# Supplementary material for: Crambescin C1 Acts as A Possible Substrate of iNOS and eNOS Increasing Nitric Oxide Production and Inducing In Vivo Hypotensive Effect
Source: Front Pharmacol. 2021 Jul 7;12:694639. doi: 10.3389/fphar.2021.694639 (PMC8312399; doi:10.3389/fphar.2021.694639)
Supplement: Supplementary file 1 [file table2.xlsx]

## Sheet: CLUSTER_1
Supplementary table 2: gene identity, description, and log2 FC for each cluster presented in figure 2 B
POSITIVE REGULATION
CLUSTER_1
Original row	Ident	Description	Gene name	CA_10microM_1.mev	CA_10microM_2.mev	CA_10microM_3.mev	CC_10microM_1.mev	CC_10microM_2.mev	CC_10microM_3.mev	HCC_10microM_1.mev	HCC_10microM_2.mev	HCC_10microM_3.mev
3	NM_006412	1-acylglycerol-3-phosphate O-acyltransferase 2 (lysophosphatidic acid acyltransferase, beta)|http://www.ncbi.nlm.nih.gov/entrez/query.fcgi?db=gene&cmd=Retrieve&dopt=full_report&list_uids=10555	AGPAT2	-0.190111	-0.162174	-0.202423	1.34508	1.10464	0.6876	0.338933	0.278353	0.106997
2	NM_001012727	1-acylglycerol-3-phosphate O-acyltransferase 2 (lysophosphatidic acid acyltransferase, beta)|http://www.ncbi.nlm.nih.gov/entrez/query.fcgi?db=gene&cmd=Retrieve&dopt=full_report&list_uids=10555	AGPAT2	-0.275892	-0.0679753	-0.185571	1.31104	1.25851	0.718588	0.357992	0.252518	0.0798012
7	BC015422	ankyrin repeat domain 9|http://www.ncbi.nlm.nih.gov/entrez/query.fcgi?db=gene&cmd=Retrieve&dopt=full_report&list_uids=122416	ANKRD9	0.179103	0.210987	0.00928703	1.46093	1.22915	0.721121	0.755152	0.5875	0.297091
8	BC027479	ankyrin repeat domain 9|http://www.ncbi.nlm.nih.gov/entrez/query.fcgi?db=gene&cmd=Retrieve&dopt=full_report&list_uids=122416	ANKRD9	0.0426288	0.20418	0.120267	1.18522	1.34434	0.586213	0.544644	0.607733	0.304459
9	NM_152326	ankyrin repeat domain 9|http://www.ncbi.nlm.nih.gov/entrez/query.fcgi?db=gene&cmd=Retrieve&dopt=full_report&list_uids=122416	ANKRD9	0.149937	0.164614	-0.00856267	1.25446	1.34113	0.547374	0.601311	0.757643	0.293709
10	AB078026	activating transcription factor 3|http://www.ncbi.nlm.nih.gov/entrez/query.fcgi?db=gene&cmd=Retrieve&dopt=full_report&list_uids=467	ATF3	0.194112	-0.143289	-0.12819	1.96153	1.34251	1.51045	0.692942	0.287795	0.427079
11	NM_001030287	activating transcription factor 3|http://www.ncbi.nlm.nih.gov/entrez/query.fcgi?db=gene&cmd=Retrieve&dopt=full_report&list_uids=467	ATF3	0.0255164	-0.212572	-0.0523901	1.5933	1.3765	1.44308	0.479333	0.193395	0.393821
13	NM_032827	atonal homolog 8 (Drosophila)|http://www.ncbi.nlm.nih.gov/entrez/query.fcgi?db=gene&cmd=Retrieve&dopt=full_report&list_uids=84913	ATOH8	-0.192806	-0.211143	-0.393493	1.22647	1.07608	1.14697	-0.0713462	0.146917	0.141452
16	AF354656	BCL2 binding component 3|http://www.ncbi.nlm.nih.gov/entrez/query.fcgi?db=gene&cmd=Retrieve&dopt=full_report&list_uids=27113	BBC3	-0.0564088	-0.0481716	-0.0458792	1.06095	1.33419	0.913623	0.437808	0.704575	0.45506
17	NM_014417	BCL2 binding component 3|http://www.ncbi.nlm.nih.gov/entrez/query.fcgi?db=gene&cmd=Retrieve&dopt=full_report&list_uids=27113	BBC3	-0.0741271	-0.108519	0.0346944	1.15119	1.16401	1.05141	0.472671	0.674222	0.66367
18	BC069328	Bcl2 modifying factor|http://www.ncbi.nlm.nih.gov/entrez/query.fcgi?db=gene&cmd=Retrieve&dopt=full_report&list_uids=90427	BMF	0.0139464	-0.289194	-0.296909	2.0125	1.43213	1.12335	0.60747	0.25488	0.115614
19	BC069505	Bcl2 modifying factor|http://www.ncbi.nlm.nih.gov/entrez/query.fcgi?db=gene&cmd=Retrieve&dopt=full_report&list_uids=90427	BMF	-0.0567602	-0.315534	-0.0793925	1.90024	1.53414	1.30834	0.729978	0.294759	0.286263
20	BC104983	Bcl2 modifying factor|http://www.ncbi.nlm.nih.gov/entrez/query.fcgi?db=gene&cmd=Retrieve&dopt=full_report&list_uids=90427	BMF	-0.0199953	-0.319871	-0.324742	2.00262	1.38193	1.03638	0.698273	0.163231	0.0527093
25	NM_152367	chromosome 1 open reading frame 161|http://www.ncbi.nlm.nih.gov/entrez/query.fcgi?db=gene&cmd=Retrieve&dopt=full_report&list_uids=126868	C1orf161	-0.113136	-0.235296	-0.379399	1.05192	0.865067	1.15148	0.0985614	0.133072	0.159894
26	AK123855	chromosome 1 open reading frame 170|http://www.ncbi.nlm.nih.gov/entrez/query.fcgi?db=gene&cmd=Retrieve&dopt=full_report&list_uids=84808	C1orf170	-0.106902	-0.131255	-0.309347	1.29973	1.34278	0.879498	0.203139	0.313913	-0.034436
27	BC006300	chromosome 1 open reading frame 170|http://www.ncbi.nlm.nih.gov/entrez/query.fcgi?db=gene&cmd=Retrieve&dopt=full_report&list_uids=84808	C1orf170	-0.204721	-0.133109	-0.252771	1.23757	1.33771	0.979163	-0.0131384	0.422343	0.044051
30	BC038856	chromosome 9 open reading frame 89|http://www.ncbi.nlm.nih.gov/entrez/query.fcgi?db=gene&cmd=Retrieve&dopt=full_report&list_uids=84270	C9orf89	0.035426	0.0678935	-0.0822564	1.25251	1.57559	1.09801	0.320917	0.466447	0.309916
49	NM_004417	dual specificity phosphatase 1|http://www.ncbi.nlm.nih.gov/entrez/query.fcgi?db=gene&cmd=Retrieve&dopt=full_report&list_uids=1843	DUSP1	-0.119397	-0.143221	-0.0627852	1.44196	1.34294	1.29619	0.262285	0.0636207	0.16367
50	NM_004420	dual specificity phosphatase 8|http://www.ncbi.nlm.nih.gov/entrez/query.fcgi?db=gene&cmd=Retrieve&dopt=full_report&list_uids=1850	DUSP8	0.435239	0.346817	0.362425	1.16759	1.09879	0.966852	0.711424	0.47427	0.442628
64	BC042684	hypothetical protein FLJ31951|http://www.ncbi.nlm.nih.gov/entrez/query.fcgi?db=gene&cmd=Retrieve&dopt=full_report&list_uids=153830	FLJ31951	0.32255	0.187858	-0.0973054	0.893898	1.167	0.980211	0.332734	0.526658	0.275278
69	BC004490	v-fos FBJ murine osteosarcoma viral oncogene homolog|http://www.ncbi.nlm.nih.gov/entrez/query.fcgi?db=gene&cmd=Retrieve&dopt=full_report&list_uids=2353	FOS	0.0833667	-0.212758	-0.26923	1.9095	1.64167	1.43261	0.397641	0.185593	0.180712
70	NM_005252	v-fos FBJ murine osteosarcoma viral oncogene homolog|http://www.ncbi.nlm.nih.gov/entrez/query.fcgi?db=gene&cmd=Retrieve&dopt=full_report&list_uids=2353	FOS	-0.136518	-0.27112	-0.122243	1.71945	1.73098	1.54627	0.378525	0.174725	0.190226
71	NM_005253	FOS-like antigen 2|http://www.ncbi.nlm.nih.gov/entrez/query.fcgi?db=gene&cmd=Retrieve&dopt=full_report&list_uids=2355	FOSL2	0.0207557	-0.122409	-0.22574	1.29613	0.898875	0.922777	0.513343	0.18914	0.149668
72	NM_005860	follistatin-like 3 (secreted glycoprotein)|http://www.ncbi.nlm.nih.gov/entrez/query.fcgi?db=gene&cmd=Retrieve&dopt=full_report&list_uids=10272	FSTL3	-0.0722567	-0.136685	-0.256663	1.27151	1.21564	0.91406	0.285117	0.14593	0.02527
84	NM_006613	GRB2-related adaptor protein|http://www.ncbi.nlm.nih.gov/entrez/query.fcgi?db=gene&cmd=Retrieve&dopt=full_report&list_uids=10750	GRAP	-0.0656083	-0.116287	-0.0691784	0.899245	1.10993	1.10199	0.139646	0.588754	0.52116
91	BC000013	insulin-like growth factor binding protein 3|http://www.ncbi.nlm.nih.gov/entrez/query.fcgi?db=gene&cmd=Retrieve&dopt=full_report&list_uids=3486	IGFBP3	-0.0928344	-0.414336	-0.16413	1.27723	0.905322	1.13573	0.265664	-0.00494117	0.168668
92	NM_000598	insulin-like growth factor binding protein 3|http://www.ncbi.nlm.nih.gov/entrez/query.fcgi?db=gene&cmd=Retrieve&dopt=full_report&list_uids=3486	IGFBP3	-0.26797	-0.305945	-0.198551	1.22694	0.844025	1.18524	0.260779	-0.0241875	0.193907
93	NM_002229	jun B proto-oncogene|http://www.ncbi.nlm.nih.gov/entrez/query.fcgi?db=gene&cmd=Retrieve&dopt=full_report&list_uids=3726	JUNB	-0.0123086	0.112801	0.0819812	1.41195	1.17343	0.7185	0.943754	0.797378	0.745151
94	BC110598	potassium channel tetramerisation domain containing 11|http://www.ncbi.nlm.nih.gov/entrez/query.fcgi?db=gene&cmd=Retrieve&dopt=full_report&list_uids=147040	KCTD11	-0.119586	-0.00869364	-0.286938	1.63281	1.82966	1.38222	0.316724	0.373264	0.0709043
96	BC020256	KIAA1199|http://www.ncbi.nlm.nih.gov/entrez/query.fcgi?db=gene&cmd=Retrieve&dopt=full_report&list_uids=57214	KIAA1199	0.0256389	-0.104058	-0.122912	1.35251	0.896534	0.812689	0.602619	0.215938	0.204335
100	BC074922	Kruppel-like factor 11|http://www.ncbi.nlm.nih.gov/entrez/query.fcgi?db=gene&cmd=Retrieve&dopt=full_report&list_uids=8462	KLF11	-0.137775	-0.512795	-0.119373	1.23371	0.799643	1.05477	0.252785	-0.124995	0.275244
105	AK000066	kelch-like 24 (Drosophila)|http://www.ncbi.nlm.nih.gov/entrez/query.fcgi?db=gene&cmd=Retrieve&dopt=full_report&list_uids=54800	KLHL24	-0.0036841	-0.250735	0.0806276	1.2703	0.909264	1.16785	0.532022	-0.0800126	0.201752
106	AK026326	kelch-like 24 (Drosophila)|http://www.ncbi.nlm.nih.gov/entrez/query.fcgi?db=gene&cmd=Retrieve&dopt=full_report&list_uids=54800	KLHL24	0.275402	-0.100286	0.124716	1.54179	1.12658	1.23789	0.750254	0.224813	0.296148
107	NM_001005922	keratin associated protein 5-1|http://www.ncbi.nlm.nih.gov/entrez/query.fcgi?db=gene&cmd=Retrieve&dopt=full_report&list_uids=387264	KRTAP5-1	0.202727	0.147167	-0.406186	1.47204	1.68898	0.7861	0.372931	0.341808	-0.246765
108	NM_001012708	keratin associated protein 5-3|http://www.ncbi.nlm.nih.gov/entrez/query.fcgi?db=gene&cmd=Retrieve&dopt=full_report&list_uids=387266	KRTAP5-3	0.0875496	0.161296	-0.195382	1.26563	1.41243	0.570113	0.144539	0.15885	-0.30927
115	NM_001013253	lymphocyte-specific protein 1|http://www.ncbi.nlm.nih.gov/entrez/query.fcgi?db=gene&cmd=Retrieve&dopt=full_report&list_uids=4046	LSP1	-0.351454	-0.454958	-0.3543	1.26734	1.14589	0.985645	-0.143969	-0.16309	-0.117138
136	AK124948	Homo sapiens cDNA FLJ42958 fis, clone BRSTN2010750.|http://www.ncbi.nlm.nih.gov/gquery/gquery.fcgi?term=AK124948	N/A	0.0471823	0.105272	0.134017	1.21992	1.30412	1.0717	0.166149	0.361528	0.409384
137	AK129685	Homo sapiens cDNA FLJ26174 fis, clone ADG03920.|http://www.ncbi.nlm.nih.gov/gquery/gquery.fcgi?term=AK129685	N/A	-0.109791	0.0278193	-0.161016	1.31889	2.0896	1.25119	0.427287	0.836362	0.397755
138	AY240960	Homo sapiens PP632 unknown mRNA.|http://www.ncbi.nlm.nih.gov/gquery/gquery.fcgi?term=AY240960	N/A	0.0801409	-0.0432115	-0.15508	1.03178	1.71678	0.998496	0.1456	0.498491	0.168182
141	NM_002135	nuclear receptor subfamily 4, group A, member 1|http://www.ncbi.nlm.nih.gov/entrez/query.fcgi?db=gene&cmd=Retrieve&dopt=full_report&list_uids=3164	NR4A1	-0.240954	-0.111625	-0.243235	1.08988	1.15874	0.883599	0.188525	0.156266	0.0570101
142	NM_173158	nuclear receptor subfamily 4, group A, member 1|http://www.ncbi.nlm.nih.gov/entrez/query.fcgi?db=gene&cmd=Retrieve&dopt=full_report&list_uids=3164	NR4A1	-0.293516	-0.34224	-0.623124	1.2438	1.70316	0.8885	0.0643851	0.188992	-0.202213
156	NM_002773	protease, serine, 8 (prostasin)|http://www.ncbi.nlm.nih.gov/entrez/query.fcgi?db=gene&cmd=Retrieve&dopt=full_report&list_uids=5652	PRSS8	-0.073332	-0.0385769	-0.0182059	1.39167	1.43046	1.13217	0.185738	0.418549	0.344282
161	NM_002943	RAR-related orphan receptor A|http://www.ncbi.nlm.nih.gov/entrez/query.fcgi?db=gene&cmd=Retrieve&dopt=full_report&list_uids=6095	RORA	0.0168581	-0.279717	-0.264613	1.66229	1.01128	0.991833	0.610714	-0.00452283	0.041123
163	BC098104	sema domain, immunoglobulin domain (Ig), short basic domain, secreted, (semaphorin) 3G|http://www.ncbi.nlm.nih.gov/entrez/query.fcgi?db=gene&cmd=Retrieve&dopt=full_report&list_uids=56920	SEMA3G	0.0403447	-0.0500399	-0.111275	1.42758	1.15531	0.629655	0.618899	0.45104	0.308828
167	NM_152772	t-complex 11 (mouse) like 2|http://www.ncbi.nlm.nih.gov/entrez/query.fcgi?db=gene&cmd=Retrieve&dopt=full_report&list_uids=255394	TCP11L2	0.195562	0.0036217	-0.0640257	1.55799	1.25706	0.904642	1.15121	0.886115	0.662354
169	NM_182973	transmembrane protease, serine 9|http://www.ncbi.nlm.nih.gov/entrez/query.fcgi?db=gene&cmd=Retrieve&dopt=full_report&list_uids=360200	TMPRSS9	-0.0870693	-0.0823621	-0.306535	1.21879	1.15915	0.879983	0.306831	0.263943	0.103309
175	BC051304	tensin 1|http://www.ncbi.nlm.nih.gov/entrez/query.fcgi?db=gene&cmd=Retrieve&dopt=full_report&list_uids=7145	TNS1	-0.244691	-0.543479	-0.59308	1.72047	1.42152	0.893862	0.333269	-0.218154	-0.545567
176	BC074813	tumor protein p53 inducible nuclear protein 1|http://www.ncbi.nlm.nih.gov/entrez/query.fcgi?db=gene&cmd=Retrieve&dopt=full_report&list_uids=94241	TP53INP1	0.0394862	-0.166133	-0.0115336	1.50285	0.976692	1.05856	0.488141	0.0402825	0.111802
178	BC004450	trafficking protein particle complex 6A|http://www.ncbi.nlm.nih.gov/entrez/query.fcgi?db=gene&cmd=Retrieve&dopt=full_report&list_uids=79090	TRAPPC6A	-0.117235	0.0149646	-0.0182153	1.08467	1.20646	0.813479	0.0164926	0.29736	0.142784
181	NM_003407	zinc finger protein 36, C3H type, homolog (mouse)|http://www.ncbi.nlm.nih.gov/entrez/query.fcgi?db=gene&cmd=Retrieve&dopt=full_report&list_uids=7538	ZFP36	-0.00266673	0.113883	0.0513407	1.24457	1.28046	0.92211	0.52037	0.623634	0.491219
CLUSTER_2
Original row	Ident	Description	Gene name	CA_10microM_1.mev	CA_10microM_2.mev	CA_10microM_3.mev	CC_10microM_1.mev	CC_10microM_2.mev	CC_10microM_3.mev	HCC_10microM_1.mev	HCC_10microM_2.mev	HCC_10microM_3.mev
4	NM_005165	aldolase C, fructose-bisphosphate|http://www.ncbi.nlm.nih.gov/entrez/query.fcgi?db=gene&cmd=Retrieve&dopt=full_report&list_uids=230	ALDOC	-0.184072	-0.0680695	-0.252505	1.3307	1.39316	1.35023	-0.265089	-0.46139	-0.561508
1	NM_001124	adrenomedullin|http://www.ncbi.nlm.nih.gov/entrez/query.fcgi?db=gene&cmd=Retrieve&dopt=full_report&list_uids=133	ADM	-0.089378	0.065334	-0.1992	1.98041	2.08878	1.84273	-0.06359	-0.171777	-0.475495
5	NM_001039667	angiopoietin-like 4|http://www.ncbi.nlm.nih.gov/entrez/query.fcgi?db=gene&cmd=Retrieve&dopt=full_report&list_uids=51129	ANGPTL4	-0.438146	-0.497822	-0.538839	1.94036	1.7471	1.2859	-0.372353	-0.606015	-0.792875
6	NM_181726	ankyrin repeat domain 37|http://www.ncbi.nlm.nih.gov/entrez/query.fcgi?db=gene&cmd=Retrieve&dopt=full_report&list_uids=353322	ANKRD37	-0.144682	-0.259671	-0.141612	0.996178	1.05317	1.18669	-0.183969	-0.392532	-0.453669
12	BC094832	atonal homolog 8 (Drosophila)|http://www.ncbi.nlm.nih.gov/entrez/query.fcgi?db=gene&cmd=Retrieve&dopt=full_report&list_uids=84913	ATOH8	-0.306742	-0.243699	-0.104882	1.16096	1.19609	1.15717	0.0224796	0.0553721	0.133324
14	AK090444	acyltransferase like 2|http://www.ncbi.nlm.nih.gov/entrez/query.fcgi?db=gene&cmd=Retrieve&dopt=full_report&list_uids=79888	AYTL2	-0.29992	-0.432085	-0.466671	1.02662	1.2968	1.29156	-0.669579	-0.732967	-0.855202
15	AL834321	BAI1-associated protein 3|http://www.ncbi.nlm.nih.gov/entrez/query.fcgi?db=gene&cmd=Retrieve&dopt=full_report&list_uids=8938	BAIAP3	-0.100271	0.0344314	-0.147023	0.771639	1.40483	0.932862	-0.0713718	0.125723	-0.0681079
21	NM_001003940	Bcl2 modifying factor|http://www.ncbi.nlm.nih.gov/entrez/query.fcgi?db=gene&cmd=Retrieve&dopt=full_report&list_uids=90427	BMF	-0.144363	-0.313984	-0.215001	1.15559	1.2751	1.27584	0.00931984	0.0770214	0.10983
22	NM_004331	BCL2/adenovirus E1B 19kDa interacting protein 3-like|http://www.ncbi.nlm.nih.gov/entrez/query.fcgi?db=gene&cmd=Retrieve&dopt=full_report&list_uids=665	BNIP3L	-0.3269	-0.230563	-0.246824	0.755113	1.14073	1.13113	-0.427914	-0.306587	-0.494154
23	BC050694	chromosome 10 open reading frame 110|http://www.ncbi.nlm.nih.gov/entrez/query.fcgi?db=gene&cmd=Retrieve&dopt=full_report&list_uids=55853	C10orf110	-0.256123	-0.0456653	-0.225778	1.24902	1.82705	1.50678	-0.296003	-0.0855207	-0.305129
24	NM_018470	chromosome 10 open reading frame 110|http://www.ncbi.nlm.nih.gov/entrez/query.fcgi?db=gene&cmd=Retrieve&dopt=full_report&list_uids=55853	C10orf110	-0.166555	-0.0954052	-0.138306	1.0872	1.78537	1.37457	-0.308435	-0.198956	-0.321571
31	NM_001216	carbonic anhydrase IX|http://www.ncbi.nlm.nih.gov/entrez/query.fcgi?db=gene&cmd=Retrieve&dopt=full_report&list_uids=768	CA9	-0.254093	-0.490261	-0.47574	1.29049	1.06988	0.983621	-0.446552	-1.14731	-1.23043
32	NM_144691	calpain 12|http://www.ncbi.nlm.nih.gov/entrez/query.fcgi?db=gene&cmd=Retrieve&dopt=full_report&list_uids=147968	CAPN12	-0.236682	-0.158733	-0.0332647	0.75959	1.25319	1.15224	-0.343877	-0.337904	-0.305824
33	NM_152500	coiled-coil domain containing 17|http://www.ncbi.nlm.nih.gov/entrez/query.fcgi?db=gene&cmd=Retrieve&dopt=full_report&list_uids=149483	CCDC17	-0.0846126	-0.218063	-0.359706	1.12177	1.34081	1.31708	-0.213279	-0.128754	-0.128973
34	XM_929181	coiled-coil domain containing 35|http://www.ncbi.nlm.nih.gov/entrez/query.fcgi?db=gene&cmd=Retrieve&dopt=full_report&list_uids=387750	CCDC35	-0.139485	-0.31063	-0.471578	1.11805	1.25184	0.935943	-0.0782966	-0.0919353	-0.304296
35	XM_933481	coiled-coil domain containing 35|http://www.ncbi.nlm.nih.gov/entrez/query.fcgi?db=gene&cmd=Retrieve&dopt=full_report&list_uids=387750	CCDC35	-0.241343	-0.597696	-0.320566	1.14913	1.18175	1.05353	-0.137951	-0.28884	-0.238541
36	XM_933485	coiled-coil domain containing 35|http://www.ncbi.nlm.nih.gov/entrez/query.fcgi?db=gene&cmd=Retrieve&dopt=full_report&list_uids=387750	CCDC35	0.195846	-0.412353	-0.265249	1.28979	1.07959	0.831503	0.102383	-0.217047	-0.278925
37	XM_933488	coiled-coil domain containing 35|http://www.ncbi.nlm.nih.gov/entrez/query.fcgi?db=gene&cmd=Retrieve&dopt=full_report&list_uids=387750	CCDC35	-0.0944988	-0.448366	-0.45641	1.16452	1.03405	1.01072	-0.0626062	-0.247712	-0.229642
38	BC032518	cyclin G2|http://www.ncbi.nlm.nih.gov/entrez/query.fcgi?db=gene&cmd=Retrieve&dopt=full_report&list_uids=901	CCNG2	-0.0818426	-0.32319	-0.152595	1.14515	1.13602	1.00356	-0.236172	-0.136882	-0.186889
39	NM_004354	cyclin G2|http://www.ncbi.nlm.nih.gov/entrez/query.fcgi?db=gene&cmd=Retrieve&dopt=full_report&list_uids=901	CCNG2	-0.236658	-0.252937	-0.132651	1.1426	1.19163	1.32912	-0.236649	-0.264429	-0.174101
40	NM_005195	CCAAT/enhancer binding protein (C/EBP), delta|http://www.ncbi.nlm.nih.gov/entrez/query.fcgi?db=gene&cmd=Retrieve&dopt=full_report&list_uids=1052	CEBPD	-0.0944342	0.0172692	0.115432	0.865545	1.06952	1.1172	-0.0182947	-0.0763151	-0.117801
41	BC007012	chloride intracellular channel 3|http://www.ncbi.nlm.nih.gov/entrez/query.fcgi?db=gene&cmd=Retrieve&dopt=full_report&list_uids=9022	CLIC3	-0.495919	-0.296955	-0.343647	1.5407	1.61339	1.49442	-0.31113	-0.152494	-0.104327
42	NM_004669	chloride intracellular channel 3|http://www.ncbi.nlm.nih.gov/entrez/query.fcgi?db=gene&cmd=Retrieve&dopt=full_report&list_uids=9022	CLIC3	-0.237081	-0.147681	-0.0492815	1.57493	1.60796	1.52184	-0.187209	-0.0249174	0.0333422
43	NM_000396	cathepsin K (pycnodysostosis)|http://www.ncbi.nlm.nih.gov/entrez/query.fcgi?db=gene&cmd=Retrieve&dopt=full_report&list_uids=1513	CTSK	0.0454789	0.00265829	0.0321941	1.15851	1.50767	1.45571	-0.0622308	0.085637	0.0476585
47	BC017018	DnaJ (Hsp40) homolog, subfamily C, member 12|http://www.ncbi.nlm.nih.gov/entrez/query.fcgi?db=gene&cmd=Retrieve&dopt=full_report&list_uids=56521	DNAJC12	-0.129901	-0.185539	-0.143903	0.878423	0.962675	1.28499	0.101072	0.0591626	0.0746251
48	BC004564	docking protein 3|http://www.ncbi.nlm.nih.gov/entrez/query.fcgi?db=gene&cmd=Retrieve&dopt=full_report&list_uids=79930	DOK3	-0.252065	-0.155499	-0.290791	1.19833	1.76727	1.46329	-0.301939	-0.203989	-0.43122
51	NM_001958	eukaryotic translation elongation factor 1 alpha 2|http://www.ncbi.nlm.nih.gov/entrez/query.fcgi?db=gene&cmd=Retrieve&dopt=full_report&list_uids=1917	EEF1A2	0.0595206	-0.150622	-0.280853	1.32132	1.29188	1.0666	0.0642413	0.0209254	-0.10917
52	NM_004952	ephrin-A3|http://www.ncbi.nlm.nih.gov/entrez/query.fcgi?db=gene&cmd=Retrieve&dopt=full_report&list_uids=1944	EFNA3	-0.513766	-0.161879	-0.335419	1.45733	1.60939	1.2309	-0.241114	-0.0996602	-0.150002
53	AK123350	egl nine homolog 3 (C. elegans)|http://www.ncbi.nlm.nih.gov/entrez/query.fcgi?db=gene&cmd=Retrieve&dopt=full_report&list_uids=112399	EGLN3	-0.151292	-0.291771	-0.180061	1.93455	1.5163	1.53849	0.214212	-0.295402	-0.252697
54	NM_022073	egl nine homolog 3 (C. elegans)|http://www.ncbi.nlm.nih.gov/entrez/query.fcgi?db=gene&cmd=Retrieve&dopt=full_report&list_uids=112399	EGLN3	-0.179699	-0.339279	-0.171567	1.77615	1.54134	1.79662	0.0883802	-0.371452	-0.281448
55	NM_004433	E74-like factor 3 (ets domain transcription factor, epithelial-specific )|http://www.ncbi.nlm.nih.gov/entrez/query.fcgi?db=gene&cmd=Retrieve&dopt=full_report&list_uids=1999	ELF3	0.0310646	-0.123201	-0.0754568	1.16762	0.951652	1.01416	0.185661	-0.0722304	0.0468051
56	U73844	E74-like factor 3 (ets domain transcription factor, epithelial-specific )|http://www.ncbi.nlm.nih.gov/entrez/query.fcgi?db=gene&cmd=Retrieve&dopt=full_report&list_uids=1999	ELF3	-0.0210141	-0.162009	-0.0293917	1.01477	1.04286	1.11576	0.179243	0.0431481	0.178046
57	BC001305	ELOVL family member 6, elongation of long chain fatty acids (FEN1/Elo2, SUR4/Elo3-like, yeast)|http://www.ncbi.nlm.nih.gov/entrez/query.fcgi?db=gene&cmd=Retrieve&dopt=full_report&list_uids=79071	ELOVL6	-0.241165	-0.300085	-0.240946	1.14146	0.950044	1.22933	-0.0477228	-0.319413	-0.117175
58	NM_024090	ELOVL family member 6, elongation of long chain fatty acids (FEN1/Elo2, SUR4/Elo3-like, yeast)|http://www.ncbi.nlm.nih.gov/entrez/query.fcgi?db=gene&cmd=Retrieve&dopt=full_report&list_uids=79071	ELOVL6	-0.245145	-0.309532	0.0146362	1.0548	1.00536	1.54936	-0.173105	-0.193788	0.146006
59	BC086875	family with sequence similarity 13, member A1|http://www.ncbi.nlm.nih.gov/entrez/query.fcgi?db=gene&cmd=Retrieve&dopt=full_report&list_uids=10144	FAM13A1	-0.437042	-0.667881	-0.45239	1.51021	1.47418	1.82182	-0.646132	-1.0185	-0.853715
60	AY358869	fibroblast growth factor 17|http://www.ncbi.nlm.nih.gov/entrez/query.fcgi?db=gene&cmd=Retrieve&dopt=full_report&list_uids=8822	FGF17	-0.115684	0.0377085	-0.312987	0.943629	1.60857	0.892944	-0.121217	-0.14194	-0.423947
61	BC105131	fibroblast growth factor 17|http://www.ncbi.nlm.nih.gov/entrez/query.fcgi?db=gene&cmd=Retrieve&dopt=full_report&list_uids=8822	FGF17	-0.189835	0.049178	-0.159378	0.97385	1.70536	1.03372	-0.24366	0.0823641	-0.206546
62	NM_003867	fibroblast growth factor 17|http://www.ncbi.nlm.nih.gov/entrez/query.fcgi?db=gene&cmd=Retrieve&dopt=full_report&list_uids=8822	FGF17	-0.107831	0.233502	-0.267914	0.908564	1.56355	0.921844	-0.196298	0.159081	-0.208224
63	NM_152556	hypothetical protein FLJ31818|http://www.ncbi.nlm.nih.gov/entrez/query.fcgi?db=gene&cmd=Retrieve&dopt=full_report&list_uids=154743	FLJ31818	-0.0618674	-0.103978	0.0435378	1.09337	0.870371	1.18075	0.208881	0.0602681	0.108986
65	BX537635	hypothetical protein FLJ31951|http://www.ncbi.nlm.nih.gov/entrez/query.fcgi?db=gene&cmd=Retrieve&dopt=full_report&list_uids=153830	FLJ31951	-0.0317493	0.0769635	-0.0672946	0.803856	1.36234	1.10277	0.213004	0.369176	0.226398
66	NM_144726	hypothetical protein FLJ31951|http://www.ncbi.nlm.nih.gov/entrez/query.fcgi?db=gene&cmd=Retrieve&dopt=full_report&list_uids=153830	FLJ31951	0.127704	0.156982	0.119507	0.72641	1.34363	1.10138	0.201704	0.46568	0.247069
67	NM_178494	hypothetical protein FLJ40125|http://www.ncbi.nlm.nih.gov/entrez/query.fcgi?db=gene&cmd=Retrieve&dopt=full_report&list_uids=147699	FLJ40125	0.0166243	0.157236	0.12153	0.877665	1.44019	1.05555	0.36819	0.412877	0.239282
68	NM_173678	hypothetical protein FLJ40722|http://www.ncbi.nlm.nih.gov/entrez/query.fcgi?db=gene&cmd=Retrieve&dopt=full_report&list_uids=285966	FLJ40722	-0.393146	-0.736116	-0.488239	2.35131	2.17209	2.12355	-0.0954147	-0.567339	-0.520233
73	BC032800	FXYD domain containing ion transport regulator 1 (phospholemman)|http://www.ncbi.nlm.nih.gov/entrez/query.fcgi?db=gene&cmd=Retrieve&dopt=full_report&list_uids=5348	FXYD1	-0.104014	-0.175851	-0.218733	0.951829	1.34228	0.925561	-0.317992	-0.438801	-0.657113
74	NM_005031	FXYD domain containing ion transport regulator 1 (phospholemman)|http://www.ncbi.nlm.nih.gov/entrez/query.fcgi?db=gene&cmd=Retrieve&dopt=full_report&list_uids=5348	FXYD1	-0.270066	-0.0328302	-0.177057	0.760902	1.34042	0.918073	-0.520506	-0.491614	-0.748131
75	NM_021902	FXYD domain containing ion transport regulator 1 (phospholemman)|http://www.ncbi.nlm.nih.gov/entrez/query.fcgi?db=gene&cmd=Retrieve&dopt=full_report&list_uids=5348	FXYD1	-0.176014	-0.184424	-0.220895	0.883777	1.2327	0.993748	-0.343609	-0.66353	-0.834584
76	BC015915	frizzled homolog 7 (Drosophila)|http://www.ncbi.nlm.nih.gov/entrez/query.fcgi?db=gene&cmd=Retrieve&dopt=full_report&list_uids=8324	FZD7	-0.0797606	-0.120656	0.0554686	1.25895	1.2252	1.36399	0.191461	0.101366	0.2955
77	NM_031412	GABA(A) receptor-associated protein like 1|http://www.ncbi.nlm.nih.gov/entrez/query.fcgi?db=gene&cmd=Retrieve&dopt=full_report&list_uids=23710	GABARAPL1	-0.0170731	-0.12943	0.152551	1.05343	1.15734	1.4231	0.435406	0.206942	0.337004
78	AF087853	growth arrest and DNA-damage-inducible, beta|http://www.ncbi.nlm.nih.gov/entrez/query.fcgi?db=gene&cmd=Retrieve&dopt=full_report&list_uids=4616	GADD45B	-0.00374591	0.117716	-0.0259013	1.28165	1.36249	0.991844	0.21505	0.181905	-0.0121684
79	NM_015675	growth arrest and DNA-damage-inducible, beta|http://www.ncbi.nlm.nih.gov/entrez/query.fcgi?db=gene&cmd=Retrieve&dopt=full_report&list_uids=4616	GADD45B	0.030958	0.0971757	0.0133346	1.30157	1.26196	1.03088	0.222559	0.215294	0.0636403
80	BC050540	B cell RAG associated protein|http://www.ncbi.nlm.nih.gov/entrez/query.fcgi?db=gene&cmd=Retrieve&dopt=full_report&list_uids=51363	GALNAC4S-6ST	-0.169452	-0.357853	-0.283719	1.25239	1.16324	1.15089	-0.0263504	-0.264031	-0.281978
81	NM_177551	G protein-coupled receptor 109A|http://www.ncbi.nlm.nih.gov/entrez/query.fcgi?db=gene&cmd=Retrieve&dopt=full_report&list_uids=338442	GPR109A	-0.280217	-0.458206	-0.516597	1.44339	1.26052	1.21431	-0.199431	-0.431204	-0.453104
82	NM_006018	G protein-coupled receptor 109B|http://www.ncbi.nlm.nih.gov/entrez/query.fcgi?db=gene&cmd=Retrieve&dopt=full_report&list_uids=8843	GPR109B	-0.271696	-0.435918	-0.386194	1.40846	1.17337	1.23869	-0.139812	-0.531596	-0.443649
83	NM_138445	G protein-coupled receptor 146|http://www.ncbi.nlm.nih.gov/entrez/query.fcgi?db=gene&cmd=Retrieve&dopt=full_report&list_uids=115330	GPR146	-0.0561683	-0.225702	-0.108941	1.48973	1.03235	1.07539	0.208395	-0.418244	-0.180719
85	NM_001003795	GTF2IRD2 beta|http://www.ncbi.nlm.nih.gov/entrez/query.fcgi?db=gene&cmd=Retrieve&dopt=full_report&list_uids=389524	GTF2IRD2B	0.019576	-0.0721425	-0.107782	0.952162	1.02495	1.21489	0.202943	0.0158533	0.0533887
86	AK027734	histone deacetylase 5|http://www.ncbi.nlm.nih.gov/entrez/query.fcgi?db=gene&cmd=Retrieve&dopt=full_report&list_uids=10014	HDAC5	-0.290275	-0.0469001	-0.684769	0.880553	1.65639	0.878634	-0.417252	-0.0144338	-0.427401
87	BC070068	headcase homolog (Drosophila)|http://www.ncbi.nlm.nih.gov/entrez/query.fcgi?db=gene&cmd=Retrieve&dopt=full_report&list_uids=51696	HECA	0.0386628	0.193892	-0.0247197	1.12812	1.15502	1.3613	0.151368	0.214301	0.187301
88	NM_000188	hexokinase 1|http://www.ncbi.nlm.nih.gov/entrez/query.fcgi?db=gene&cmd=Retrieve&dopt=full_report&list_uids=3098	HK1	-0.177958	-0.218357	-0.261826	1.05909	0.907799	1.06789	0.0198092	0.0518103	0.0297393
89	NM_000859	3-hydroxy-3-methylglutaryl-Coenzyme A reductase|http://www.ncbi.nlm.nih.gov/entrez/query.fcgi?db=gene&cmd=Retrieve&dopt=full_report&list_uids=3156	HMGCR	-0.180998	0.00387781	-0.0503675	0.847093	1.11325	1.08518	-0.220362	-0.0542619	-0.152671
90	NM_001538	heat shock transcription factor 4|http://www.ncbi.nlm.nih.gov/entrez/query.fcgi?db=gene&cmd=Retrieve&dopt=full_report&list_uids=3299	HSF4	0.00289105	0.118683	-0.0133463	1.00218	1.54312	0.802227	-0.0797984	0.422481	0.0779734
95	NM_001002914	potassium channel tetramerisation domain containing 11|http://www.ncbi.nlm.nih.gov/entrez/query.fcgi?db=gene&cmd=Retrieve&dopt=full_report&list_uids=147040	KCTD11	-0.0432137	-0.00498501	-0.18375	1.43343	1.71942	1.45648	0.0778631	0.187351	-0.0156948
97	AB075864	KIAA1984|http://www.ncbi.nlm.nih.gov/entrez/query.fcgi?db=gene&cmd=Retrieve&dopt=full_report&list_uids=84960	KIAA1984	-0.0280804	0.130202	-0.129181	0.834481	1.52418	0.920944	-0.426133	-0.0043084	-0.423309
98	BC007542	KIAA1984|http://www.ncbi.nlm.nih.gov/entrez/query.fcgi?db=gene&cmd=Retrieve&dopt=full_report&list_uids=84960	KIAA1984	-0.212381	-0.0231622	-0.106867	1.17995	1.41694	0.973758	0.0989098	-0.134601	-0.271108
99	NM_032874	KIAA1984|http://www.ncbi.nlm.nih.gov/entrez/query.fcgi?db=gene&cmd=Retrieve&dopt=full_report&list_uids=84960	KIAA1984	-0.167561	-0.21805	-0.23701	0.974711	1.38029	0.726756	0.000784372	0.017617	-0.289796
101	NM_003597	Kruppel-like factor 11|http://www.ncbi.nlm.nih.gov/entrez/query.fcgi?db=gene&cmd=Retrieve&dopt=full_report&list_uids=8462	KLF11	-0.288199	-0.309836	-0.084876	0.989789	0.932833	1.2998	-0.0640093	-0.0367246	0.14017
102	BC012919	Kruppel-like factor 7 (ubiquitous)|http://www.ncbi.nlm.nih.gov/entrez/query.fcgi?db=gene&cmd=Retrieve&dopt=full_report&list_uids=8609	KLF7	-0.0404121	0.00208413	0.0933516	1.07958	1.1758	1.23346	0.260061	0.272239	0.288387
103	BX537890	Kruppel-like factor 7 (ubiquitous)|http://www.ncbi.nlm.nih.gov/entrez/query.fcgi?db=gene&cmd=Retrieve&dopt=full_report&list_uids=8609	KLF7	0.00165816	-0.0108044	0.165803	0.961561	1.21717	1.3876	0.221573	0.378018	0.445727
104	NM_003709	Kruppel-like factor 7 (ubiquitous)|http://www.ncbi.nlm.nih.gov/entrez/query.fcgi?db=gene&cmd=Retrieve&dopt=full_report&list_uids=8609	KLF7	-0.0724743	0.0981841	0.0767093	1.03136	1.2023	1.17104	0.250662	0.382612	0.298657
109	BC041709	adult retina protein|http://www.ncbi.nlm.nih.gov/entrez/query.fcgi?db=gene&cmd=Retrieve&dopt=full_report&list_uids=153222	LOC153222	-0.0464819	-0.203445	-0.0172625	0.962233	0.987561	1.23867	0.283173	0.0250655	0.208507
110	XM_930765	hypothetical protein LOC642383|http://www.ncbi.nlm.nih.gov/entrez/query.fcgi?db=gene&cmd=Retrieve&dopt=full_report&list_uids=642383	LOC642383	-0.220839	-0.333066	-0.603189	2.16735	2.38329	1.54104	-0.0884013	-0.526606	-0.987009
111	XM_927430	similar to serine/arginine repetitive matrix 2|http://www.ncbi.nlm.nih.gov/entrez/query.fcgi?db=gene&cmd=Retrieve&dopt=full_report&list_uids=644251	LOC644251	-0.40518	-0.373556	-0.546806	1.49633	1.31734	0.905156	-0.307189	-0.528902	-0.677737
113	BC030537	lipin 1|http://www.ncbi.nlm.nih.gov/entrez/query.fcgi?db=gene&cmd=Retrieve&dopt=full_report&list_uids=23175	LPIN1	-0.184086	-0.160061	-0.0893647	1.14171	1.16596	1.13069	-0.0560467	-0.0629429	0.00240506
114	NM_145693	lipin 1|http://www.ncbi.nlm.nih.gov/entrez/query.fcgi?db=gene&cmd=Retrieve&dopt=full_report&list_uids=23175	LPIN1	-0.103781	-0.0328033	-0.034112	1.17747	1.21818	1.57314	-0.226859	-0.241194	-0.179947
116	NM_006785	mucosa associated lymphoid tissue lymphoma translocation gene 1|http://www.ncbi.nlm.nih.gov/entrez/query.fcgi?db=gene&cmd=Retrieve&dopt=full_report&list_uids=10892	MALT1	-0.0130981	-0.0686056	0.211447	1.16065	1.12764	1.35131	0.218386	0.023177	0.173588
117	NM_005204	mitogen-activated protein kinase kinase kinase 8|http://www.ncbi.nlm.nih.gov/entrez/query.fcgi?db=gene&cmd=Retrieve&dopt=full_report&list_uids=1326	MAP3K8	-0.208806	-0.167651	-0.253396	0.918225	1.17588	0.973124	-0.484051	-0.225466	-0.458118
118	NM_018328	methyl-CpG binding domain protein 5|http://www.ncbi.nlm.nih.gov/entrez/query.fcgi?db=gene&cmd=Retrieve&dopt=full_report&list_uids=55777	MBD5	-0.0264513	-0.24662	0.106303	1.31374	1.0567	1.54067	0.158511	-0.194402	0.0799909
119	AF528079	HGFL gene|http://www.ncbi.nlm.nih.gov/entrez/query.fcgi?db=gene&cmd=Retrieve&dopt=full_report&list_uids=113791	MGC17330	-0.198484	-0.265536	-0.176308	1.84977	1.50051	1.61959	0.0113737	-0.186262	-0.117861
120	NM_052880	HGFL gene|http://www.ncbi.nlm.nih.gov/entrez/query.fcgi?db=gene&cmd=Retrieve&dopt=full_report&list_uids=113791	MGC17330	-0.185662	-0.216802	-0.205295	1.80194	1.78284	1.81719	-0.170081	-0.328902	-0.274141
135	BC012907	MAX interactor 1|http://www.ncbi.nlm.nih.gov/entrez/query.fcgi?db=gene&cmd=Retrieve&dopt=full_report&list_uids=4601	MXI1	-0.0914611	-0.0270794	0.181863	1.15533	1.24631	1.64974	0.0993618	-0.103335	0.0538079
139	BC107758	Homo sapiens cDNA clone IMAGE:4254181.|http://www.ncbi.nlm.nih.gov/gquery/gquery.fcgi?term=BC107758	N/A	-0.269351	-0.432544	-0.445597	1.44319	1.50918	1.41779	-0.451551	-0.944318	-1.19563
140	NM_006172	natriuretic peptide precursor A|http://www.ncbi.nlm.nih.gov/entrez/query.fcgi?db=gene&cmd=Retrieve&dopt=full_report&list_uids=4878	NPPA	-0.189356	0.0489739	-0.241127	0.708948	1.27463	1.09578	-0.36931	-0.0160702	-0.245836
143	NM_178129	purinergic receptor P2Y, G-protein coupled, 8|http://www.ncbi.nlm.nih.gov/entrez/query.fcgi?db=gene&cmd=Retrieve&dopt=full_report&list_uids=286530	P2RY8	-0.474227	-0.375792	-0.247464	1.51704	1.67407	1.92792	-0.668079	-0.531358	-0.436876
144	AK096019	pannexin 2|http://www.ncbi.nlm.nih.gov/entrez/query.fcgi?db=gene&cmd=Retrieve&dopt=full_report&list_uids=56666	PANX2	0.115629	0.165965	0.108964	1.02338	1.2177	1.158	0.0925068	0.367669	0.263985
145	NM_052839	pannexin 2|http://www.ncbi.nlm.nih.gov/entrez/query.fcgi?db=gene&cmd=Retrieve&dopt=full_report&list_uids=56666	PANX2	0.169685	0.0342793	0.0569605	1.15165	1.06074	1.03669	0.27607	0.144913	0.077129
146	BC029822	platelet-derived growth factor beta polypeptide (simian sarcoma viral (v-sis) oncogene homolog)|http://www.ncbi.nlm.nih.gov/entrez/query.fcgi?db=gene&cmd=Retrieve&dopt=full_report&list_uids=5155	PDGFB	-0.327274	-0.336316	-0.0824192	2.142	2.31849	2.24528	-0.0306707	0.0647484	0.127262
147	BC077725	platelet-derived growth factor beta polypeptide (simian sarcoma viral (v-sis) oncogene homolog)|http://www.ncbi.nlm.nih.gov/entrez/query.fcgi?db=gene&cmd=Retrieve&dopt=full_report&list_uids=5155	PDGFB	-0.183744	-0.128484	-0.204682	1.98786	1.89448	1.69837	0.0565573	0.105725	0.00538212
148	NM_002608	platelet-derived growth factor beta polypeptide (simian sarcoma viral (v-sis) oncogene homolog)|http://www.ncbi.nlm.nih.gov/entrez/query.fcgi?db=gene&cmd=Retrieve&dopt=full_report&list_uids=5155	PDGFB	-0.127076	-0.140641	-0.291146	2.21708	2.25893	2.04969	-0.0635247	0.131473	0.0447676
149	AF056320	6-phosphofructo-2-kinase/fructose-2,6-biphosphatase 3|http://www.ncbi.nlm.nih.gov/entrez/query.fcgi?db=gene&cmd=Retrieve&dopt=full_report&list_uids=5209	PFKFB3	-0.275027	-0.368643	-0.235891	1.34163	1.40122	1.52675	-0.140013	-0.299067	-0.300539
150	AK131307	6-phosphofructo-2-kinase/fructose-2,6-biphosphatase 3|http://www.ncbi.nlm.nih.gov/entrez/query.fcgi?db=gene&cmd=Retrieve&dopt=full_report&list_uids=5209	PFKFB3	-0.152172	-0.447025	-0.278567	1.38526	1.37011	1.50513	-0.0804509	-0.301862	-0.34389
151	NM_004566	6-phosphofructo-2-kinase/fructose-2,6-biphosphatase 3|http://www.ncbi.nlm.nih.gov/entrez/query.fcgi?db=gene&cmd=Retrieve&dopt=full_report&list_uids=5209	PFKFB3	-0.341888	-0.450717	-0.297737	1.88813	2.04139	2.10428	-0.0348645	-0.290701	-0.506214
152	XM_931864	pleckstrin homology domain containing, family A (phosphoinositide binding specific) member 2|http://www.ncbi.nlm.nih.gov/entrez/query.fcgi?db=gene&cmd=Retrieve&dopt=full_report&list_uids=59339	PLEKHA2	-0.137114	-0.418056	-0.306989	1.04852	1.10719	1.36689	-0.241604	-0.388511	-0.355815
153	BC020712	POU domain, class 5, transcription factor 1|http://www.ncbi.nlm.nih.gov/entrez/query.fcgi?db=gene&cmd=Retrieve&dopt=full_report&list_uids=5460	POU5F1	0.07445	-0.379951	-0.503418	1.02231	0.924008	1.08427	-0.233429	-0.570837	-0.610678
154	Z11898	POU domain, class 5, transcription factor 1|http://www.ncbi.nlm.nih.gov/entrez/query.fcgi?db=gene&cmd=Retrieve&dopt=full_report&list_uids=5460	POU5F1	-0.135161	-0.484075	-0.227044	0.832554	1.03576	1.13738	-0.422721	-0.525799	-0.42348
155	NM_152391	PQ loop repeat containing 3|http://www.ncbi.nlm.nih.gov/entrez/query.fcgi?db=gene&cmd=Retrieve&dopt=full_report&list_uids=130814	PQLC3	-0.0801993	-0.209425	-0.00120645	1.25165	1.08652	1.29235	0.032508	-0.00648635	0.094146
158	AK001769	ribonuclease T2|http://www.ncbi.nlm.nih.gov/entrez/query.fcgi?db=gene&cmd=Retrieve&dopt=full_report&list_uids=8635	RNASET2	-0.36362	-0.477969	-0.455615	0.968541	1.17245	1.04981	-0.153079	-0.36606	-0.41924
159	NM_145051	ring finger protein 183|http://www.ncbi.nlm.nih.gov/entrez/query.fcgi?db=gene&cmd=Retrieve&dopt=full_report&list_uids=138065	RNF183	-0.542897	-0.684074	-0.524328	1.65301	1.65293	1.8144	-0.410631	-0.772922	-0.615868
160	NM_015435	ring finger protein 19|http://www.ncbi.nlm.nih.gov/entrez/query.fcgi?db=gene&cmd=Retrieve&dopt=full_report&list_uids=25897	RNF19	-0.121464	-0.143365	-0.0292309	1.09136	0.927665	1.18532	0.181263	-0.0841236	0.0617305
162	NM_023004	reticulon 4 receptor|http://www.ncbi.nlm.nih.gov/entrez/query.fcgi?db=gene&cmd=Retrieve&dopt=full_report&list_uids=65078	RTN4R	-0.13412	-0.138665	0.0207572	2.14974	2.02971	1.9007	0.266831	0.115131	0.17568
164	NM_020163	sema domain, immunoglobulin domain (Ig), short basic domain, secreted, (semaphorin) 3G|http://www.ncbi.nlm.nih.gov/entrez/query.fcgi?db=gene&cmd=Retrieve&dopt=full_report&list_uids=56920	SEMA3G	0.165807	0.339732	0.221055	1.09894	1.45795	1.65156	0.42212	0.37977	0.272819
165	BC042956	START domain containing 4, sterol regulated|http://www.ncbi.nlm.nih.gov/entrez/query.fcgi?db=gene&cmd=Retrieve&dopt=full_report&list_uids=134429	STARD4	-0.155943	-0.164207	-0.346818	1.44465	1.20981	1.30089	0.0537741	-0.126826	-0.229834
166	NM_014849	synaptic vesicle glycoprotein 2A|http://www.ncbi.nlm.nih.gov/entrez/query.fcgi?db=gene&cmd=Retrieve&dopt=full_report&list_uids=9900	SV2A	-0.0287984	-0.117204	0.100473	0.983643	1.00284	1.33698	0.0941531	0.194916	0.334087
168	NM_021649	toll-like receptor adaptor molecule 2|http://www.ncbi.nlm.nih.gov/entrez/query.fcgi?db=gene&cmd=Retrieve&dopt=full_report&list_uids=353376	TICAM2	-0.0228141	-0.239666	-0.341376	1.39053	1.18508	1.4655	-0.0756641	-0.122687	0.00618583
170	NM_003810	tumor necrosis factor (ligand) superfamily, member 10|http://www.ncbi.nlm.nih.gov/entrez/query.fcgi?db=gene&cmd=Retrieve&dopt=full_report&list_uids=8743	TNFSF10	-0.201327	-0.122353	0.013865	-1.20844	-1.11533	-0.677338	-0.937047	-0.959522	-0.797567
171	BC018058	tumor necrosis factor (ligand) superfamily, member 14|http://www.ncbi.nlm.nih.gov/entrez/query.fcgi?db=gene&cmd=Retrieve&dopt=full_report&list_uids=8740	TNFSF14	0.110723	-0.122577	-0.336856	1.50814	1.86125	1.10288	-0.0751989	-0.234071	-0.532522
172	NM_003807	tumor necrosis factor (ligand) superfamily, member 14|http://www.ncbi.nlm.nih.gov/entrez/query.fcgi?db=gene&cmd=Retrieve&dopt=full_report&list_uids=8740	TNFSF14	0.17167	-0.0816949	-0.355367	1.51452	1.82296	1.24647	-0.0243362	-0.144678	-0.490706
173	NM_003811	tumor necrosis factor (ligand) superfamily, member 9|http://www.ncbi.nlm.nih.gov/entrez/query.fcgi?db=gene&cmd=Retrieve&dopt=full_report&list_uids=8744	TNFSF9	-0.0040057	0.156903	0.145278	0.986293	1.07314	1.38758	0.175555	0.364669	0.457043
174	NM_003280	troponin C type 1 (slow)|http://www.ncbi.nlm.nih.gov/entrez/query.fcgi?db=gene&cmd=Retrieve&dopt=full_report&list_uids=7134	TNNC1	-0.129413	-0.167532	0.0363153	0.959604	0.978713	1.15599	-0.0130803	-0.12204	0.0488573
177	NM_033285	tumor protein p53 inducible nuclear protein 1|http://www.ncbi.nlm.nih.gov/entrez/query.fcgi?db=gene&cmd=Retrieve&dopt=full_report&list_uids=94241	TP53INP1	0.0358296	0.364264	0.0850934	1.12457	1.43196	1.41528	0.120229	0.258973	0.0537561
179	NM_030773	tubulin, beta 1|http://www.ncbi.nlm.nih.gov/entrez/query.fcgi?db=gene&cmd=Retrieve&dopt=full_report&list_uids=81027	TUBB1	-0.384224	-0.272669	-0.251799	1.39013	1.65665	1.66041	-0.567361	-0.892764	-1.03778
180	NM_001005404	yippee-like 2 (Drosophila)|http://www.ncbi.nlm.nih.gov/entrez/query.fcgi?db=gene&cmd=Retrieve&dopt=full_report&list_uids=388403	YPEL2	-0.189239	-0.107258	-0.0759285	1.15228	1.32187	1.38274	-0.0826989	-0.019167	-0.099691
182	NM_018660	zinc finger protein 395|http://www.ncbi.nlm.nih.gov/entrez/query.fcgi?db=gene&cmd=Retrieve&dopt=full_report&list_uids=55893	ZNF395	-0.184405	-0.308486	-0.194073	0.934049	0.977188	1.09383	-0.395607	-0.425461	-0.369844
183	NM_023072	zinc finger, SWIM-type containing 4|http://www.ncbi.nlm.nih.gov/entrez/query.fcgi?db=gene&cmd=Retrieve&dopt=full_report&list_uids=65249	ZSWIM4	-0.237058	-0.307403	-0.293655	1.08865	1.31547	1.07367	-0.168822	0.0642584	-0.000671577
184	XM_035299	zinc finger, SWIM-type containing 6|http://www.ncbi.nlm.nih.gov/entrez/query.fcgi?db=gene&cmd=Retrieve&dopt=full_report&list_uids=57688	ZSWIM6	0.266932	0.123904	0.350519	0.748218	0.930137	1.39948	0.210524	0.1945	0.34561
185	XM_497534	similar to 40S ribosomal protein S16|http://www.ncbi.nlm.nih.gov/entrez/query.fcgi?db=gene&cmd=Retrieve&dopt=full_report&list_uids=401876	LOC401876	0.947685	1.0309	1.35441	0.712471	1.01911	1.02379	0.533537	0.626595	0.477238
CLUSTER_3
Original row	Ident	Description	Gene name	CA_10microM_1.mev	CA_10microM_2.mev	CA_10microM_3.mev	CC_10microM_1.mev	CC_10microM_2.mev	CC_10microM_3.mev	HCC_10microM_1.mev	HCC_10microM_2.mev	HCC_10microM_3.mev
29	NM_080757	chromosome 20 open reading frame 127|http://www.ncbi.nlm.nih.gov/entrez/query.fcgi?db=gene&cmd=Retrieve&dopt=full_report&list_uids=140851	C20orf127	0.470177	0.771367	0.653639	1.39528	1.53672	1.33752	1.45711	1.91327	1.73014
28	BC103840	chromosome 20 open reading frame 127|http://www.ncbi.nlm.nih.gov/entrez/query.fcgi?db=gene&cmd=Retrieve&dopt=full_report&list_uids=140851	C20orf127	0.485392	0.791421	0.701406	1.37162	1.61802	1.40522	1.6488	2.04711	1.73923
44	BC032558	distal-less homeobox 2|http://www.ncbi.nlm.nih.gov/entrez/query.fcgi?db=gene&cmd=Retrieve&dopt=full_report&list_uids=1746	DLX2	0.276091	0.2523	0.451981	1.20015	0.918656	1.03437	1.06426	0.898801	1.14704
45	NM_004405	distal-less homeobox 2|http://www.ncbi.nlm.nih.gov/entrez/query.fcgi?db=gene&cmd=Retrieve&dopt=full_report&list_uids=1746	DLX2	0.176894	0.208622	0.349472	0.990002	1.16415	0.984877	0.702976	0.930717	0.92692
46	BC012361	distal-less homeobox 3|http://www.ncbi.nlm.nih.gov/entrez/query.fcgi?db=gene&cmd=Retrieve&dopt=full_report&list_uids=1747	DLX3	0.262602	0.311444	0.301753	1.20219	1.10515	1.00401	0.881141	1.04044	1.0817
112	NM_001039954	metallothionein 1H-like protein|http://www.ncbi.nlm.nih.gov/entrez/query.fcgi?db=gene&cmd=Retrieve&dopt=full_report&list_uids=645745	LOC645745	0.805912	0.895012	0.97691	1.57547	1.84149	1.7511	1.62516	1.9205	1.81375
121	BC029475	metallothionein 1A (functional)|http://www.ncbi.nlm.nih.gov/entrez/query.fcgi?db=gene&cmd=Retrieve&dopt=full_report&list_uids=4489	MT1A	0.541811	0.783059	0.524726	1.02241	1.23435	1.07256	1.00986	1.40429	1.23879
122	NM_005946	metallothionein 1A (functional)|http://www.ncbi.nlm.nih.gov/entrez/query.fcgi?db=gene&cmd=Retrieve&dopt=full_report&list_uids=4489	MT1A	-0.41392	0.821368	0.597379	0.72196	1.38287	1.16791	0.954756	1.47268	1.30024
123	AF495759	metallothionein 1E (functional)|http://www.ncbi.nlm.nih.gov/entrez/query.fcgi?db=gene&cmd=Retrieve&dopt=full_report&list_uids=4493	MT1E	0.285982	0.487507	0.591906	1.84216	2.42472	2.30332	2.19946	2.60683	2.6714
124	NM_005949	metallothionein 1F (functional)|http://www.ncbi.nlm.nih.gov/entrez/query.fcgi?db=gene&cmd=Retrieve&dopt=full_report&list_uids=4494	MT1F	0.738674	0.790595	0.732698	1.586	1.77634	1.68443	1.95926	1.97458	1.8914
125	BC020757	metallothionein 1G|http://www.ncbi.nlm.nih.gov/entrez/query.fcgi?db=gene&cmd=Retrieve&dopt=full_report&list_uids=4495	MT1G	0.89262	1.01521	1.09354	2.02083	2.1829	2.16604	2.34431	2.4325	2.42095
126	NM_005950	metallothionein 1G|http://www.ncbi.nlm.nih.gov/entrez/query.fcgi?db=gene&cmd=Retrieve&dopt=full_report&list_uids=4495	MT1G	0.788817	0.98214	0.945731	1.87288	2.12509	1.86934	1.97969	2.13558	1.85059
127	BC008408	metallothionein 1H|http://www.ncbi.nlm.nih.gov/entrez/query.fcgi?db=gene&cmd=Retrieve&dopt=full_report&list_uids=4496	MT1H	0.516452	0.784578	0.479452	1.13116	1.3229	1.07122	1.2596	1.58344	1.25914
128	NM_005951	metallothionein 1H|http://www.ncbi.nlm.nih.gov/entrez/query.fcgi?db=gene&cmd=Retrieve&dopt=full_report&list_uids=4496	MT1H	0.409199	0.76284	0.481074	1.08237	1.24462	0.978577	0.991098	1.3797	1.12888
129	NM_175622	metallothionein 1J (pseudogene)|http://www.ncbi.nlm.nih.gov/entrez/query.fcgi?db=gene&cmd=Retrieve&dopt=full_report&list_uids=4498	MT1JP	0.419036	0.691307	0.550517	1.27738	1.54587	1.48571	1.82851	2.0707	1.77242
130	BC103841	metallothionein 1M|http://www.ncbi.nlm.nih.gov/entrez/query.fcgi?db=gene&cmd=Retrieve&dopt=full_report&list_uids=4499	MT1M	0.467388	0.745376	0.69374	1.65847	1.95757	1.5947	1.89265	2.39166	2.04321
131	NM_176870	metallothionein 1M|http://www.ncbi.nlm.nih.gov/entrez/query.fcgi?db=gene&cmd=Retrieve&dopt=full_report&list_uids=4499	MT1M	0.592263	0.921945	0.808471	1.77896	1.90989	1.83555	1.93791	2.40748	2.23406
132	BC018190	metallothionein 1X|http://www.ncbi.nlm.nih.gov/entrez/query.fcgi?db=gene&cmd=Retrieve&dopt=full_report&list_uids=4501	MT1X	0.479606	0.704654	0.780349	1.68548	1.83191	2.08662	2.16383	2.15562	2.24274
133	BC032131	metallothionein 1X|http://www.ncbi.nlm.nih.gov/entrez/query.fcgi?db=gene&cmd=Retrieve&dopt=full_report&list_uids=4501	MT1X	0.406135	0.408002	0.365171	1.60301	1.95182	1.76989	1.78875	1.98805	2.02907
134	NM_005952	metallothionein 1X|http://www.ncbi.nlm.nih.gov/entrez/query.fcgi?db=gene&cmd=Retrieve&dopt=full_report&list_uids=4501	MT1X	0.528677	0.668812	0.67907	1.75705	1.77659	1.83165	1.95434	1.97172	2.02782
157	NM_016084	RAS, dexamethasone-induced 1|http://www.ncbi.nlm.nih.gov/entrez/query.fcgi?db=gene&cmd=Retrieve&dopt=full_report&list_uids=51655	RASD1	0.29704	0.228135	0.446709	1.10117	0.994246	1.32608	0.980218	0.932892	1.16199
186	AK126136	AT-hook transcription factor|http://www.ncbi.nlm.nih.gov/entrez/query.fcgi?db=gene&cmd=Retrieve&dopt=full_report&list_uids=80709	AKNA	0.401301	-0.090266	-0.192714	0.75547	0.233565	-0.63583	1.34239	1.02515	0.803296
187	NM_001673	asparagine synthetase|http://www.ncbi.nlm.nih.gov/entrez/query.fcgi?db=gene&cmd=Retrieve&dopt=full_report&list_uids=440	ASNS	0.6695	0.725728	0.798118	0.234885	0.136413	0.285463	1.12776	1.04669	1.14929
188	NM_001902	cystathionase (cystathionine gamma-lyase)|http://www.ncbi.nlm.nih.gov/entrez/query.fcgi?db=gene&cmd=Retrieve&dopt=full_report&list_uids=1491	CTH	0.622027	0.530657	0.558053	0.526148	0.262354	0.434684	1.25066	1.06603	1.1486
189	NM_153742	cystathionase (cystathionine gamma-lyase)|http://www.ncbi.nlm.nih.gov/entrez/query.fcgi?db=gene&cmd=Retrieve&dopt=full_report&list_uids=1491	CTH	0.599847	0.537534	0.588211	0.452275	0.314763	0.4423	1.14219	1.0505	1.12308
190	BC073983	early growth response 1|http://www.ncbi.nlm.nih.gov/entrez/query.fcgi?db=gene&cmd=Retrieve&dopt=full_report&list_uids=1958	EGR1	0.384107	0.484655	0.414733	0.501312	0.67683	0.402334	1.13003	1.32647	1.12812
191	NM_001964	early growth response 1|http://www.ncbi.nlm.nih.gov/entrez/query.fcgi?db=gene&cmd=Retrieve&dopt=full_report&list_uids=1958	EGR1	0.5374	0.456882	0.389157	0.612017	0.643017	0.41371	1.194	1.39864	1.12611
192	BC069431	Kruppel-like factor 9|http://www.ncbi.nlm.nih.gov/entrez/query.fcgi?db=gene&cmd=Retrieve&dopt=full_report&list_uids=687	KLF9	-0.273826	0.173786	0.0362781	0.989708	1.17068	0.250786	1.02192	1.21914	0.871078
193	BC069540	leukemia inhibitory factor (cholinergic differentiation factor)|http://www.ncbi.nlm.nih.gov/entrez/query.fcgi?db=gene&cmd=Retrieve&dopt=full_report&list_uids=3976	LIF	0.175647	0.100613	0.0269379	1.5426	1.09272	0.40411	1.52016	1.35183	1.16521
194	XM_929057	similar to Asparagine synthetase [glutamine-hydrolyzing] (Glutamine-dependent asparagine synthetase)|http://www.ncbi.nlm.nih.gov/entrez/query.fcgi?db=gene&cmd=Retrieve&dopt=full_report&list_uids=646094	LOC646094	0.755714	0.799606	0.661791	0.418827	0.284454	0.339689	1.0176	1.18053	1.21146
195	XM_935369	hypothetical protein LOC646328|http://www.ncbi.nlm.nih.gov/entrez/query.fcgi?db=gene&cmd=Retrieve&dopt=full_report&list_uids=646329	LOC646329	0.289053	0.101629	0.160262	-0.354652	-0.313882	-0.65006	1.0791	1.17668	0.968522
196	AY077636	Homo sapiens zinc-induced metallothionein 2A/1A hybrid mRNA, complete cds.|http://www.ncbi.nlm.nih.gov/gquery/gquery.fcgi?term=AY077636	N/A	0.268729	0.575646	0.557615	0.76605	1.07743	0.936314	0.987438	1.31149	1.20164
NEGATIVE REGULATION
CLUSTER_1
Original row	Ident	Description	Gene name	CA_10microM_1.mev	CA_10microM_2.mev	CA_10microM_3.mev	CC_10microM_1.mev	CC_10microM_2.mev	CC_10microM_3.mev	HCC_10microM_1.mev	HCC_10microM_2.mev	HCC_10microM_3.mev
2	NM_000670	alcohol dehydrogenase 4 (class II), pi polypeptide|http://www.ncbi.nlm.nih.gov/entrez/query.fcgi?db=gene&cmd=Retrieve&dopt=full_report&list_uids=127	ADH4	-0.0961297	-0.0918692	0.00354022	-1.09323	-1.22629	-0.934268	-0.123908	-0.274442	-0.084796
1	BC022319	alcohol dehydrogenase 4 (class II), pi polypeptide|http://www.ncbi.nlm.nih.gov/entrez/query.fcgi?db=gene&cmd=Retrieve&dopt=full_report&list_uids=127	ADH4	0.0233537	-0.00130258	-0.0379449	-1.1438	-1.17315	-1.12212	-0.233605	-0.128047	-0.161259
4	AK025429	anthrax toxin receptor 1|http://www.ncbi.nlm.nih.gov/entrez/query.fcgi?db=gene&cmd=Retrieve&dopt=full_report&list_uids=84168	ANTXR1	-0.377127	-0.2801	-0.092813	-1.2211	-1.00684	-0.828353	-0.463033	-0.572682	-0.435704
5	NM_018153	anthrax toxin receptor 1|http://www.ncbi.nlm.nih.gov/entrez/query.fcgi?db=gene&cmd=Retrieve&dopt=full_report&list_uids=84168	ANTXR1	-0.196852	-0.319366	-0.163202	-1.40661	-1.43701	-1.13506	-0.62012	-0.57299	-0.400242
6	NM_018476	brain expressed, X-linked 1|http://www.ncbi.nlm.nih.gov/entrez/query.fcgi?db=gene&cmd=Retrieve&dopt=full_report&list_uids=55859	BEX1	-0.312461	-0.145074	-0.0428672	-1.42073	-1.11163	-0.910939	-0.710076	-0.393628	-0.365823
7	BC000810	brain protein 44-like|http://www.ncbi.nlm.nih.gov/entrez/query.fcgi?db=gene&cmd=Retrieve&dopt=full_report&list_uids=51660	BRP44L	-0.00761162	0.141868	0.0466697	-1.38092	-1.14477	-1.18549	-0.418249	-0.643686	-0.708383
8	CR621401	brain protein 44-like|http://www.ncbi.nlm.nih.gov/entrez/query.fcgi?db=gene&cmd=Retrieve&dopt=full_report&list_uids=51660	BRP44L	-0.0579647	0.159076	-0.0359532	-1.28786	-1.10188	-1.21315	-0.541228	-0.633392	-0.818057
9	NM_016098	brain protein 44-like|http://www.ncbi.nlm.nih.gov/entrez/query.fcgi?db=gene&cmd=Retrieve&dopt=full_report&list_uids=51660	BRP44L	-0.112244	0.044458	0.0772667	-1.13674	-1.03585	-0.852571	-0.477548	-0.473359	-0.491511
10	AB185927	chromosome 15 open reading frame 20|http://www.ncbi.nlm.nih.gov/entrez/query.fcgi?db=gene&cmd=Retrieve&dopt=full_report&list_uids=80119	C15orf20	-0.0430975	-0.0999206	-0.179612	-1.24939	-1.00156	-1.19595	-0.360673	-0.280073	-0.295975
11	NM_025049	chromosome 15 open reading frame 20|http://www.ncbi.nlm.nih.gov/entrez/query.fcgi?db=gene&cmd=Retrieve&dopt=full_report&list_uids=80119	C15orf20	-0.0870506	-0.123876	-0.18962	-1.37507	-0.981815	-1.36567	-0.497695	-0.179657	-0.260495
12	NM_001012993	chromosome 9 open reading frame 152|http://www.ncbi.nlm.nih.gov/entrez/query.fcgi?db=gene&cmd=Retrieve&dopt=full_report&list_uids=401546	C9orf152	-0.433993	-0.397567	-0.612617	-1.06152	-1.12744	-1.04174	-0.861052	-0.761507	-0.753948
13	BC105633	CD248 molecule, endosialin|http://www.ncbi.nlm.nih.gov/entrez/query.fcgi?db=gene&cmd=Retrieve&dopt=full_report&list_uids=57124	CD248	-0.312276	-0.454897	-0.346169	-0.945984	-1.03471	-1.11773	-0.749767	-0.581088	-0.517912
14	NM_020404	CD248 molecule, endosialin|http://www.ncbi.nlm.nih.gov/entrez/query.fcgi?db=gene&cmd=Retrieve&dopt=full_report&list_uids=57124	CD248	-0.517549	-0.432399	-0.407813	-0.990647	-0.947744	-1.28118	-0.816766	-0.556544	-0.612574
15	BC027966	cell division cycle associated 7|http://www.ncbi.nlm.nih.gov/entrez/query.fcgi?db=gene&cmd=Retrieve&dopt=full_report&list_uids=83879	CDCA7	-0.245384	-0.106667	-0.0262483	-1.20408	-1.03839	-0.975093	-0.234766	-0.257817	-0.106527
16	NM_031942	cell division cycle associated 7|http://www.ncbi.nlm.nih.gov/entrez/query.fcgi?db=gene&cmd=Retrieve&dopt=full_report&list_uids=83879	CDCA7	-0.143136	-0.0442487	-0.0436076	-1.0544	-1.03005	-1.04376	-0.3004	-0.125208	-0.122182
17	BC053896	ChaC, cation transport regulator-like 2 (E. coli)|http://www.ncbi.nlm.nih.gov/entrez/query.fcgi?db=gene&cmd=Retrieve&dopt=full_report&list_uids=494143	CHAC2	-0.101248	0.335661	0.204942	-1.43374	-1.02374	-0.804755	-0.24082	0.145128	0.0547494
18	NM_001008708	ChaC, cation transport regulator-like 2 (E. coli)|http://www.ncbi.nlm.nih.gov/entrez/query.fcgi?db=gene&cmd=Retrieve&dopt=full_report&list_uids=494143	CHAC2	-0.20533	0.178405	0.283353	-1.39812	-0.915109	-0.696293	-0.209312	0.160177	0.0733177
19	BC014424	claudin 2|http://www.ncbi.nlm.nih.gov/entrez/query.fcgi?db=gene&cmd=Retrieve&dopt=full_report&list_uids=9075	CLDN2	-0.0416549	-0.233095	-0.233996	-1.38344	-1.7902	-1.34689	-0.463204	-0.462253	-0.287476
20	BC071747	claudin 2|http://www.ncbi.nlm.nih.gov/entrez/query.fcgi?db=gene&cmd=Retrieve&dopt=full_report&list_uids=9075	CLDN2	-0.124147	-0.195223	-0.145744	-1.3956	-1.49407	-1.30859	-0.391805	-0.206869	-0.0807769
21	NM_020384	claudin 2|http://www.ncbi.nlm.nih.gov/entrez/query.fcgi?db=gene&cmd=Retrieve&dopt=full_report&list_uids=9075	CLDN2	-0.157836	-0.309739	-0.181345	-1.77772	-1.69155	-1.31283	-0.676096	-0.645733	-0.532752
22	AF297866	claspin homolog (Xenopus laevis)|http://www.ncbi.nlm.nih.gov/entrez/query.fcgi?db=gene&cmd=Retrieve&dopt=full_report&list_uids=63967	CLSPN	-0.173939	-0.250338	-0.501116	-0.920122	-0.992344	-1.32285	-0.41817	-0.432667	-0.607002
23	BC113116	claspin homolog (Xenopus laevis)|http://www.ncbi.nlm.nih.gov/entrez/query.fcgi?db=gene&cmd=Retrieve&dopt=full_report&list_uids=63967	CLSPN	-0.222316	-0.343899	-0.255148	-0.994413	-1.16598	-1.104	-0.316632	-0.516919	-0.498098
24	NM_022111	claspin homolog (Xenopus laevis)|http://www.ncbi.nlm.nih.gov/entrez/query.fcgi?db=gene&cmd=Retrieve&dopt=full_report&list_uids=63967	CLSPN	-0.139129	-0.139892	-0.519753	-0.97049	-1.06669	-1.33066	-0.421497	-0.442619	-0.690228
25	AK127352	coactosin-like 1 (Dictyostelium)|http://www.ncbi.nlm.nih.gov/entrez/query.fcgi?db=gene&cmd=Retrieve&dopt=full_report&list_uids=23406	COTL1	-0.0960887	-0.097291	-0.131769	-1.03042	-1.12237	-0.950339	-0.307325	-0.219197	-0.107862
26	BC016702	coactosin-like 1 (Dictyostelium)|http://www.ncbi.nlm.nih.gov/entrez/query.fcgi?db=gene&cmd=Retrieve&dopt=full_report&list_uids=23406	COTL1	-0.00830033	-0.118102	-0.0890252	-0.927872	-1.11585	-1.10577	-0.135596	-0.212638	-0.10146
27	BC053682	coactosin-like 1 (Dictyostelium)|http://www.ncbi.nlm.nih.gov/entrez/query.fcgi?db=gene&cmd=Retrieve&dopt=full_report&list_uids=23406	COTL1	-0.22157	-0.175409	-0.156601	-1.36031	-1.21218	-1.09078	-0.606294	-0.264643	-0.121299
28	NM_021149	coactosin-like 1 (Dictyostelium)|http://www.ncbi.nlm.nih.gov/entrez/query.fcgi?db=gene&cmd=Retrieve&dopt=full_report&list_uids=23406	COTL1	-0.241031	-0.202601	-0.130565	-1.45604	-1.28647	-1.05306	-0.397008	-0.278097	-0.0757685
29	AJ310724	dopa decarboxylase (aromatic L-amino acid decarboxylase)|http://www.ncbi.nlm.nih.gov/entrez/query.fcgi?db=gene&cmd=Retrieve&dopt=full_report&list_uids=1644	DDC	-0.250183	-0.267706	-0.138759	-1.57986	-1.93013	-1.66838	-0.474477	-0.628231	-0.452823
30	NM_000790	dopa decarboxylase (aromatic L-amino acid decarboxylase)|http://www.ncbi.nlm.nih.gov/entrez/query.fcgi?db=gene&cmd=Retrieve&dopt=full_report&list_uids=1644	DDC	-0.238736	-0.218131	-0.132775	-1.69073	-1.57757	-1.5774	-0.575589	-0.437794	-0.44933
32	BC001539	dickkopf homolog 1 (Xenopus laevis)|http://www.ncbi.nlm.nih.gov/entrez/query.fcgi?db=gene&cmd=Retrieve&dopt=full_report&list_uids=22943	DKK1	-0.177322	-0.257485	-0.171844	-1.13444	-1.11127	-0.878563	-0.477381	-0.415902	-0.35748
33	NM_012242	dickkopf homolog 1 (Xenopus laevis)|http://www.ncbi.nlm.nih.gov/entrez/query.fcgi?db=gene&cmd=Retrieve&dopt=full_report&list_uids=22943	DKK1	-0.270983	-0.188313	-0.226437	-1.31108	-1.16791	-0.915738	-0.621874	-0.552602	-0.498465
34	NM_015681	B9 protein|http://www.ncbi.nlm.nih.gov/entrez/query.fcgi?db=gene&cmd=Retrieve&dopt=full_report&list_uids=27077	EPPB9	-0.336411	-0.220849	-0.0472347	-1.17545	-1.21638	-1.01586	-0.505551	-0.454104	-0.170697
35	NM_198947	family with sequence similarity 111, member B|http://www.ncbi.nlm.nih.gov/entrez/query.fcgi?db=gene&cmd=Retrieve&dopt=full_report&list_uids=374393	FAM111B	-0.333256	-0.229953	-0.290059	-1.18714	-1.17427	-0.95384	-0.635784	-0.563677	-0.605762
36	BC005004	family with sequence similarity 64, member A|http://www.ncbi.nlm.nih.gov/entrez/query.fcgi?db=gene&cmd=Retrieve&dopt=full_report&list_uids=54478	FAM64A	-0.236812	-0.296976	-0.0916435	-0.827518	-1.27231	-0.905544	-0.189892	-0.435916	-0.153767
37	BC013966	family with sequence similarity 64, member A|http://www.ncbi.nlm.nih.gov/entrez/query.fcgi?db=gene&cmd=Retrieve&dopt=full_report&list_uids=54478	FAM64A	-0.167949	-0.312359	-0.148509	-0.843727	-1.35517	-0.984753	-0.214498	-0.499982	-0.154724
38	NM_005687	phenylalanine-tRNA synthetase-like, beta subunit|http://www.ncbi.nlm.nih.gov/entrez/query.fcgi?db=gene&cmd=Retrieve&dopt=full_report&list_uids=10056	FARSLB	0.300487	-0.120106	-0.289603	-1.06121	-1.01618	-1.51476	0.20951	0.487701	0.226879
39	BC039243	fibroblast growth factor receptor 2 (bacteria-expressed kinase, keratinocyte growth factor receptor, craniofacial dysostosis 1, Crouzon syndrome, Pfeiffer syndrome, Jackson-Weiss syndrome)|http://www.ncbi.nlm.nih.gov/entrez/query.fcgi?db=gene&cmd=Retrieve&dopt=full_report&list_uids=2263	FGFR2	-0.298712	-0.450251	-0.368684	-1.21519	-1.40252	-1.33912	-0.875327	-0.844542	-0.781549
40	BC027856	fidgetin-like 1|http://www.ncbi.nlm.nih.gov/entrez/query.fcgi?db=gene&cmd=Retrieve&dopt=full_report&list_uids=63979	FIGNL1	-0.173901	-0.187998	-0.18995	-1.01544	-1.08979	-0.971537	-0.344993	-0.243207	-0.224576
41	NM_022116	fidgetin-like 1|http://www.ncbi.nlm.nih.gov/entrez/query.fcgi?db=gene&cmd=Retrieve&dopt=full_report&list_uids=63979	FIGNL1	-0.122919	-0.0365792	-0.0972647	-1.1541	-1.0538	-1.02419	-0.43343	-0.116819	-0.223791
42	NM_152374	hypothetical protein FLJ38984|http://www.ncbi.nlm.nih.gov/entrez/query.fcgi?db=gene&cmd=Retrieve&dopt=full_report&list_uids=127703	FLJ38984	-0.398037	-0.155869	-0.367764	-1.21944	-0.931313	-0.879206	-0.919887	-0.514953	-0.577322
43	NM_005276	glycerol-3-phosphate dehydrogenase 1 (soluble)|http://www.ncbi.nlm.nih.gov/entrez/query.fcgi?db=gene&cmd=Retrieve&dopt=full_report&list_uids=2819	GPD1	-0.207013	0.197399	-0.103035	-1.18314	-0.942334	-1.31331	-0.305411	0.147811	-0.0467285
44	BC093960	glycoprotein hormone alpha 2|http://www.ncbi.nlm.nih.gov/entrez/query.fcgi?db=gene&cmd=Retrieve&dopt=full_report&list_uids=170589	GPHA2	-0.489466	-0.464697	-0.261306	-1.40341	-1.38024	-0.936497	-1.06823	-0.722456	-0.520651
45	NM_130769	glycoprotein hormone alpha 2|http://www.ncbi.nlm.nih.gov/entrez/query.fcgi?db=gene&cmd=Retrieve&dopt=full_report&list_uids=170589	GPHA2	-0.468905	-0.540093	-0.17143	-1.47061	-1.4378	-0.982039	-0.97632	-0.730533	-0.481594
46	BC053578	glutathione S-transferase A1|http://www.ncbi.nlm.nih.gov/entrez/query.fcgi?db=gene&cmd=Retrieve&dopt=full_report&list_uids=2938	GSTA1	-0.0906713	0.160408	-0.0235228	-2.15515	-1.88555	-1.72589	-0.704408	-0.270083	-0.369293
47	BC110891	glutathione S-transferase A1|http://www.ncbi.nlm.nih.gov/entrez/query.fcgi?db=gene&cmd=Retrieve&dopt=full_report&list_uids=2938	GSTA1	-0.115224	0.0663891	0.127331	-2.12517	-1.89863	-1.50235	-0.615399	-0.400147	-0.37049
48	NM_145740	glutathione S-transferase A1|http://www.ncbi.nlm.nih.gov/entrez/query.fcgi?db=gene&cmd=Retrieve&dopt=full_report&list_uids=2938	GSTA1	-0.0836669	0.0592471	0.092326	-1.96655	-1.93359	-1.67151	-0.676376	-0.475474	-0.514426
49	NM_000846	glutathione S-transferase A2|http://www.ncbi.nlm.nih.gov/entrez/query.fcgi?db=gene&cmd=Retrieve&dopt=full_report&list_uids=2939	GSTA2	-0.14513	0.242863	0.00184505	-2.0723	-1.8683	-1.75591	-0.775057	-0.490735	-0.589482
50	BC020619	glutathione S-transferase A3|http://www.ncbi.nlm.nih.gov/entrez/query.fcgi?db=gene&cmd=Retrieve&dopt=full_report&list_uids=2940	GSTA3	-0.0965313	0.193906	0.0401278	-2.03615	-1.82616	-1.76615	-0.61491	-0.376202	-0.46998
51	CR626077	HLA complex P5|http://www.ncbi.nlm.nih.gov/entrez/query.fcgi?db=gene&cmd=Retrieve&dopt=full_report&list_uids=10866	HCP5	-0.279231	-0.240768	-0.306824	-1.10261	-1.03161	-0.94418	-0.766333	-0.545596	-0.562786
52	NM_006674	HLA complex P5|http://www.ncbi.nlm.nih.gov/entrez/query.fcgi?db=gene&cmd=Retrieve&dopt=full_report&list_uids=10866	HCP5	-0.31289	-0.239513	-0.274111	-1.07523	-1.0344	-0.925058	-0.77741	-0.616473	-0.62544
53	NM_000613	hemopexin|http://www.ncbi.nlm.nih.gov/entrez/query.fcgi?db=gene&cmd=Retrieve&dopt=full_report&list_uids=3263	HPX	-0.40913	-0.54448	-0.553358	-1.34741	-1.58816	-1.49088	-1.0484	-0.903106	-0.907494
54	BC012999	kinesin family member 20A|http://www.ncbi.nlm.nih.gov/entrez/query.fcgi?db=gene&cmd=Retrieve&dopt=full_report&list_uids=10112	KIF20A	-0.142207	-0.303738	-0.160333	-1.0356	-1.08994	-1.0035	-0.404795	-0.456105	-0.3844
55	NM_005733	kinesin family member 20A|http://www.ncbi.nlm.nih.gov/entrez/query.fcgi?db=gene&cmd=Retrieve&dopt=full_report&list_uids=10112	KIF20A	-0.029921	-0.18626	-0.277795	-0.991936	-1.11926	-1.10467	-0.428191	-0.456871	-0.412137
56	XM_930677	hypothetical protein LOC642299|http://www.ncbi.nlm.nih.gov/entrez/query.fcgi?db=gene&cmd=Retrieve&dopt=full_report&list_uids=642299	LOC642299	-0.176963	-0.396129	-0.355366	-1.30204	-1.23823	-1.02007	-0.977288	-0.838707	-0.945297
57	XM_927840	hypothetical protein LOC642981|http://www.ncbi.nlm.nih.gov/entrez/query.fcgi?db=gene&cmd=Retrieve&dopt=full_report&list_uids=642981	LOC642981	-0.213148	0.0225961	-0.376798	-1.13201	-0.895655	-1.28014	-0.637938	-0.316368	-0.599712
58	XM_928268	hypothetical protein LOC645228|http://www.ncbi.nlm.nih.gov/entrez/query.fcgi?db=gene&cmd=Retrieve&dopt=full_report&list_uids=645228	LOC645228	-0.140548	-0.151897	-0.00650121	-0.867233	-0.795404	-1.42356	-0.201008	-0.162892	-0.231711
59	XM_927910	similar to Teratocarcinoma-derived growth factor 2 (Epidermal growth factor-like cripto protein CR3) (Cripto-3 growth factor)|http://www.ncbi.nlm.nih.gov/entrez/query.fcgi?db=gene&cmd=Retrieve&dopt=full_report&list_uids=653528	LOC653528	0.02627	-0.129572	-0.120515	-1.03176	-1.19459	-0.99658	-0.223909	-0.336421	-0.237513
60	NM_002758	mitogen-activated protein kinase kinase 6|http://www.ncbi.nlm.nih.gov/entrez/query.fcgi?db=gene&cmd=Retrieve&dopt=full_report&list_uids=5608	MAP2K6	-0.215011	-0.282537	-0.188615	-0.994282	-1.21017	-0.978778	-0.635053	-0.69717	-0.649459
61	BC069338	mannose-binding lectin (protein C) 2, soluble (opsonic defect)|http://www.ncbi.nlm.nih.gov/entrez/query.fcgi?db=gene&cmd=Retrieve&dopt=full_report&list_uids=4153	MBL2	-0.213446	-0.504891	-0.337532	-1.05926	-1.29562	-1.16896	-0.334622	-0.48653	-0.422893
62	NM_000242	mannose-binding lectin (protein C) 2, soluble (opsonic defect)|http://www.ncbi.nlm.nih.gov/entrez/query.fcgi?db=gene&cmd=Retrieve&dopt=full_report&list_uids=4153	MBL2	-0.0689508	-0.143244	-0.260769	-1.12893	-1.24001	-1.09288	-0.0804723	-0.539776	-0.504757
63	AK092018	MON1 homolog A (yeast)|http://www.ncbi.nlm.nih.gov/entrez/query.fcgi?db=gene&cmd=Retrieve&dopt=full_report&list_uids=84315	MON1A	0.0433095	-0.00820839	-0.0545863	-1.15643	-0.954881	-0.942521	-0.431126	0.194103	0.0657741
64	NM_138768	myeloma overexpressed gene (in a subset of t(11	MYEOV	-0.191127	-0.227024	-0.118091	-1.36584	-1.18512	-1.18291	-0.0340441	-0.0277366	0.122659
65	NM_002614	PDZ domain containing 1|http://www.ncbi.nlm.nih.gov/entrez/query.fcgi?db=gene&cmd=Retrieve&dopt=full_report&list_uids=5174	PDZK1	-0.215464	-0.400867	-0.398986	-0.894935	-1.21956	-1.00792	-0.711193	-0.959742	-0.837444
66	BC029917	phosphoinositide-3-kinase adaptor protein 1|http://www.ncbi.nlm.nih.gov/entrez/query.fcgi?db=gene&cmd=Retrieve&dopt=full_report&list_uids=118788	PIK3AP1	-0.0011036	-0.325596	-0.116879	-0.671748	-1.51004	-1.39541	0.0490821	-0.655707	-0.356227
67	BC013575	plasminogen activator, urokinase|http://www.ncbi.nlm.nih.gov/entrez/query.fcgi?db=gene&cmd=Retrieve&dopt=full_report&list_uids=5328	PLAU	-0.0404731	-0.175958	-0.155164	-1.13839	-1.18636	-0.887041	-0.0674487	-0.0326368	0.0243839
68	NM_002658	plasminogen activator, urokinase|http://www.ncbi.nlm.nih.gov/entrez/query.fcgi?db=gene&cmd=Retrieve&dopt=full_report&list_uids=5328	PLAU	-0.205192	-0.0965819	-0.224443	-1.16854	-1.16107	-0.864092	0.0605271	0.0189369	0.0475856
69	BC032549	POU domain, class 2, associating factor 1|http://www.ncbi.nlm.nih.gov/entrez/query.fcgi?db=gene&cmd=Retrieve&dopt=full_report&list_uids=5450	POU2AF1	-0.00284189	-0.145881	-0.340956	-1.34695	-1.33345	-1.64149	-0.145955	-0.191821	-0.413477
70	NM_006235	POU domain, class 2, associating factor 1|http://www.ncbi.nlm.nih.gov/entrez/query.fcgi?db=gene&cmd=Retrieve&dopt=full_report&list_uids=5450	POU2AF1	0.00715836	-0.261009	-0.402071	-1.36654	-1.469	-1.59641	-0.0938034	-0.213313	-0.391209
71	NM_178004	proline rich membrane anchor 1|http://www.ncbi.nlm.nih.gov/entrez/query.fcgi?db=gene&cmd=Retrieve&dopt=full_report&list_uids=145270	PRIMA1	-0.25887	-0.095725	-0.286363	-1.0361	-1.24289	-1.52744	-0.0953864	-0.115051	-0.292021
72	NM_021232	proline dehydrogenase (oxidase) 2|http://www.ncbi.nlm.nih.gov/entrez/query.fcgi?db=gene&cmd=Retrieve&dopt=full_report&list_uids=58510	PRODH2	-0.12371	0.000553334	-0.0444009	-1.04068	-0.898042	-1.28488	-0.434289	-0.160133	-0.279648
73	NM_023078	pyrroline-5-carboxylate reductase-like|http://www.ncbi.nlm.nih.gov/entrez/query.fcgi?db=gene&cmd=Retrieve&dopt=full_report&list_uids=65263	PYCRL	-0.238288	-0.0628774	-0.162604	-0.918422	-1.01341	-1.07923	-0.602174	-0.300441	-0.240204
74	NM_001010866	hypothetical protein LOC199953|http://www.ncbi.nlm.nih.gov/entrez/query.fcgi?db=gene&cmd=Retrieve&dopt=full_report&list_uids=199953	RP13-15M17.2	-0.133481	-0.176148	-0.206372	-1.03486	-1.0368	-1.06503	-0.332498	-0.10378	-0.116527
75	NM_021067	DNA replication complex GINS protein PSF1|http://www.ncbi.nlm.nih.gov/entrez/query.fcgi?db=gene&cmd=Retrieve&dopt=full_report&list_uids=9837	RP4-691N24.2	-0.136441	-0.200311	-0.547543	-0.929683	-1.0049	-1.38257	-0.318553	-0.507365	-0.74933
76	NM_022044	stromal cell-derived factor 2-like 1|http://www.ncbi.nlm.nih.gov/entrez/query.fcgi?db=gene&cmd=Retrieve&dopt=full_report&list_uids=23753	SDF2L1	-0.372098	-0.144515	-0.087231	-1.27418	-0.858752	-1.05839	-0.658055	-0.255893	-0.29492
77	NM_005983	S-phase kinase-associated protein 2 (p45)|http://www.ncbi.nlm.nih.gov/entrez/query.fcgi?db=gene&cmd=Retrieve&dopt=full_report&list_uids=6502	SKP2	-0.31932	-0.532701	-0.301299	-0.895646	-1.1651	-0.99165	-0.578916	-0.778857	-0.641271
78	NM_018593	solute carrier family 16 (monocarboxylic acid transporters), member 10|http://www.ncbi.nlm.nih.gov/entrez/query.fcgi?db=gene&cmd=Retrieve&dopt=full_report&list_uids=117247	SLC16A10	-0.0568472	-0.28073	-0.237088	-1.01183	-1.46572	-1.18326	-0.504565	-0.609672	-0.504939
79	NM_005847	solute carrier family 23 (nucleobase transporters), member 1|http://www.ncbi.nlm.nih.gov/entrez/query.fcgi?db=gene&cmd=Retrieve&dopt=full_report&list_uids=9963	SLC23A1	-0.51951	-0.633088	-0.570806	-1.24616	-1.09214	-1.17762	-1.01012	-0.840443	-0.76054
83	AF205073	solute carrier organic anion transporter family, member 2B1|http://www.ncbi.nlm.nih.gov/entrez/query.fcgi?db=gene&cmd=Retrieve&dopt=full_report&list_uids=11309	SLCO2B1	-0.207628	-0.518479	-0.414461	-0.732559	-1.22046	-1.32796	-0.199697	-0.485867	-0.393086
84	NM_007256	solute carrier organic anion transporter family, member 2B1|http://www.ncbi.nlm.nih.gov/entrez/query.fcgi?db=gene&cmd=Retrieve&dopt=full_report&list_uids=11309	SLCO2B1	-0.379509	-0.438183	-0.392537	-1.05832	-1.0273	-0.950963	-0.544139	-0.44397	-0.469127
85	AK075271	serine palmitoyltransferase, long chain base subunit 2-like (aminotransferase 2)|http://www.ncbi.nlm.nih.gov/entrez/query.fcgi?db=gene&cmd=Retrieve&dopt=full_report&list_uids=140911	SPTLC2L	-0.400226	-0.402464	-0.256936	-1.496	-1.80935	-1.41976	-0.627043	-1.01252	-0.829116
86	NM_003186	transgelin|http://www.ncbi.nlm.nih.gov/entrez/query.fcgi?db=gene&cmd=Retrieve&dopt=full_report&list_uids=6876	TAGLN	-0.329057	-0.224934	-0.0953035	-1.23096	-1.17004	-1.11833	0.094522	0.0681145	0.172533
87	BC033086	transcription factor 19 (SC1)|http://www.ncbi.nlm.nih.gov/entrez/query.fcgi?db=gene&cmd=Retrieve&dopt=full_report&list_uids=6941	TCF19	-0.324811	-0.143765	-0.276641	-1.10119	-0.986104	-1.05985	-0.64276	-0.510882	-0.526334
88	BC022393	teratocarcinoma-derived growth factor 1|http://www.ncbi.nlm.nih.gov/entrez/query.fcgi?db=gene&cmd=Retrieve&dopt=full_report&list_uids=6997	TDGF1	-0.207437	-0.249778	-0.117227	-1.12862	-1.25779	-0.978157	-0.178267	-0.456316	-0.186399
89	NM_003212	teratocarcinoma-derived growth factor 1|http://www.ncbi.nlm.nih.gov/entrez/query.fcgi?db=gene&cmd=Retrieve&dopt=full_report&list_uids=6997	TDGF1	-0.0537868	-0.218947	-0.150626	-1.08273	-1.25906	-0.93041	-0.247554	-0.367021	-0.198833
90	M96956	teratocarcinoma-derived growth factor 3, pseudogene|http://www.ncbi.nlm.nih.gov/entrez/query.fcgi?db=gene&cmd=Retrieve&dopt=full_report&list_uids=6998	TDGF3	-0.0494234	-0.176822	-0.110058	-1.10324	-1.26265	-1.01149	-0.232888	-0.355206	-0.290688
92	AF319573	three prime repair exonuclease 2|http://www.ncbi.nlm.nih.gov/entrez/query.fcgi?db=gene&cmd=Retrieve&dopt=full_report&list_uids=11219	TREX2	-0.175734	-0.136952	-0.0855995	-1.08601	-1.33724	-1.07542	-0.310016	-0.442149	-0.220244
93	AK125219	three prime repair exonuclease 2|http://www.ncbi.nlm.nih.gov/entrez/query.fcgi?db=gene&cmd=Retrieve&dopt=full_report&list_uids=11219	TREX2	-0.31077	0.0946188	0.0370809	-1.2537	-1.13778	-0.98835	-0.364676	-0.275522	-0.182419
CLUSTER_2
Original row	Ident	Description	Gene name	CA_10microM_1.mev	CA_10microM_2.mev	CA_10microM_3.mev	CC_10microM_1.mev	CC_10microM_2.mev	CC_10microM_3.mev	HCC_10microM_1.mev	HCC_10microM_2.mev	HCC_10microM_3.mev
31	NM_001013742	diacylglycerol kinase, kappa|http://www.ncbi.nlm.nih.gov/entrez/query.fcgi?db=gene&cmd=Retrieve&dopt=full_report&list_uids=139189	DGKK	-0.538086	-0.483928	-0.444406	-0.675151	-1.36359	-1.22115	-0.707242	-1.07247	-0.9744
3	AK091941	ankyrin repeat domain 38|http://www.ncbi.nlm.nih.gov/entrez/query.fcgi?db=gene&cmd=Retrieve&dopt=full_report&list_uids=163782	ANKRD38	-0.234128	-0.360391	-0.258082	-1.24963	-1.06675	-0.903537	-0.831912	-1.20567	-1.16181
80	BC101516	solute carrier family 39 (zinc transporter), member 10|http://www.ncbi.nlm.nih.gov/entrez/query.fcgi?db=gene&cmd=Retrieve&dopt=full_report&list_uids=57181	SLC39A10	-0.236432	-0.357539	-0.345657	-0.864484	-1.47951	-0.972174	-0.971456	-1.17058	-1.15865
81	BC112223	solute carrier family 39 (zinc transporter), member 10|http://www.ncbi.nlm.nih.gov/entrez/query.fcgi?db=gene&cmd=Retrieve&dopt=full_report&list_uids=57181	SLC39A10	-0.279692	-0.261445	-0.322599	-1.01858	-1.31971	-1.14112	-0.968318	-1.16007	-1.19934
82	NM_020342	solute carrier family 39 (zinc transporter), member 10|http://www.ncbi.nlm.nih.gov/entrez/query.fcgi?db=gene&cmd=Retrieve&dopt=full_report&list_uids=57181	SLC39A10	-0.227791	-0.125771	-0.202875	-1.12945	-1.0692	-0.851979	-1.10897	-0.949904	-1.08005
91	NM_003810	tumor necrosis factor (ligand) superfamily, member 10|http://www.ncbi.nlm.nih.gov/entrez/query.fcgi?db=gene&cmd=Retrieve&dopt=full_report&list_uids=8743	TNFSF10	-0.201327	-0.122353	0.013865	-1.20844	-1.11533	-0.677338	-0.937047	-0.959522	-0.797567
94	NM_182617	acyl-CoA synthetase medium-chain family member 2|http://www.ncbi.nlm.nih.gov/entrez/query.fcgi?db=gene&cmd=Retrieve&dopt=full_report&list_uids=348158	ACSM2	-0.19806	-0.310964	-0.360281	-0.964109	-0.752604	-0.97385	-1.00828	-0.955347	-1.09562
95	BC020653	arginase, liver|http://www.ncbi.nlm.nih.gov/entrez/query.fcgi?db=gene&cmd=Retrieve&dopt=full_report&list_uids=383	ARG1	-0.324419	-0.464331	-0.515305	-0.472953	-0.497158	-0.350608	-1.29214	-1.9506	-2.07861
96	NM_000045	arginase, liver|http://www.ncbi.nlm.nih.gov/entrez/query.fcgi?db=gene&cmd=Retrieve&dopt=full_report&list_uids=383	ARG1	-0.360328	-0.639938	-0.475841	-0.67807	-0.381844	-0.396661	-1.40911	-1.81879	-2.00061
97	NM_000151	glucose-6-phosphatase, catalytic (glycogen storage disease type I, von Gierke disease)|http://www.ncbi.nlm.nih.gov/entrez/query.fcgi?db=gene&cmd=Retrieve&dopt=full_report&list_uids=2538	G6PC	-0.142926	-0.36911	-0.324711	-0.165622	-0.23604	-0.337494	-0.691714	-1.10601	-1.23335
98	AF118886	vav 3 oncogene|http://www.ncbi.nlm.nih.gov/entrez/query.fcgi?db=gene&cmd=Retrieve&dopt=full_report&list_uids=10451	VAV3	-0.212367	-0.756369	-0.602051	0.0421683	-1.2176	-0.360375	-0.699596	-1.58872	-1.13152
99	NM_006113	vav 3 oncogene|http://www.ncbi.nlm.nih.gov/entrez/query.fcgi?db=gene&cmd=Retrieve&dopt=full_report&list_uids=10451	VAV3	-0.275894	-0.619189	-0.361962	-0.120333	-0.734806	-0.0619146	-0.766579	-1.30208	-0.999907
