# Supplementary material for: Crambescin C1 Acts as A Possible Substrate of iNOS and eNOS Increasing Nitric Oxide Production and Inducing In Vivo Hypotensive Effect
Source: Front Pharmacol. 2021 Jul 7;12:694639. doi: 10.3389/fphar.2021.694639 (PMC8312399; doi:10.3389/fphar.2021.694639)
Supplement: Supplementary file 2 [file table1.xlsx]

## Sheet: CONTROL_1
IMAGE_ID	SEQ_ID	PROBE_PAIRS	EXPRS	SE_EXPRS	GENE_EXPR_OPTION	GENE_INFO
539929A01_20_2012-07-13_13-23_Area1_532	AB000409	3	4388.3403	0.9927	BLOCK1
539929A01_20_2012-07-13_13-23_Area1_532	AB000463	3	1190.3057	0.9879	BLOCK1
539929A01_20_2012-07-13_13-23_Area1_532	AB000781	3	19.1051	0.8035	BLOCK1
539929A01_20_2012-07-13_13-23_Area1_532	AB001328	3	9.7245	0.6939	BLOCK1
539929A01_20_2012-07-13_13-23_Area1_532	AB002294	3	4052.6558	0.9906	BLOCK1
539929A01_20_2012-07-13_13-23_Area1_532	AB002308	3	7853.5224	0.9921	BLOCK1
539929A01_20_2012-07-13_13-23_Area1_532	AB002311	3	990.7116	0.9873	BLOCK1
539929A01_20_2012-07-13_13-23_Area1_532	AB002313	3	20197.1849	0.9941	BLOCK1
539929A01_20_2012-07-13_13-23_Area1_532	AB002360	3	1919.3846	0.9829	BLOCK1
539929A01_20_2012-07-13_13-23_Area1_532	AB002377	3	1979.9908	0.9893	BLOCK1
539929A01_20_2012-07-13_13-23_Area1_532	AB002381	3	3542.4054	0.9922	BLOCK1
539929A01_20_2012-07-13_13-23_Area1_532	AB002382	3	11727.9008	0.9967	BLOCK1
539929A01_20_2012-07-13_13-23_Area1_532	AB002384	3	17.2580	0.7516	BLOCK1
539929A01_20_2012-07-13_13-23_Area1_532	AB003177	3	4474.5627	0.9940	BLOCK1
539929A01_20_2012-07-13_13-23_Area1_532	AB003333	3	6352.3767	0.9907	BLOCK1
539929A01_20_2012-07-13_13-23_Area1_532	AB006589	3	21.9537	0.8004	BLOCK1
539929A01_20_2012-07-13_13-23_Area1_532	AB006590	3	31.9722	0.7919	BLOCK1
539929A01_20_2012-07-13_13-23_Area1_532	AB006621	3	14.4397	0.7217	BLOCK1
539929A01_20_2012-07-13_13-23_Area1_532	AB006625	3	15987.1354	0.9975	BLOCK1
539929A01_20_2012-07-13_13-23_Area1_532	AB007457	3	8913.0666	0.9871	BLOCK1
539929A01_20_2012-07-13_13-23_Area1_532	AB007870	3	436.1258	0.9792	BLOCK1
539929A01_20_2012-07-13_13-23_Area1_532	AB007877	3	138.9791	0.9580	BLOCK1
539929A01_20_2012-07-13_13-23_Area1_532	AB007878	3	1582.5448	0.9888	BLOCK1
539929A01_20_2012-07-13_13-23_Area1_532	AB007895	3	35.8184	0.8266	BLOCK1
539929A01_20_2012-07-13_13-23_Area1_532	AB007921	3	104.1474	0.9523	BLOCK1
539929A01_20_2012-07-13_13-23_Area1_532	AB007923	3	133.5401	0.9565	BLOCK1
539929A01_20_2012-07-13_13-23_Area1_532	AB007928	3	1351.5443	0.9887	BLOCK1
539929A01_20_2012-07-13_13-23_Area1_532	AB007937	3	148.8733	0.9682	BLOCK1
539929A01_20_2012-07-13_13-23_Area1_532	AB007940	3	776.2432	0.9856	BLOCK1
539929A01_20_2012-07-13_13-23_Area1_532	AB008790	3	10105.1791	0.9953	BLOCK1
539929A01_20_2012-07-13_13-23_Area1_532	AB010419	3	332.4449	0.9413	BLOCK1
539929A01_20_2012-07-13_13-23_Area1_532	AB010962	3	275.2617	0.9794	BLOCK1
539929A01_20_2012-07-13_13-23_Area1_532	AB011088	3	9631.3565	0.9937	BLOCK1
539929A01_20_2012-07-13_13-23_Area1_532	AB011097	3	7.1307	0.5882	BLOCK1
539929A01_20_2012-07-13_13-23_Area1_532	AB011103	3	10.9930	0.6353	BLOCK1
539929A01_20_2012-07-13_13-23_Area1_532	AB011123	3	34.8311	0.7418	BLOCK1
539929A01_20_2012-07-13_13-23_Area1_532	AB011154	3	484.0586	0.9841	BLOCK1
539929A01_20_2012-07-13_13-23_Area1_532	AB011157	3	699.0321	0.9815	BLOCK1
539929A01_20_2012-07-13_13-23_Area1_532	AB011163	3	4846.4233	0.9932	BLOCK1
539929A01_20_2012-07-13_13-23_Area1_532	AB011174	3	4841.6503	0.9846	BLOCK1
539929A01_20_2012-07-13_13-23_Area1_532	AB011180	3	709.7574	0.9858	BLOCK1
539929A01_20_2012-07-13_13-23_Area1_532	AB011539	3	82.9791	0.9489	BLOCK1
539929A01_20_2012-07-13_13-23_Area1_532	AB012143	3	1836.2865	0.9884	BLOCK1
539929A01_20_2012-07-13_13-23_Area1_532	AB012614	3	4718.5735	0.9913	BLOCK1
539929A01_20_2012-07-13_13-23_Area1_532	AB014512	3	18.4864	0.7900	BLOCK1
539929A01_20_2012-07-13_13-23_Area1_532	AB014514	3	3648.2608	0.9873	BLOCK1
539929A01_20_2012-07-13_13-23_Area1_532	AB014527	3	1294.7590	0.9864	BLOCK1
539929A01_20_2012-07-13_13-23_Area1_532	AB014576	3	9464.7282	0.9948	BLOCK1
539929A01_20_2012-07-13_13-23_Area1_532	AB014593	3	1891.3404	0.9896	BLOCK1
539929A01_20_2012-07-13_13-23_Area1_532	AB014601	3	1157.0152	0.9853	BLOCK1
539929A01_20_2012-07-13_13-23_Area1_532	AB014605	3	372.7658	0.9823	BLOCK1
539929A01_20_2012-07-13_13-23_Area1_532	AB014771	3	6.0917	0.5585	BLOCK1
539929A01_20_2012-07-13_13-23_Area1_532	AB015046	3	8537.8008	0.9905	BLOCK1
539929A01_20_2012-07-13_13-23_Area1_532	AB015983	3	7599.9756	0.9966	BLOCK1
539929A01_20_2012-07-13_13-23_Area1_532	AB016073	3	11.7034	0.6988	BLOCK1
539929A01_20_2012-07-13_13-23_Area1_532	AB016898	3	945.5418	0.9870	BLOCK1
539929A01_20_2012-07-13_13-23_Area1_532	AB016902	3	48.4508	0.8987	BLOCK1
539929A01_20_2012-07-13_13-23_Area1_532	AB016929	3	38.7359	0.8780	BLOCK1
539929A01_20_2012-07-13_13-23_Area1_532	AB017007	3	222.4786	0.9778	BLOCK1
539929A01_20_2012-07-13_13-23_Area1_532	AB018258	3	14.8702	0.7599	BLOCK1
539929A01_20_2012-07-13_13-23_Area1_532	AB018263	3	311.3363	0.9691	BLOCK1
539929A01_20_2012-07-13_13-23_Area1_532	AB018269	3	11998.8862	0.9922	BLOCK1
539929A01_20_2012-07-13_13-23_Area1_532	AB018304	3	2833.8647	0.9873	BLOCK1
539929A01_20_2012-07-13_13-23_Area1_532	AB018323	3	177.6594	0.9762	BLOCK1
539929A01_20_2012-07-13_13-23_Area1_532	AB018344	3	5995.1541	0.9950	BLOCK1
539929A01_20_2012-07-13_13-23_Area1_532	AB019254	3	4862.7509	0.9912	BLOCK1
539929A01_20_2012-07-13_13-23_Area1_532	AB019489	3	1662.0313	0.9871	BLOCK1
539929A01_20_2012-07-13_13-23_Area1_532	AB019490	3	1835.5300	0.9899	BLOCK1
539929A01_20_2012-07-13_13-23_Area1_532	AB019491	3	1389.0374	0.9446	BLOCK1
539929A01_20_2012-07-13_13-23_Area1_532	AB019542	3	1442.9778	0.9905	BLOCK1
539929A01_20_2012-07-13_13-23_Area1_532	AB020627	3	13.4462	0.6691	BLOCK1
539929A01_20_2012-07-13_13-23_Area1_532	AB020633	3	298.4999	0.9570	BLOCK1
539929A01_20_2012-07-13_13-23_Area1_532	AB020644	3	39.6666	0.8770	BLOCK1
539929A01_20_2012-07-13_13-23_Area1_532	AB020648	3	881.3858	0.9841	BLOCK1
539929A01_20_2012-07-13_13-23_Area1_532	AB020652	3	42.0550	0.7800	BLOCK1
539929A01_20_2012-07-13_13-23_Area1_532	AB020653	3	11.1981	0.6916	BLOCK1
539929A01_20_2012-07-13_13-23_Area1_532	AB020674	3	6970.8666	0.9964	BLOCK1
539929A01_20_2012-07-13_13-23_Area1_532	AB020696	3	107.6652	0.9556	BLOCK1
539929A01_20_2012-07-13_13-23_Area1_532	AB020699	3	4187.5732	0.9913	BLOCK1
539929A01_20_2012-07-13_13-23_Area1_532	AB020701	3	42.4218	0.8481	BLOCK1
539929A01_20_2012-07-13_13-23_Area1_532	AB020703	3	5025.7322	0.9926	BLOCK1
539929A01_20_2012-07-13_13-23_Area1_532	AB020709	3	6.3770	0.5723	BLOCK1
539929A01_20_2012-07-13_13-23_Area1_532	AB020711	3	6992.4658	0.9913	BLOCK1
539929A01_20_2012-07-13_13-23_Area1_532	AB020714	3	1009.7166	0.9867	BLOCK1
539929A01_20_2012-07-13_13-23_Area1_532	AB020721	3	98.4849	0.9536	BLOCK1
539929A01_20_2012-07-13_13-23_Area1_532	AB020735	3	64.9836	0.9128	BLOCK1
539929A01_20_2012-07-13_13-23_Area1_532	AB021642	3	2498.0308	0.9410	BLOCK1
539929A01_20_2012-07-13_13-23_Area1_532	AB021643	3	2141.4155	0.9908	BLOCK1
539929A01_20_2012-07-13_13-23_Area1_532	AB021660	3	80.8988	0.9195	BLOCK1
539929A01_20_2012-07-13_13-23_Area1_532	AB022434	3	123.7410	0.9303	BLOCK1
539929A01_20_2012-07-13_13-23_Area1_532	AB023144	3	5.2987	0.4853	BLOCK1
539929A01_20_2012-07-13_13-23_Area1_532	AB023162	3	2439.3191	0.9898	BLOCK1
539929A01_20_2012-07-13_13-23_Area1_532	AB023164	3	1806.6108	0.9896	BLOCK1
539929A01_20_2012-07-13_13-23_Area1_532	AB023174	3	143.7720	0.9699	BLOCK1
539929A01_20_2012-07-13_13-23_Area1_532	AB023202	3	15.3004	0.7113	BLOCK1
539929A01_20_2012-07-13_13-23_Area1_532	AB023209	3	324.9591	0.9819	BLOCK1
539929A01_20_2012-07-13_13-23_Area1_532	AB023213	3	1151.5741	0.9865	BLOCK1
539929A01_20_2012-07-13_13-23_Area1_532	AB023223	3	11.0621	0.6927	BLOCK1
539929A01_20_2012-07-13_13-23_Area1_532	AB023225	3	185.5270	0.9638	BLOCK1
539929A01_20_2012-07-13_13-23_Area1_532	AB023230	3	230.4241	0.9791	BLOCK1
539929A01_20_2012-07-13_13-23_Area1_532	AB024691	3	260.8530	0.9789	BLOCK1
539929A01_20_2012-07-13_13-23_Area1_532	AB024964	3	21.7156	0.7365	BLOCK1
539929A01_20_2012-07-13_13-23_Area1_532	AB025105	3	1529.4854	0.9876	BLOCK1
539929A01_20_2012-07-13_13-23_Area1_532	AB025106	3	1481.0358	0.9874	BLOCK1
539929A01_20_2012-07-13_13-23_Area1_532	AB026722	3	1176.4989	0.9877	BLOCK1
539929A01_20_2012-07-13_13-23_Area1_532	AB027133	3	147.3383	0.9683	BLOCK1
539929A01_20_2012-07-13_13-23_Area1_532	AB028070	3	1506.0024	0.9870	BLOCK1
539929A01_20_2012-07-13_13-23_Area1_532	AB028944	3	8379.6483	0.9968	BLOCK1
539929A01_20_2012-07-13_13-23_Area1_532	AB028949	3	3973.3208	0.9923	BLOCK1
539929A01_20_2012-07-13_13-23_Area1_532	AB028953	3	13.6809	0.6994	BLOCK1
539929A01_20_2012-07-13_13-23_Area1_532	AB028963	3	2158.0709	0.9902	BLOCK1
539929A01_20_2012-07-13_13-23_Area1_532	AB028965	3	1569.6649	0.9881	BLOCK1
539929A01_20_2012-07-13_13-23_Area1_532	AB028966	3	6300.5333	0.9944	BLOCK1
539929A01_20_2012-07-13_13-23_Area1_532	AB028970	3	5332.3788	0.9916	BLOCK1
539929A01_20_2012-07-13_13-23_Area1_532	AB028979	3	206.8657	0.9736	BLOCK1
539929A01_20_2012-07-13_13-23_Area1_532	AB028986	3	4853.0091	0.9857	BLOCK1
539929A01_20_2012-07-13_13-23_Area1_532	AB029012	3	9155.1273	0.9969	BLOCK1
539929A01_20_2012-07-13_13-23_Area1_532	AB029034	3	7968.4458	0.9954	BLOCK1
539929A01_20_2012-07-13_13-23_Area1_532	AB029331	3	2550.5003	0.9898	BLOCK1
539929A01_20_2012-07-13_13-23_Area1_532	AB029488	3	68.6883	0.8278	BLOCK1
539929A01_20_2012-07-13_13-23_Area1_532	AB030181	3	114.2058	0.9246	BLOCK1
539929A01_20_2012-07-13_13-23_Area1_532	AB030240	3	11.6089	0.6964	BLOCK1
539929A01_20_2012-07-13_13-23_Area1_532	AB031045	3	1517.5183	0.9847	BLOCK1
539929A01_20_2012-07-13_13-23_Area1_532	AB032179	3	8460.9071	0.9967	BLOCK1
539929A01_20_2012-07-13_13-23_Area1_532	AB032251	3	1331.6182	0.9824	BLOCK1
539929A01_20_2012-07-13_13-23_Area1_532	AB032417	3	7898.1066	0.9948	BLOCK1
539929A01_20_2012-07-13_13-23_Area1_532	AB032592	3	8.5518	0.6199	BLOCK1
539929A01_20_2012-07-13_13-23_Area1_532	AB032762	3	16.8714	0.7651	BLOCK1
539929A01_20_2012-07-13_13-23_Area1_532	AB032945	3	379.7708	0.9579	BLOCK1
539929A01_20_2012-07-13_13-23_Area1_532	AB032951	3	15469.9970	0.9948	BLOCK1
539929A01_20_2012-07-13_13-23_Area1_532	AB032956	3	31.3758	0.8210	BLOCK1
539929A01_20_2012-07-13_13-23_Area1_532	AB032960	3	5.7437	0.5773	BLOCK1
539929A01_20_2012-07-13_13-23_Area1_532	AB032966	3	5941.1374	0.9949	BLOCK1
539929A01_20_2012-07-13_13-23_Area1_532	AB032979	3	3917.9780	0.9890	BLOCK1
539929A01_20_2012-07-13_13-23_Area1_532	AB032992	3	1894.5225	0.9886	BLOCK1
539929A01_20_2012-07-13_13-23_Area1_532	AB032995	3	2645.8663	0.9827	BLOCK1
539929A01_20_2012-07-13_13-23_Area1_532	AB033000	3	735.9699	0.9825	BLOCK1
539929A01_20_2012-07-13_13-23_Area1_532	AB033012	3	216.8824	0.9379	BLOCK1
539929A01_20_2012-07-13_13-23_Area1_532	AB033021	3	24.2194	0.7322	BLOCK1
539929A01_20_2012-07-13_13-23_Area1_532	AB033036	3	6.5211	0.4982	BLOCK1
539929A01_20_2012-07-13_13-23_Area1_532	AB033044	3	231.4036	0.9722	BLOCK1
539929A01_20_2012-07-13_13-23_Area1_532	AB033045	3	2924.3916	0.9910	BLOCK1
539929A01_20_2012-07-13_13-23_Area1_532	AB033052	3	595.8374	0.9832	BLOCK1
539929A01_20_2012-07-13_13-23_Area1_532	AB033055	3	11.8325	0.6602	BLOCK1
539929A01_20_2012-07-13_13-23_Area1_532	AB033058	3	2871.8991	0.9859	BLOCK1
539929A01_20_2012-07-13_13-23_Area1_532	AB033061	3	8299.9499	0.9909	BLOCK1
539929A01_20_2012-07-13_13-23_Area1_532	AB033063	3	6841.2845	0.9949	BLOCK1
539929A01_20_2012-07-13_13-23_Area1_532	AB033087	3	2371.2979	0.9848	BLOCK1
539929A01_20_2012-07-13_13-23_Area1_532	AB033115	3	6304.8500	0.9948	BLOCK1
539929A01_20_2012-07-13_13-23_Area1_532	AB033132	3	798.4166	0.9850	BLOCK1
539929A01_20_2012-07-13_13-23_Area1_532	AB033605	3	13344.9411	0.9970	BLOCK1
539929A01_20_2012-07-13_13-23_Area1_532	AB033941	3	9.4360	0.6504	BLOCK1
539929A01_20_2012-07-13_13-23_Area1_532	AB035700	3	90.4324	0.9368	BLOCK1
539929A01_20_2012-07-13_13-23_Area1_532	AB036991	3	679.3662	0.9841	BLOCK1
539929A01_20_2012-07-13_13-23_Area1_532	AB037594	3	4023.9952	0.9927	BLOCK1
539929A01_20_2012-07-13_13-23_Area1_532	AB037723	3	9.6873	0.6914	BLOCK1
539929A01_20_2012-07-13_13-23_Area1_532	AB037741	3	363.3591	0.9823	BLOCK1
539929A01_20_2012-07-13_13-23_Area1_532	AB037766	3	356.9145	0.9821	BLOCK1
539929A01_20_2012-07-13_13-23_Area1_532	AB037774	3	250.3833	0.9730	BLOCK1
539929A01_20_2012-07-13_13-23_Area1_532	AB037781	3	245.5516	0.9357	BLOCK1
539929A01_20_2012-07-13_13-23_Area1_532	AB037789	3	6909.4424	0.9948	BLOCK1
539929A01_20_2012-07-13_13-23_Area1_532	AB037794	3	33.8904	0.8172	BLOCK1
539929A01_20_2012-07-13_13-23_Area1_532	AB037808	3	2224.0833	0.9902	BLOCK1
539929A01_20_2012-07-13_13-23_Area1_532	AB037819	3	14279.2201	0.9970	BLOCK1
539929A01_20_2012-07-13_13-23_Area1_532	AB037821	3	11.0087	0.6836	BLOCK1
539929A01_20_2012-07-13_13-23_Area1_532	AB037832	3	2977.5239	0.9912	BLOCK1
539929A01_20_2012-07-13_13-23_Area1_532	AB037833	3	16298.5263	0.9939	BLOCK1
539929A01_20_2012-07-13_13-23_Area1_532	AB037839	3	19045.7681	0.9948	BLOCK1
539929A01_20_2012-07-13_13-23_Area1_532	AB037844	3	3494.2362	0.9917	BLOCK1
539929A01_20_2012-07-13_13-23_Area1_532	AB037853	3	371.1266	0.9822	BLOCK1
539929A01_20_2012-07-13_13-23_Area1_532	AB037860	3	1949.3890	0.9902	BLOCK1
539929A01_20_2012-07-13_13-23_Area1_532	AB037861	3	12027.6376	0.9959	BLOCK1
539929A01_20_2012-07-13_13-23_Area1_532	AB037902	3	29.9227	0.6876	BLOCK1
539929A01_20_2012-07-13_13-23_Area1_532	AB037911	3	4576.9508	0.9946	BLOCK1
539929A01_20_2012-07-13_13-23_Area1_532	AB039667	3	1428.0539	0.9885	BLOCK1
539929A01_20_2012-07-13_13-23_Area1_532	AB039791	3	1931.7341	0.9651	BLOCK1
539929A01_20_2012-07-13_13-23_Area1_532	AB039886	3	5.8661	0.6127	BLOCK1
539929A01_20_2012-07-13_13-23_Area1_532	AB039921	3	558.4098	0.9849	BLOCK1
539929A01_20_2012-07-13_13-23_Area1_532	AB040046	3	61.2704	0.9103	BLOCK1
539929A01_20_2012-07-13_13-23_Area1_532	AB040413	3	3812.7733	0.9929	BLOCK1
539929A01_20_2012-07-13_13-23_Area1_532	AB040529	3	14838.7016	0.9903	BLOCK1
539929A01_20_2012-07-13_13-23_Area1_532	AB040820	3	39.1841	0.7532	BLOCK1
539929A01_20_2012-07-13_13-23_Area1_532	AB040822	3	18.7562	0.7583	BLOCK1
539929A01_20_2012-07-13_13-23_Area1_532	AB040875	3	2026.9441	0.9888	BLOCK1
539929A01_20_2012-07-13_13-23_Area1_532	AB040883	3	2942.7899	0.9794	BLOCK1
539929A01_20_2012-07-13_13-23_Area1_532	AB040885	3	3203.7099	0.9887	BLOCK1
539929A01_20_2012-07-13_13-23_Area1_532	AB040888	3	31.2310	0.8465	BLOCK1
539929A01_20_2012-07-13_13-23_Area1_532	AB040895	3	15.3483	0.6822	BLOCK1
539929A01_20_2012-07-13_13-23_Area1_532	AB040937	3	1547.0609	0.9860	BLOCK1
539929A01_20_2012-07-13_13-23_Area1_532	AB040942	3	5159.0533	0.9898	BLOCK1
539929A01_20_2012-07-13_13-23_Area1_532	AB040944	3	3556.3641	0.9929	BLOCK1
539929A01_20_2012-07-13_13-23_Area1_532	AB040946	3	232.4334	0.9792	BLOCK1
539929A01_20_2012-07-13_13-23_Area1_532	AB040949	3	109.6283	0.9490	BLOCK1
539929A01_20_2012-07-13_13-23_Area1_532	AB040957	3	73.6274	0.9432	BLOCK1
539929A01_20_2012-07-13_13-23_Area1_532	AB041019	3	6481.6699	0.9897	BLOCK1
539929A01_20_2012-07-13_13-23_Area1_532	AB041533	3	371.0074	0.9810	BLOCK1
539929A01_20_2012-07-13_13-23_Area1_532	AB041833	3	6829.8563	0.9941	BLOCK1
539929A01_20_2012-07-13_13-23_Area1_532	AB041834	3	11951.7386	0.9978	BLOCK1
539929A01_20_2012-07-13_13-23_Area1_532	AB042326	3	48.7982	0.8940	BLOCK1
539929A01_20_2012-07-13_13-23_Area1_532	AB042648	3	29.1305	0.8533	BLOCK1
539929A01_20_2012-07-13_13-23_Area1_532	AB043588	3	1918.3458	0.9901	BLOCK1
539929A01_20_2012-07-13_13-23_Area1_532	AB044556	3	359.2083	0.9725	BLOCK1
539929A01_20_2012-07-13_13-23_Area1_532	AB044777	3	9369.1656	0.9956	BLOCK1
539929A01_20_2012-07-13_13-23_Area1_532	AB045131	3	9368.6277	0.9966	BLOCK1
539929A01_20_2012-07-13_13-23_Area1_532	AB045369	3	31.1758	0.8591	BLOCK1
539929A01_20_2012-07-13_13-23_Area1_532	AB045733	3	1602.4266	0.9888	BLOCK1
539929A01_20_2012-07-13_13-23_Area1_532	AB045830	3	14.8167	0.7814	BLOCK1
539929A01_20_2012-07-13_13-23_Area1_532	AB045831	3	7.9053	0.6478	BLOCK1
539929A01_20_2012-07-13_13-23_Area1_532	AB046399	3	12.5451	0.6523	BLOCK1
539929A01_20_2012-07-13_13-23_Area1_532	AB046400	3	6.4271	0.5929	BLOCK1
539929A01_20_2012-07-13_13-23_Area1_532	AB046614	3	10700.3266	0.9960	BLOCK1
539929A01_20_2012-07-13_13-23_Area1_532	AB046767	3	1299.6324	0.9865	BLOCK1
539929A01_20_2012-07-13_13-23_Area1_532	AB046770	3	30.0007	0.7861	BLOCK1
539929A01_20_2012-07-13_13-23_Area1_532	AB046775	3	18.4683	0.7483	BLOCK1
539929A01_20_2012-07-13_13-23_Area1_532	AB046778	3	3888.9099	0.9912	BLOCK1
539929A01_20_2012-07-13_13-23_Area1_532	AB046787	3	1006.4316	0.9873	BLOCK1
539929A01_20_2012-07-13_13-23_Area1_532	AB046826	3	4171.8641	0.9909	BLOCK1
539929A01_20_2012-07-13_13-23_Area1_532	AB046834	3	65.4595	0.9342	BLOCK1
539929A01_20_2012-07-13_13-23_Area1_532	AB046859	3	102.0427	0.9457	BLOCK1
539929A01_20_2012-07-13_13-23_Area1_532	AB047077	3	6640.8915	0.9951	BLOCK1
539929A01_20_2012-07-13_13-23_Area1_532	AB047784	3	1395.9997	0.9889	BLOCK1
539929A01_20_2012-07-13_13-23_Area1_532	AB048796	3	13.2995	0.7384	BLOCK1
539929A01_20_2012-07-13_13-23_Area1_532	AB051078	3	3819.4476	0.9928	BLOCK1
539929A01_20_2012-07-13_13-23_Area1_532	AB051233	3	708.8279	0.9843	BLOCK1
539929A01_20_2012-07-13_13-23_Area1_532	AB051428	3	10323.2418	0.9972	BLOCK1
539929A01_20_2012-07-13_13-23_Area1_532	AB051435	3	146.1508	0.9597	BLOCK1
539929A01_20_2012-07-13_13-23_Area1_532	AB051436	3	4152.5191	0.9914	BLOCK1
539929A01_20_2012-07-13_13-23_Area1_532	AB051443	3	17.3585	0.8018	BLOCK1
539929A01_20_2012-07-13_13-23_Area1_532	AB051446	3	111.9808	0.9531	BLOCK1
539929A01_20_2012-07-13_13-23_Area1_532	AB051453	3	325.3164	0.9777	BLOCK1
539929A01_20_2012-07-13_13-23_Area1_532	AB051462	3	7.4098	0.6429	BLOCK1
539929A01_20_2012-07-13_13-23_Area1_532	AB051473	3	19.1085	0.7993	BLOCK1
539929A01_20_2012-07-13_13-23_Area1_532	AB051490	3	357.2188	0.9779	BLOCK1
539929A01_20_2012-07-13_13-23_Area1_532	AB051500	3	8.5025	0.6709	BLOCK1
539929A01_20_2012-07-13_13-23_Area1_532	AB051501	3	402.8952	0.9797	BLOCK1
539929A01_20_2012-07-13_13-23_Area1_532	AB051508	3	1752.1948	0.9868	BLOCK1
539929A01_20_2012-07-13_13-23_Area1_532	AB051518	3	657.3224	0.9773	BLOCK1
539929A01_20_2012-07-13_13-23_Area1_532	AB051520	3	20.2719	0.7268	BLOCK1
539929A01_20_2012-07-13_13-23_Area1_532	AB051533	3	1653.6633	0.9879	BLOCK1
539929A01_20_2012-07-13_13-23_Area1_532	AB051543	3	12.3765	0.6387	BLOCK1
539929A01_20_2012-07-13_13-23_Area1_532	AB051549	3	383.7843	0.9819	BLOCK1
539929A01_20_2012-07-13_13-23_Area1_532	AB051813	3	262.0469	0.9752	BLOCK1
539929A01_20_2012-07-13_13-23_Area1_532	AB051853	3	152.4872	0.9638	BLOCK1
539929A01_20_2012-07-13_13-23_Area1_532	AB051866	3	16.3124	0.7218	BLOCK1
539929A01_20_2012-07-13_13-23_Area1_532	AB052765	3	7468.5183	0.9925	BLOCK1
539929A01_20_2012-07-13_13-23_Area1_532	AB052917	3	2577.2674	0.9909	BLOCK1
539929A01_20_2012-07-13_13-23_Area1_532	AB052918	3	2787.4088	0.9895	BLOCK1
539929A01_20_2012-07-13_13-23_Area1_532	AB053302	3	10.1636	0.6455	BLOCK1
539929A01_20_2012-07-13_13-23_Area1_532	AB053321	3	11.3851	0.7039	BLOCK1
539929A01_20_2012-07-13_13-23_Area1_532	AB053445	3	41.1674	0.8789	BLOCK1
539929A01_20_2012-07-13_13-23_Area1_532	AB054575	3	16.9839	0.7422	BLOCK1
539929A01_20_2012-07-13_13-23_Area1_532	AB054881	3	4036.2234	0.9927	BLOCK1
539929A01_20_2012-07-13_13-23_Area1_532	AB055226	3	3536.4658	0.9812	BLOCK1
539929A01_20_2012-07-13_13-23_Area1_532	AB055227	3	8062.1389	0.9909	BLOCK1
539929A01_20_2012-07-13_13-23_Area1_532	AB055890	3	2486.8199	0.9907	BLOCK1
539929A01_20_2012-07-13_13-23_Area1_532	AB056866	3	7.0464	0.5514	BLOCK1
539929A01_20_2012-07-13_13-23_Area1_532	AB058703	3	102.5275	0.9421	BLOCK1
539929A01_20_2012-07-13_13-23_Area1_532	AB058718	3	6022.5751	0.9943	BLOCK1
539929A01_20_2012-07-13_13-23_Area1_532	AB058751	3	2897.6008	0.9853	BLOCK1
539929A01_20_2012-07-13_13-23_Area1_532	AB058757	3	10.0565	0.6367	BLOCK1
539929A01_20_2012-07-13_13-23_Area1_532	AB058774	3	315.1708	0.9494	BLOCK1
539929A01_20_2012-07-13_13-23_Area1_532	AB058779	3	14.4433	0.7140	BLOCK1
539929A01_20_2012-07-13_13-23_Area1_532	AB058780	3	11.7393	0.5911	BLOCK1
539929A01_20_2012-07-13_13-23_Area1_532	AB058893	3	16.6315	0.7646	BLOCK1
539929A01_20_2012-07-13_13-23_Area1_532	AB058895	3	12.5451	0.7205	BLOCK1
539929A01_20_2012-07-13_13-23_Area1_532	AB059277	3	4530.8033	0.9927	BLOCK1
539929A01_20_2012-07-13_13-23_Area1_532	AB061325	3	2480.7563	0.9907	BLOCK1
539929A01_20_2012-07-13_13-23_Area1_532	AB061371	3	5427.9827	0.9915	BLOCK1
539929A01_20_2012-07-13_13-23_Area1_532	AB061669	3	1480.4623	0.9865	BLOCK1
539929A01_20_2012-07-13_13-23_Area1_532	AB061798	3	39.8950	0.8893	BLOCK1
539929A01_20_2012-07-13_13-23_Area1_532	AB062436	3	4814.4979	0.9903	BLOCK1
539929A01_20_2012-07-13_13-23_Area1_532	AB062477	3	79.1016	0.9101	BLOCK1
539929A01_20_2012-07-13_13-23_Area1_532	AB062481	3	3884.4976	0.9895	BLOCK1
539929A01_20_2012-07-13_13-23_Area1_532	AB062482	3	9.9265	0.6161	BLOCK1
539929A01_20_2012-07-13_13-23_Area1_532	AB062485	3	1790.5558	0.9904	BLOCK1
539929A01_20_2012-07-13_13-23_Area1_532	AB062488	3	76.7766	0.9034	BLOCK1
539929A01_20_2012-07-13_13-23_Area1_532	AB062787	3	25.1603	0.7489	BLOCK1
539929A01_20_2012-07-13_13-23_Area1_532	AB063318	3	14153.8351	0.9960	BLOCK1
539929A01_20_2012-07-13_13-23_Area1_532	AB064667	3	221.0321	0.9761	BLOCK1
539929A01_20_2012-07-13_13-23_Area1_532	AB064670	3	94.2006	0.9495	BLOCK1
539929A01_20_2012-07-13_13-23_Area1_532	AB065089	3	4339.9826	0.9944	BLOCK1
539929A01_20_2012-07-13_13-23_Area1_532	AB066484	3	12584.2042	0.9968	BLOCK1
539929A01_20_2012-07-13_13-23_Area1_532	AB067467	3	632.4116	0.9845	BLOCK1
539929A01_20_2012-07-13_13-23_Area1_532	AB067492	3	11.8771	0.7271	BLOCK1
539929A01_20_2012-07-13_13-23_Area1_532	AB067495	3	72.6416	0.8011	BLOCK1
539929A01_20_2012-07-13_13-23_Area1_532	AB067502	3	1308.9954	0.9873	BLOCK1
539929A01_20_2012-07-13_13-23_Area1_532	AB069681	3	4662.0341	0.9941	BLOCK1
539929A01_20_2012-07-13_13-23_Area1_532	AB070452	3	12.4927	0.5740	BLOCK1
539929A01_20_2012-07-13_13-23_Area1_532	AB071195	3	1312.9969	0.9887	BLOCK1
539929A01_20_2012-07-13_13-23_Area1_532	AB071605	3	8218.6149	0.9981	BLOCK1
539929A01_20_2012-07-13_13-23_Area1_532	AB072904	3	11.7373	0.7200	BLOCK1
539929A01_20_2012-07-13_13-23_Area1_532	AB073382	3	11444.5816	0.9967	BLOCK1
539929A01_20_2012-07-13_13-23_Area1_532	AB073385	3	170.9474	0.9600	BLOCK1
539929A01_20_2012-07-13_13-23_Area1_532	AB073386	3	617.5074	0.9788	BLOCK1
539929A01_20_2012-07-13_13-23_Area1_532	AB073387	3	4540.9145	0.9933	BLOCK1
539929A01_20_2012-07-13_13-23_Area1_532	AB073390	3	5478.7558	0.8836	BLOCK1
539929A01_20_2012-07-13_13-23_Area1_532	AB073393	3	1027.8519	0.9873	BLOCK1
539929A01_20_2012-07-13_13-23_Area1_532	AB073395	3	1467.8058	0.9884	BLOCK1
539929A01_20_2012-07-13_13-23_Area1_532	AB073398	3	2139.5599	0.9869	BLOCK1
539929A01_20_2012-07-13_13-23_Area1_532	AB073660	3	31.9121	0.7638	BLOCK1
539929A01_20_2012-07-13_13-23_Area1_532	AB074157	3	820.1530	0.9842	BLOCK1
539929A01_20_2012-07-13_13-23_Area1_532	AB074415	3	13166.5147	0.9919	BLOCK1
539929A01_20_2012-07-13_13-23_Area1_532	AB074416	3	7966.3388	0.9968	BLOCK1
539929A01_20_2012-07-13_13-23_Area1_532	AB075501	3	20.9801	0.6921	BLOCK1
539929A01_20_2012-07-13_13-23_Area1_532	AB075503	3	3383.6899	0.9830	BLOCK1
539929A01_20_2012-07-13_13-23_Area1_532	AB075509	3	44.1441	0.9023	BLOCK1
539929A01_20_2012-07-13_13-23_Area1_532	AB075512	3	2149.7746	0.9873	BLOCK1
539929A01_20_2012-07-13_13-23_Area1_532	AB075841	3	987.7826	0.9871	BLOCK1
539929A01_20_2012-07-13_13-23_Area1_532	AB075843	3	17.5018	0.7519	BLOCK1
539929A01_20_2012-07-13_13-23_Area1_532	AB075848	3	136.1156	0.9410	BLOCK1
539929A01_20_2012-07-13_13-23_Area1_532	AB075864	3	1362.6684	0.9788	BLOCK1
539929A01_20_2012-07-13_13-23_Area1_532	AB075868	3	497.4741	0.9809	BLOCK1
539929A01_20_2012-07-13_13-23_Area1_532	AB075869	3	44.3562	0.9085	BLOCK1
539929A01_20_2012-07-13_13-23_Area1_532	AB076184	3	6364.2431	0.9930	BLOCK1
539929A01_20_2012-07-13_13-23_Area1_532	AB076384	3	22721.3291	0.9928	BLOCK1
539929A01_20_2012-07-13_13-23_Area1_532	AB077043	3	14.5678	0.6700	BLOCK1
539929A01_20_2012-07-13_13-23_Area1_532	AB077207	3	21545.1708	0.9951	BLOCK1
539929A01_20_2012-07-13_13-23_Area1_532	AB077208	3	21057.0908	0.9927	BLOCK1
539929A01_20_2012-07-13_13-23_Area1_532	AB078026	3	1537.7099	0.9579	BLOCK1
539929A01_20_2012-07-13_13-23_Area1_532	AB078780	3	21.2869	0.7942	BLOCK1
539929A01_20_2012-07-13_13-23_Area1_532	AB078876	3	26.9666	0.7822	BLOCK1
539929A01_20_2012-07-13_13-23_Area1_532	AB079778	3	1685.5416	0.9892	BLOCK1
539929A01_20_2012-07-13_13-23_Area1_532	AB080587	3	655.8074	0.9808	BLOCK1
539929A01_20_2012-07-13_13-23_Area1_532	AB082524	3	869.0240	0.9859	BLOCK1
539929A01_20_2012-07-13_13-23_Area1_532	AB082528	3	28.2828	0.8358	BLOCK1
539929A01_20_2012-07-13_13-23_Area1_532	AB082533	3	1588.2958	0.9879	BLOCK1
539929A01_20_2012-07-13_13-23_Area1_532	AB084087	3	10.3644	0.6771	BLOCK1
539929A01_20_2012-07-13_13-23_Area1_532	AB084281	3	4867.1305	0.9885	BLOCK1
539929A01_20_2012-07-13_13-23_Area1_532	AB084459	3	20112.7841	0.9962	BLOCK1
539929A01_20_2012-07-13_13-23_Area1_532	AB085683	3	5.2987	0.6423	BLOCK1
539929A01_20_2012-07-13_13-23_Area1_532	AB085843	3	15.5850	0.6599	BLOCK1
539929A01_20_2012-07-13_13-23_Area1_532	AB085901	3	38.2133	0.7959	BLOCK1
539929A01_20_2012-07-13_13-23_Area1_532	AB086378	3	14.9832	0.7327	BLOCK1
539929A01_20_2012-07-13_13-23_Area1_532	AB088047	3	3127.9888	0.9890	BLOCK1
539929A01_20_2012-07-13_13-23_Area1_532	AB088847	3	13.1188	0.7204	BLOCK1
539929A01_20_2012-07-13_13-23_Area1_532	AB089958	3	2379.1654	0.9855	BLOCK1
539929A01_20_2012-07-13_13-23_Area1_532	AB093548	3	358.3133	0.9689	BLOCK1
539929A01_20_2012-07-13_13-23_Area1_532	AB094146	3	5751.3233	0.9937	BLOCK1
539929A01_20_2012-07-13_13-23_Area1_532	AB095365	3	19.5865	0.7609	BLOCK1
539929A01_20_2012-07-13_13-23_Area1_532	AB095933	3	15670.0706	0.9937	BLOCK1
539929A01_20_2012-07-13_13-23_Area1_532	AB095935	3	35.4196	0.8906	BLOCK1
539929A01_20_2012-07-13_13-23_Area1_532	AB095936	3	2542.3163	0.9872	BLOCK1
539929A01_20_2012-07-13_13-23_Area1_532	AB096679	3	87.3949	0.9126	BLOCK1
539929A01_20_2012-07-13_13-23_Area1_532	AB096680	3	74.4158	0.8232	BLOCK1
539929A01_20_2012-07-13_13-23_Area1_532	AB096935	3	27.3256	0.7244	BLOCK1
539929A01_20_2012-07-13_13-23_Area1_532	AB096937	3	19.5733	0.5779	BLOCK1
539929A01_20_2012-07-13_13-23_Area1_532	AB096939	3	30.9196	0.6995	BLOCK1
539929A01_20_2012-07-13_13-23_Area1_532	AB096941	3	7.9936	0.5773	BLOCK1
539929A01_20_2012-07-13_13-23_Area1_532	AB096943	3	66.4386	0.9231	BLOCK1
539929A01_20_2012-07-13_13-23_Area1_532	AB096945	3	55.4524	0.8023	BLOCK1
539929A01_20_2012-07-13_13-23_Area1_532	AB096946	3	16.8714	0.7460	BLOCK1
539929A01_20_2012-07-13_13-23_Area1_532	AB096949	3	47.7531	0.8318	BLOCK1
539929A01_20_2012-07-13_13-23_Area1_532	AB096950	3	7.9543	0.6033	BLOCK1
539929A01_20_2012-07-13_13-23_Area1_532	AB096952	3	18.4813	0.6502	BLOCK1
539929A01_20_2012-07-13_13-23_Area1_532	AB096956	3	8.1526	0.6840	BLOCK1
539929A01_20_2012-07-13_13-23_Area1_532	AB096957	3	10.6975	0.6586	BLOCK1
539929A01_20_2012-07-13_13-23_Area1_532	AB096958	3	232.8858	0.9718	BLOCK1
539929A01_20_2012-07-13_13-23_Area1_532	AB096959	3	8.5644	0.6294	BLOCK1
539929A01_20_2012-07-13_13-23_Area1_532	AB096964	3	62.6450	0.8886	BLOCK1
539929A01_20_2012-07-13_13-23_Area1_532	AB097013	3	2319.2015	0.9879	BLOCK1
539929A01_20_2012-07-13_13-23_Area1_532	AB097018	3	10.4661	0.6692	BLOCK1
539929A01_20_2012-07-13_13-23_Area1_532	AB097021	3	21904.1409	0.9948	BLOCK1
539929A01_20_2012-07-13_13-23_Area1_532	AB100373	3	1091.5407	0.9816	BLOCK1
539929A01_20_2012-07-13_13-23_Area1_532	AB102644	3	31.1419	0.7331	BLOCK1
539929A01_20_2012-07-13_13-23_Area1_532	AB102716	3	5946.6620	0.9952	BLOCK1
539929A01_20_2012-07-13_13-23_Area1_532	AB102720	3	5770.0870	0.9927	BLOCK1
539929A01_20_2012-07-13_13-23_Area1_532	AB102793	3	97.5674	0.9541	BLOCK1
539929A01_20_2012-07-13_13-23_Area1_532	AB102795	3	186.8150	0.9689	BLOCK1
539929A01_20_2012-07-13_13-23_Area1_532	AB102799	3	2314.6608	0.9898	BLOCK1
539929A01_20_2012-07-13_13-23_Area1_532	AB102869	3	1323.3344	0.9874	BLOCK1
539929A01_20_2012-07-13_13-23_Area1_532	AB102884	3	9274.9824	0.9946	BLOCK1
539929A01_20_2012-07-13_13-23_Area1_532	AB102888	3	15.4327	0.7461	BLOCK1
539929A01_20_2012-07-13_13-23_Area1_532	AB102894	3	2701.2274	0.9892	BLOCK1
539929A01_20_2012-07-13_13-23_Area1_532	AB103083	3	1802.4467	0.9894	BLOCK1
539929A01_20_2012-07-13_13-23_Area1_532	AB103086	3	1132.2683	0.9873	BLOCK1
539929A01_20_2012-07-13_13-23_Area1_532	AB107353	3	1757.0416	0.9897	BLOCK1
539929A01_20_2012-07-13_13-23_Area1_532	AB109023	3	296.4611	0.9806	BLOCK1
539929A01_20_2012-07-13_13-23_Area1_532	AB109552	3	795.7868	0.9850	BLOCK1
539929A01_20_2012-07-13_13-23_Area1_532	AB110790	3	121.5157	0.9595	BLOCK1
539929A01_20_2012-07-13_13-23_Area1_532	AB110791	3	221.3181	0.9511	BLOCK1
539929A01_20_2012-07-13_13-23_Area1_532	AB112582	3	50.7183	0.8996	BLOCK1
539929A01_20_2012-07-13_13-23_Area1_532	AB112583	3	814.8951	0.9808	BLOCK1
539929A01_20_2012-07-13_13-23_Area1_532	AB113249	3	6392.7454	0.9946	BLOCK1
539929A01_20_2012-07-13_13-23_Area1_532	AB113382	3	8.1939	0.6471	BLOCK1
539929A01_20_2012-07-13_13-23_Area1_532	AB115332	3	2024.9774	0.9875	BLOCK1
539929A01_20_2012-07-13_13-23_Area1_532	AB117974	3	4701.7439	0.9917	BLOCK1
539929A01_20_2012-07-13_13-23_Area1_532	AB118749	3	33.1956	0.8578	BLOCK1
539929A01_20_2012-07-13_13-23_Area1_532	AB126077	3	61.4536	0.8159	BLOCK1
539929A01_20_2012-07-13_13-23_Area1_532	AB126828	3	15.4531	0.6768	BLOCK1
539929A01_20_2012-07-13_13-23_Area1_532	AB127078	3	68.6052	0.9247	BLOCK1
539929A01_20_2012-07-13_13-23_Area1_532	AB154416	3	5223.2816	0.9949	BLOCK1
539929A01_20_2012-07-13_13-23_Area1_532	AB158469	3	22.9892	0.7924	BLOCK1
539929A01_20_2012-07-13_13-23_Area1_532	AB158503	3	1727.6124	0.9885	BLOCK1
539929A01_20_2012-07-13_13-23_Area1_532	AB163437	3	1430.8902	0.9874	BLOCK1
539929A01_20_2012-07-13_13-23_Area1_532	AB163438	3	749.6249	0.9841	BLOCK1
539929A01_20_2012-07-13_13-23_Area1_532	AB163917	3	2537.5104	0.9909	BLOCK1
539929A01_20_2012-07-13_13-23_Area1_532	AB166669	3	666.3800	0.9840	BLOCK1
539929A01_20_2012-07-13_13-23_Area1_532	AB166670	3	1282.6178	0.9874	BLOCK1
539929A01_20_2012-07-13_13-23_Area1_532	AB176708	3	188.7949	0.9737	BLOCK1
539929A01_20_2012-07-13_13-23_Area1_532	AB177850	3	908.2491	0.9861	BLOCK1
539929A01_20_2012-07-13_13-23_Area1_532	AB177859	3	3673.4508	0.9897	BLOCK1
539929A01_20_2012-07-13_13-23_Area1_532	AB180041	3	143.0447	0.7382	BLOCK1
539929A01_20_2012-07-13_13-23_Area1_532	AB180042	3	14.7401	0.7415	BLOCK1
539929A01_20_2012-07-13_13-23_Area1_532	AB180043	3	4.7087	0.5131	BLOCK1
539929A01_20_2012-07-13_13-23_Area1_532	AB185927	3	4374.6583	0.9871	BLOCK1
539929A01_20_2012-07-13_13-23_Area1_532	AB188306	3	25530.2547	0.9888	BLOCK1
539929A01_20_2012-07-13_13-23_Area1_532	AB188489	3	16.2847	0.7570	BLOCK1
539929A01_20_2012-07-13_13-23_Area1_532	AB188491	3	2343.5108	0.9890	BLOCK1
539929A01_20_2012-07-13_13-23_Area1_532	AB188493	3	11495.2449	0.9941	BLOCK1
539929A01_20_2012-07-13_13-23_Area1_532	AB188496	3	5708.2530	0.9927	BLOCK1
539929A01_20_2012-07-13_13-23_Area1_532	AB189172	3	66.0972	0.9358	BLOCK1
539929A01_20_2012-07-13_13-23_Area1_532	AB190910	3	1568.7132	0.9857	BLOCK1
539929A01_20_2012-07-13_13-23_Area1_532	AB191259	3	24905.8044	0.9925	BLOCK1
539929A01_20_2012-07-13_13-23_Area1_532	AB191261	3	24757.0424	0.9944	BLOCK1
539929A01_20_2012-07-13_13-23_Area1_532	AB194232	3	2446.8283	0.9878	BLOCK1
539929A01_20_2012-07-13_13-23_Area1_532	AB196634	3	175.0349	0.9122	BLOCK1
539929A01_20_2012-07-13_13-23_Area1_532	AB196635	3	27.2238	0.7336	BLOCK1
539929A01_20_2012-07-13_13-23_Area1_532	AB208789	3	1481.7919	0.9821	BLOCK1
539929A01_20_2012-07-13_13-23_Area1_532	AB208805	3	1024.1208	0.9872	BLOCK1
539929A01_20_2012-07-13_13-23_Area1_532	AB208816	3	8944.1758	0.9964	BLOCK1
539929A01_20_2012-07-13_13-23_Area1_532	AB208831	3	4445.7113	0.9875	BLOCK1
539929A01_20_2012-07-13_13-23_Area1_532	AB208847	3	828.8506	0.9771	BLOCK1
539929A01_20_2012-07-13_13-23_Area1_532	AB208898	3	12.0651	0.5693	BLOCK1
539929A01_20_2012-07-13_13-23_Area1_532	AB208930	3	406.9541	0.9810	BLOCK1
539929A01_20_2012-07-13_13-23_Area1_532	AB208933	3	17185.3544	0.9964	BLOCK1
539929A01_20_2012-07-13_13-23_Area1_532	AB208935	3	5.1143	0.5298	BLOCK1
539929A01_20_2012-07-13_13-23_Area1_532	AB208963	3	8230.4699	0.9949	BLOCK1
539929A01_20_2012-07-13_13-23_Area1_532	AB208968	3	2060.5290	0.9895	BLOCK1
539929A01_20_2012-07-13_13-23_Area1_532	AB208975	3	11340.8530	0.9983	BLOCK1
539929A01_20_2012-07-13_13-23_Area1_532	AB209006	3	4671.2734	0.9896	BLOCK1
539929A01_20_2012-07-13_13-23_Area1_532	AB209057	3	9014.8147	0.9953	BLOCK1
539929A01_20_2012-07-13_13-23_Area1_532	AB209063	3	1350.4150	0.9892	BLOCK1
539929A01_20_2012-07-13_13-23_Area1_532	AB209070	3	2737.7497	0.9863	BLOCK1
539929A01_20_2012-07-13_13-23_Area1_532	AB209095	3	9514.4149	0.9930	BLOCK1
539929A01_20_2012-07-13_13-23_Area1_532	AB209109	3	2911.1858	0.9909	BLOCK1
539929A01_20_2012-07-13_13-23_Area1_532	AB209119	3	2598.8766	0.9881	BLOCK1
539929A01_20_2012-07-13_13-23_Area1_532	AB209120	3	12591.8862	0.9964	BLOCK1
539929A01_20_2012-07-13_13-23_Area1_532	AB209181	3	7.6719	0.6506	BLOCK1
539929A01_20_2012-07-13_13-23_Area1_532	AB209221	3	2240.9758	0.9866	BLOCK1
539929A01_20_2012-07-13_13-23_Area1_532	AB209244	3	6988.6705	0.9970	BLOCK1
539929A01_20_2012-07-13_13-23_Area1_532	AB209247	3	645.8924	0.9821	BLOCK1
539929A01_20_2012-07-13_13-23_Area1_532	AB209248	3	694.9624	0.9845	BLOCK1
539929A01_20_2012-07-13_13-23_Area1_532	AB209268	3	4934.5286	0.9941	BLOCK1
539929A01_20_2012-07-13_13-23_Area1_532	AB209269	3	9.2637	0.6556	BLOCK1
539929A01_20_2012-07-13_13-23_Area1_532	AB209288	3	397.1371	0.9832	BLOCK1
539929A01_20_2012-07-13_13-23_Area1_532	AB209302	3	4265.8359	0.9928	BLOCK1
539929A01_20_2012-07-13_13-23_Area1_532	AB209327	3	1572.2466	0.9882	BLOCK1
539929A01_20_2012-07-13_13-23_Area1_532	AB209385	3	686.5758	0.9836	BLOCK1
539929A01_20_2012-07-13_13-23_Area1_532	AB209387	3	610.7974	0.9523	BLOCK1
539929A01_20_2012-07-13_13-23_Area1_532	AB209399	3	10.0408	0.6502	BLOCK1
539929A01_20_2012-07-13_13-23_Area1_532	AB209409	3	12850.1659	0.9980	BLOCK1
539929A01_20_2012-07-13_13-23_Area1_532	AB209413	3	7827.4333	0.9953	BLOCK1
539929A01_20_2012-07-13_13-23_Area1_532	AB209506	3	7233.6653	0.9952	BLOCK1
539929A01_20_2012-07-13_13-23_Area1_532	AB209512	3	3477.6733	0.9899	BLOCK1
539929A01_20_2012-07-13_13-23_Area1_532	AB209513	3	187.2858	0.9699	BLOCK1
539929A01_20_2012-07-13_13-23_Area1_532	AB209537	3	3677.1666	0.9901	BLOCK1
539929A01_20_2012-07-13_13-23_Area1_532	AB209546	3	120.9152	0.9580	BLOCK1
539929A01_20_2012-07-13_13-23_Area1_532	AB209571	3	352.2863	0.9762	BLOCK1
539929A01_20_2012-07-13_13-23_Area1_532	AB209588	3	3412.1599	0.9879	BLOCK1
539929A01_20_2012-07-13_13-23_Area1_532	AB209620	3	39.0763	0.8996	BLOCK1
539929A01_20_2012-07-13_13-23_Area1_532	AB209633	3	14938.7536	0.9974	BLOCK1
539929A01_20_2012-07-13_13-23_Area1_532	AB209635	3	338.5949	0.9769	BLOCK1
539929A01_20_2012-07-13_13-23_Area1_532	AB209649	3	5656.5303	0.9940	BLOCK1
539929A01_20_2012-07-13_13-23_Area1_532	AB209669	3	3034.2797	0.9893	BLOCK1
539929A01_20_2012-07-13_13-23_Area1_532	AB209684	3	2352.4374	0.9906	BLOCK1
539929A01_20_2012-07-13_13-23_Area1_532	AB209693	3	6673.9091	0.9937	BLOCK1
539929A01_20_2012-07-13_13-23_Area1_532	AB209701	3	30.0820	0.8171	BLOCK1
539929A01_20_2012-07-13_13-23_Area1_532	AB209734	3	3676.1104	0.9819	BLOCK1
539929A01_20_2012-07-13_13-23_Area1_532	AB209736	3	8030.6733	0.9941	BLOCK1
539929A01_20_2012-07-13_13-23_Area1_532	AB209761	3	10.3747	0.6205	BLOCK1
539929A01_20_2012-07-13_13-23_Area1_532	AB209774	3	14.1643	0.7286	BLOCK1
539929A01_20_2012-07-13_13-23_Area1_532	AB209780	3	1067.8499	0.9844	BLOCK1
539929A01_20_2012-07-13_13-23_Area1_532	AB209784	3	1511.3049	0.9843	BLOCK1
539929A01_20_2012-07-13_13-23_Area1_532	AB209790	3	10336.3355	0.9944	BLOCK1
539929A01_20_2012-07-13_13-23_Area1_532	AB209799	3	8244.4554	0.9912	BLOCK1
539929A01_20_2012-07-13_13-23_Area1_532	AB209812	3	6895.1594	0.9967	BLOCK1
539929A01_20_2012-07-13_13-23_Area1_532	AB209814	3	395.6271	0.9529	BLOCK1
539929A01_20_2012-07-13_13-23_Area1_532	AB209828	3	6400.9333	0.9927	BLOCK1
539929A01_20_2012-07-13_13-23_Area1_532	AB209832	3	25.0472	0.7201	BLOCK1
539929A01_20_2012-07-13_13-23_Area1_532	AB209864	3	28.0311	0.8073	BLOCK1
539929A01_20_2012-07-13_13-23_Area1_532	AB209877	3	3386.4323	0.9916	BLOCK1
539929A01_20_2012-07-13_13-23_Area1_532	AB209907	3	1665.8691	0.9889	BLOCK1
539929A01_20_2012-07-13_13-23_Area1_532	AB209917	3	1084.6798	0.9828	BLOCK1
539929A01_20_2012-07-13_13-23_Area1_532	AB210004	3	11.0945	0.5999	BLOCK1
539929A01_20_2012-07-13_13-23_Area1_532	AB210005	3	906.2077	0.9808	BLOCK1
539929A01_20_2012-07-13_13-23_Area1_532	AB210019	3	6891.6158	0.9955	BLOCK1
539929A01_20_2012-07-13_13-23_Area1_532	AB210027	3	11.6421	0.6760	BLOCK1
539929A01_20_2012-07-13_13-23_Area1_532	AB210040	3	42.1627	0.8387	BLOCK1
539929A01_20_2012-07-13_13-23_Area1_532	AB210041	3	327.5441	0.9741	BLOCK1
539929A01_20_2012-07-13_13-23_Area1_532	AB210045	3	747.9374	0.9845	BLOCK1
539929A01_20_2012-07-13_13-23_Area1_532	AB212048	3	2309.5785	0.9894	BLOCK1
539929A01_20_2012-07-13_13-23_Area1_532	AB219764	3	9.5800	0.6557	BLOCK1
539929A01_20_2012-07-13_13-23_Area1_532	AB231715	3	1088.3456	0.9763	BLOCK1
539929A01_20_2012-07-13_13-23_Area1_532	AB231740	3	25.2721	0.8234	BLOCK1
539929A01_20_2012-07-13_13-23_Area1_532	AB231745	3	46.0212	0.8139	BLOCK1
539929A01_20_2012-07-13_13-23_Area1_532	AB231747	3	48.1323	0.8601	BLOCK1
539929A01_20_2012-07-13_13-23_Area1_532	AB231748	3	7.1314	0.6646	BLOCK1
539929A01_20_2012-07-13_13-23_Area1_532	AB231766	3	24.2130	0.8269	BLOCK1
539929A01_20_2012-07-13_13-23_Area1_532	AB235153	3	155.6578	0.9089	BLOCK1
539929A01_20_2012-07-13_13-23_Area1_532	AF000424	3	17.3529	0.7267	BLOCK1
539929A01_20_2012-07-13_13-23_Area1_532	AF000425	3	39.0602	0.8335	BLOCK1
539929A01_20_2012-07-13_13-23_Area1_532	AF001542	3	13697.1757	0.9927	BLOCK1
539929A01_20_2012-07-13_13-23_Area1_532	AF001903	3	9948.7275	0.9960	BLOCK1
539929A01_20_2012-07-13_13-23_Area1_532	AF001947	3	6450.2658	0.9945	BLOCK1
539929A01_20_2012-07-13_13-23_Area1_532	AF002256	3	20.1585	0.8118	BLOCK1
539929A01_20_2012-07-13_13-23_Area1_532	AF002672	3	41.1067	0.7597	BLOCK1
539929A01_20_2012-07-13_13-23_Area1_532	AF004230	3	11434.4730	0.9907	BLOCK1
539929A01_20_2012-07-13_13-23_Area1_532	AF004427	3	61.7383	0.9156	BLOCK1
539929A01_20_2012-07-13_13-23_Area1_532	AF004711	3	11.0406	0.6159	BLOCK1
539929A01_20_2012-07-13_13-23_Area1_532	AF005482	3	9631.1473	0.9966	BLOCK1
539929A01_20_2012-07-13_13-23_Area1_532	AF005632	3	264.7166	0.9707	BLOCK1
539929A01_20_2012-07-13_13-23_Area1_532	AF006516	3	880.3251	0.9839	BLOCK1
539929A01_20_2012-07-13_13-23_Area1_532	AF007170	3	543.9802	0.9840	BLOCK1
539929A01_20_2012-07-13_13-23_Area1_532	AF009039	3	343.4166	0.9736	BLOCK1
539929A01_20_2012-07-13_13-23_Area1_532	AF009221	3	30.7710	0.8273	BLOCK1
539929A01_20_2012-07-13_13-23_Area1_532	AF009616	3	3862.2638	0.9921	BLOCK1
539929A01_20_2012-07-13_13-23_Area1_532	AF009641	3	45.1696	0.8967	BLOCK1
539929A01_20_2012-07-13_13-23_Area1_532	AF010447	3	123.3459	0.9673	BLOCK1
539929A01_20_2012-07-13_13-23_Area1_532	AF011390	3	14.5168	0.7326	BLOCK1
539929A01_20_2012-07-13_13-23_Area1_532	AF011406	3	24.0131	0.8040	BLOCK1
539929A01_20_2012-07-13_13-23_Area1_532	AF011794	3	851.0768	0.9872	BLOCK1
539929A01_20_2012-07-13_13-23_Area1_532	AF014794	3	2373.1845	0.9888	BLOCK1
539929A01_20_2012-07-13_13-23_Area1_532	AF014924	3	22.0437	0.8077	BLOCK1
539929A01_20_2012-07-13_13-23_Area1_532	AF015185	3	3178.5608	0.9896	BLOCK1
539929A01_20_2012-07-13_13-23_Area1_532	AF015524	3	46.6733	0.8765	BLOCK1
539929A01_20_2012-07-13_13-23_Area1_532	AF015598	3	13773.1259	0.9969	BLOCK1
539929A01_20_2012-07-13_13-23_Area1_532	AF015730	3	110.0916	0.9548	BLOCK1
539929A01_20_2012-07-13_13-23_Area1_532	AF016535	3	16434.7499	0.9710	BLOCK1
539929A01_20_2012-07-13_13-23_Area1_532	AF017633	3	4673.4409	0.9927	BLOCK1
539929A01_20_2012-07-13_13-23_Area1_532	AF017635	3	13975.6840	0.9930	BLOCK1
539929A01_20_2012-07-13_13-23_Area1_532	AF019381	3	15.0080	0.7212	BLOCK1
539929A01_20_2012-07-13_13-23_Area1_532	AF020340	3	30.1397	0.7584	BLOCK1
539929A01_20_2012-07-13_13-23_Area1_532	AF020544	3	3046.8022	0.9910	BLOCK1
539929A01_20_2012-07-13_13-23_Area1_532	AF023259	3	11.9876	0.6687	BLOCK1
539929A01_20_2012-07-13_13-23_Area1_532	AF023266	3	14925.5112	0.9981	BLOCK1
539929A01_20_2012-07-13_13-23_Area1_532	AF023450	3	22.5985	0.7987	BLOCK1
539929A01_20_2012-07-13_13-23_Area1_532	AF023466	3	9.5569	0.5948	BLOCK1
539929A01_20_2012-07-13_13-23_Area1_532	AF023612	3	2694.7700	0.9870	BLOCK1
539929A01_20_2012-07-13_13-23_Area1_532	AF025531	3	51.4846	0.8860	BLOCK1
539929A01_20_2012-07-13_13-23_Area1_532	AF026219	3	12592.6391	0.9979	BLOCK1
539929A01_20_2012-07-13_13-23_Area1_532	AF026445	3	4033.8738	0.9919	BLOCK1
539929A01_20_2012-07-13_13-23_Area1_532	AF027169	3	2819.5399	0.9904	BLOCK1
539929A01_20_2012-07-13_13-23_Area1_532	AF027406	3	102.0108	0.9441	BLOCK1
539929A01_20_2012-07-13_13-23_Area1_532	AF027515	3	7712.0271	0.9912	BLOCK1
539929A01_20_2012-07-13_13-23_Area1_532	AF028785	3	804.9616	0.9829	BLOCK1
539929A01_20_2012-07-13_13-23_Area1_532	AF028825	3	252.7583	0.9544	BLOCK1
539929A01_20_2012-07-13_13-23_Area1_532	AF029899	3	12.2322	0.6699	BLOCK1
539929A01_20_2012-07-13_13-23_Area1_532	AF031136	3	21.6434	0.8253	BLOCK1
539929A01_20_2012-07-13_13-23_Area1_532	AF031469	3	3672.7834	0.9910	BLOCK1
539929A01_20_2012-07-13_13-23_Area1_532	AF031549	3	8.4485	0.6704	BLOCK1
539929A01_20_2012-07-13_13-23_Area1_532	AF032105	3	8314.2299	0.9951	BLOCK1
539929A01_20_2012-07-13_13-23_Area1_532	AF032906	3	396.7566	0.9787	BLOCK1
539929A01_20_2012-07-13_13-23_Area1_532	AF033861	3	8895.8959	0.9914	BLOCK1
539929A01_20_2012-07-13_13-23_Area1_532	AF034198	3	5106.6329	0.9943	BLOCK1
539929A01_20_2012-07-13_13-23_Area1_532	AF034373	3	16691.3199	0.9953	BLOCK1
539929A01_20_2012-07-13_13-23_Area1_532	AF034374	3	1856.4216	0.9846	BLOCK1
539929A01_20_2012-07-13_13-23_Area1_532	AF035582	3	1837.7904	0.9883	BLOCK1
539929A01_20_2012-07-13_13-23_Area1_532	AF035947	3	803.6266	0.9859	BLOCK1
539929A01_20_2012-07-13_13-23_Area1_532	AF036270	3	7.1238	0.6218	BLOCK1
539929A01_20_2012-07-13_13-23_Area1_532	AF036892	3	1778.1619	0.9885	BLOCK1
539929A01_20_2012-07-13_13-23_Area1_532	AF037626	3	195.1441	0.9569	BLOCK1
539929A01_20_2012-07-13_13-23_Area1_532	AF038602	3	87.4116	0.8277	BLOCK1
539929A01_20_2012-07-13_13-23_Area1_532	AF039217	3	1398.5347	0.9871	BLOCK1
539929A01_20_2012-07-13_13-23_Area1_532	AF039390	3	1437.4676	0.9824	BLOCK1
539929A01_20_2012-07-13_13-23_Area1_532	AF039692	3	1943.9341	0.9870	BLOCK1
539929A01_20_2012-07-13_13-23_Area1_532	AF039693	3	1870.3736	0.9892	BLOCK1
539929A01_20_2012-07-13_13-23_Area1_532	AF039699	3	35.8976	0.7971	BLOCK1
539929A01_20_2012-07-13_13-23_Area1_532	AF040260	3	16828.1962	0.9972	BLOCK1
539929A01_20_2012-07-13_13-23_Area1_532	AF041336	3	10753.8358	0.9965	BLOCK1
539929A01_20_2012-07-13_13-23_Area1_532	AF042080	3	13.3116	0.7102	BLOCK1
539929A01_20_2012-07-13_13-23_Area1_532	AF045583	3	3823.4204	0.9878	BLOCK1
539929A01_20_2012-07-13_13-23_Area1_532	AF046024	3	7074.6800	0.9960	BLOCK1
539929A01_20_2012-07-13_13-23_Area1_532	AF049090	3	2758.6141	0.9910	BLOCK1
539929A01_20_2012-07-13_13-23_Area1_532	AF049227	3	10692.2083	0.9957	BLOCK1
539929A01_20_2012-07-13_13-23_Area1_532	AF049884	3	1912.4135	0.9902	BLOCK1
539929A01_20_2012-07-13_13-23_Area1_532	AF050145	3	70.0799	0.9378	BLOCK1
539929A01_20_2012-07-13_13-23_Area1_532	AF051852	3	1840.6066	0.9886	BLOCK1
539929A01_20_2012-07-13_13-23_Area1_532	AF052059	3	10633.5709	0.9963	BLOCK1
539929A01_20_2012-07-13_13-23_Area1_532	AF052110	3	4660.6773	0.9930	BLOCK1
539929A01_20_2012-07-13_13-23_Area1_532	AF054176	3	25.4989	0.7395	BLOCK1
539929A01_20_2012-07-13_13-23_Area1_532	AF054505	3	9802.2267	0.9972	BLOCK1
539929A01_20_2012-07-13_13-23_Area1_532	AF054506	3	8609.2591	0.9945	BLOCK1
539929A01_20_2012-07-13_13-23_Area1_532	AF054589	3	6.6920	0.5592	BLOCK1
539929A01_20_2012-07-13_13-23_Area1_532	AF054816	3	9.0775	0.6611	BLOCK1
539929A01_20_2012-07-13_13-23_Area1_532	AF054818	3	9.1704	0.6602	BLOCK1
539929A01_20_2012-07-13_13-23_Area1_532	AF056320	3	4674.5068	0.9939	BLOCK1
539929A01_20_2012-07-13_13-23_Area1_532	AF057169	3	49.8799	0.9159	BLOCK1
539929A01_20_2012-07-13_13-23_Area1_532	AF057170	3	63.7716	0.9218	BLOCK1
539929A01_20_2012-07-13_13-23_Area1_532	AF057569	3	8004.4532	0.9973	BLOCK1
539929A01_20_2012-07-13_13-23_Area1_532	AF060152	3	103.5446	0.9449	BLOCK1
539929A01_20_2012-07-13_13-23_Area1_532	AF061241	3	759.9583	0.9857	BLOCK1
539929A01_20_2012-07-13_13-23_Area1_532	AF061261	3	3089.1340	0.9923	BLOCK1
539929A01_20_2012-07-13_13-23_Area1_532	AF062085	3	1785.6863	0.9856	BLOCK1
539929A01_20_2012-07-13_13-23_Area1_532	AF063002	3	12.8025	0.7040	BLOCK1
539929A01_20_2012-07-13_13-23_Area1_532	AF063601	3	156.0949	0.9678	BLOCK1
539929A01_20_2012-07-13_13-23_Area1_532	AF063603	3	4833.7765	0.9895	BLOCK1
539929A01_20_2012-07-13_13-23_Area1_532	AF063823	3	5.7678	0.5786	BLOCK1
539929A01_20_2012-07-13_13-23_Area1_532	AF063824	3	5.0914	0.5942	BLOCK1
539929A01_20_2012-07-13_13-23_Area1_532	AF064484	3	356.6495	0.9788	BLOCK1
539929A01_20_2012-07-13_13-23_Area1_532	AF064493	3	7.3688	0.5628	BLOCK1
539929A01_20_2012-07-13_13-23_Area1_532	AF064599	3	1969.2874	0.9869	BLOCK1
539929A01_20_2012-07-13_13-23_Area1_532	AF064605	3	5862.5491	0.9889	BLOCK1
539929A01_20_2012-07-13_13-23_Area1_532	AF064770	3	2446.1151	0.9896	BLOCK1
539929A01_20_2012-07-13_13-23_Area1_532	AF064771	3	2644.5258	0.9897	BLOCK1
539929A01_20_2012-07-13_13-23_Area1_532	AF064819	3	5.3885	0.5256	BLOCK1
539929A01_20_2012-07-13_13-23_Area1_532	AF064842	3	23.8812	0.8210	BLOCK1
539929A01_20_2012-07-13_13-23_Area1_532	AF067802	3	3171.7837	0.9921	BLOCK1
539929A01_20_2012-07-13_13-23_Area1_532	AF068181	3	12.6082	0.6697	BLOCK1
539929A01_20_2012-07-13_13-23_Area1_532	AF068286	3	16.5851	0.6805	BLOCK1
539929A01_20_2012-07-13_13-23_Area1_532	AF068846	3	10859.5565	0.9981	BLOCK1
539929A01_20_2012-07-13_13-23_Area1_532	AF069054	3	768.4933	0.9846	BLOCK1
539929A01_20_2012-07-13_13-23_Area1_532	AF069250	3	2519.4247	0.9911	BLOCK1
539929A01_20_2012-07-13_13-23_Area1_532	AF070658	3	7153.9016	0.9875	BLOCK1
539929A01_20_2012-07-13_13-23_Area1_532	AF071111	3	100.2751	0.9530	BLOCK1
539929A01_20_2012-07-13_13-23_Area1_532	AF071476	3	17.4619	0.6358	BLOCK1
539929A01_20_2012-07-13_13-23_Area1_532	AF071798	3	3941.1752	0.9928	BLOCK1
539929A01_20_2012-07-13_13-23_Area1_532	AF071884	3	657.4996	0.9843	BLOCK1
539929A01_20_2012-07-13_13-23_Area1_532	AF072164	3	213.7016	0.9352	BLOCK1
539929A01_20_2012-07-13_13-23_Area1_532	AF072814	3	2857.1924	0.9877	BLOCK1
539929A01_20_2012-07-13_13-23_Area1_532	AF072902	3	12226.4533	0.9906	BLOCK1
539929A01_20_2012-07-13_13-23_Area1_532	AF073727	3	13370.9882	0.9972	BLOCK1
539929A01_20_2012-07-13_13-23_Area1_532	AF074087	3	40.9758	0.8716	BLOCK1
539929A01_20_2012-07-13_13-23_Area1_532	AF074480	3	13.4625	0.7173	BLOCK1
539929A01_20_2012-07-13_13-23_Area1_532	AF075587	3	3439.8202	0.9885	BLOCK1
539929A01_20_2012-07-13_13-23_Area1_532	AF077199	3	8250.7493	0.9950	BLOCK1
539929A01_20_2012-07-13_13-23_Area1_532	AF077964	3	14035.8713	0.9975	BLOCK1
539929A01_20_2012-07-13_13-23_Area1_532	AF077969	3	16270.7100	0.9920	BLOCK1
539929A01_20_2012-07-13_13-23_Area1_532	AF078550	3	384.1791	0.9820	BLOCK1
539929A01_20_2012-07-13_13-23_Area1_532	AF078843	3	4994.0183	0.9935	BLOCK1
539929A01_20_2012-07-13_13-23_Area1_532	AF078867	3	14814.4507	0.9952	BLOCK1
539929A01_20_2012-07-13_13-23_Area1_532	AF079529	3	35.2685	0.8667	BLOCK1
539929A01_20_2012-07-13_13-23_Area1_532	AF084530	3	2328.6713	0.9669	BLOCK1
539929A01_20_2012-07-13_13-23_Area1_532	AF085359	3	2834.7366	0.9849	BLOCK1
539929A01_20_2012-07-13_13-23_Area1_532	AF086451	3	6.6305	0.6178	BLOCK1
539929A01_20_2012-07-13_13-23_Area1_532	AF086629	3	8330.1625	0.9948	BLOCK1
539929A01_20_2012-07-13_13-23_Area1_532	AF086908	3	2315.8651	0.9898	BLOCK1
539929A01_20_2012-07-13_13-23_Area1_532	AF087853	3	796.6599	0.9831	BLOCK1
539929A01_20_2012-07-13_13-23_Area1_532	AF087872	3	6244.2854	0.9879	BLOCK1
539929A01_20_2012-07-13_13-23_Area1_532	AF087890	3	5431.7761	0.9943	BLOCK1
539929A01_20_2012-07-13_13-23_Area1_532	AF087940	3	16.0725	0.7693	BLOCK1
539929A01_20_2012-07-13_13-23_Area1_532	AF089841	3	23.4042	0.8295	BLOCK1
539929A01_20_2012-07-13_13-23_Area1_532	AF090116	3	16.4740	0.7426	BLOCK1
539929A01_20_2012-07-13_13-23_Area1_532	AF090423	3	13387.9112	0.9963	BLOCK1
539929A01_20_2012-07-13_13-23_Area1_532	AF090693	3	6.1283	0.5715	BLOCK1
539929A01_20_2012-07-13_13-23_Area1_532	AF090884	3	31.0285	0.8508	BLOCK1
539929A01_20_2012-07-13_13-23_Area1_532	AF090890	3	21.0793	0.7977	BLOCK1
539929A01_20_2012-07-13_13-23_Area1_532	AF090898	3	199.0159	0.9399	BLOCK1
539929A01_20_2012-07-13_13-23_Area1_532	AF090899	3	7.6689	0.6299	BLOCK1
539929A01_20_2012-07-13_13-23_Area1_532	AF090903	3	151.3746	0.9677	BLOCK1
539929A01_20_2012-07-13_13-23_Area1_532	AF090905	3	357.0324	0.9805	BLOCK1
539929A01_20_2012-07-13_13-23_Area1_532	AF090907	3	104.0197	0.9531	BLOCK1
539929A01_20_2012-07-13_13-23_Area1_532	AF090908	3	24.0221	0.8128	BLOCK1
539929A01_20_2012-07-13_13-23_Area1_532	AF090909	3	151.2733	0.9662	BLOCK1
539929A01_20_2012-07-13_13-23_Area1_532	AF090919	3	177.2631	0.9715	BLOCK1
539929A01_20_2012-07-13_13-23_Area1_532	AF090921	3	192.1091	0.9672	BLOCK1
539929A01_20_2012-07-13_13-23_Area1_532	AF090926	3	205.4370	0.9756	BLOCK1
539929A01_20_2012-07-13_13-23_Area1_532	AF090927	3	1152.9533	0.9817	BLOCK1
539929A01_20_2012-07-13_13-23_Area1_532	AF090928	3	2844.8412	0.9417	BLOCK1
539929A01_20_2012-07-13_13-23_Area1_532	AF090930	3	209.9141	0.9698	BLOCK1
539929A01_20_2012-07-13_13-23_Area1_532	AF090933	3	114.8146	0.9635	BLOCK1
539929A01_20_2012-07-13_13-23_Area1_532	AF090934	3	18.6004	0.7075	BLOCK1
539929A01_20_2012-07-13_13-23_Area1_532	AF090937	3	62.1800	0.8799	BLOCK1
539929A01_20_2012-07-13_13-23_Area1_532	AF090938	3	797.9599	0.9759	BLOCK1
539929A01_20_2012-07-13_13-23_Area1_532	AF090940	3	2895.5088	0.9911	BLOCK1
539929A01_20_2012-07-13_13-23_Area1_532	AF090941	3	137.6727	0.9670	BLOCK1
539929A01_20_2012-07-13_13-23_Area1_532	AF091073	3	8961.0874	0.9978	BLOCK1
539929A01_20_2012-07-13_13-23_Area1_532	AF091395	3	8138.3772	0.9900	BLOCK1
539929A01_20_2012-07-13_13-23_Area1_532	AF092511	3	6385.2414	0.9928	BLOCK1
539929A01_20_2012-07-13_13-23_Area1_532	AF092844	3	11389.6149	0.9947	BLOCK1
539929A01_20_2012-07-13_13-23_Area1_532	AF093825	3	2819.5399	0.9902	BLOCK1
539929A01_20_2012-07-13_13-23_Area1_532	AF095736	3	6105.4414	0.9928	BLOCK1
539929A01_20_2012-07-13_13-23_Area1_532	AF095737	3	4051.8333	0.9827	BLOCK1
539929A01_20_2012-07-13_13-23_Area1_532	AF095771	3	819.7679	0.9746	BLOCK1
539929A01_20_2012-07-13_13-23_Area1_532	AF096300	3	19535.0097	0.9958	BLOCK1
539929A01_20_2012-07-13_13-23_Area1_532	AF096304	3	12593.4194	0.9947	BLOCK1
539929A01_20_2012-07-13_13-23_Area1_532	AF097431	3	12759.5916	0.9950	BLOCK1
539929A01_20_2012-07-13_13-23_Area1_532	AF097493	3	2471.0727	0.9908	BLOCK1
539929A01_20_2012-07-13_13-23_Area1_532	AF099740	3	134.4784	0.9189	BLOCK1
539929A01_20_2012-07-13_13-23_Area1_532	AF100541	3	7.6423	0.5990	BLOCK1
539929A01_20_2012-07-13_13-23_Area1_532	AF101728	3	20.8665	0.8172	BLOCK1
539929A01_20_2012-07-13_13-23_Area1_532	AF104266	3	2594.2566	0.9907	BLOCK1
539929A01_20_2012-07-13_13-23_Area1_532	AF104304	3	975.9197	0.9862	BLOCK1
539929A01_20_2012-07-13_13-23_Area1_532	AF105151	3	4847.3241	0.9933	BLOCK1
539929A01_20_2012-07-13_13-23_Area1_532	AF105278	3	15177.8809	0.9964	BLOCK1
539929A01_20_2012-07-13_13-23_Area1_532	AF106685	3	2058.8900	0.9846	BLOCK1
539929A01_20_2012-07-13_13-23_Area1_532	AF106911	3	11.4900	0.6958	BLOCK1
539929A01_20_2012-07-13_13-23_Area1_532	AF107493	3	522.4162	0.9837	BLOCK1
539929A01_20_2012-07-13_13-23_Area1_532	AF107619	3	12.3678	0.6369	BLOCK1
539929A01_20_2012-07-13_13-23_Area1_532	AF109190	3	11.4790	0.6504	BLOCK1
539929A01_20_2012-07-13_13-23_Area1_532	AF109294	3	2442.4441	0.8804	BLOCK1
539929A01_20_2012-07-13_13-23_Area1_532	AF109355	3	10842.2983	0.9900	BLOCK1
539929A01_20_2012-07-13_13-23_Area1_532	AF109733	3	9430.7599	0.9952	BLOCK1
539929A01_20_2012-07-13_13-23_Area1_532	AF111113	3	988.9882	0.9878	BLOCK1
539929A01_20_2012-07-13_13-23_Area1_532	AF111344	3	3447.2643	0.7771	BLOCK1
539929A01_20_2012-07-13_13-23_Area1_532	AF111708	3	9441.0358	0.9960	BLOCK1
539929A01_20_2012-07-13_13-23_Area1_532	AF111804	3	805.8599	0.9799	BLOCK1
539929A01_20_2012-07-13_13-23_Area1_532	AF111848	3	19.3266	0.7953	BLOCK1
539929A01_20_2012-07-13_13-23_Area1_532	AF111851	3	548.5649	0.9834	BLOCK1
539929A01_20_2012-07-13_13-23_Area1_532	AF112221	3	1299.4772	0.9858	BLOCK1
539929A01_20_2012-07-13_13-23_Area1_532	AF113009	3	180.1841	0.9672	BLOCK1
539929A01_20_2012-07-13_13-23_Area1_532	AF113010	3	7.6303	0.6645	BLOCK1
539929A01_20_2012-07-13_13-23_Area1_532	AF113012	3	10.0680	0.6058	BLOCK1
539929A01_20_2012-07-13_13-23_Area1_532	AF113013	3	1183.4349	0.9863	BLOCK1
539929A01_20_2012-07-13_13-23_Area1_532	AF113673	3	4562.9233	0.9940	BLOCK1
539929A01_20_2012-07-13_13-23_Area1_532	AF113687	3	8.8255	0.6239	BLOCK1
539929A01_20_2012-07-13_13-23_Area1_532	AF113698	3	5.7799	0.6007	BLOCK1
539929A01_20_2012-07-13_13-23_Area1_532	AF114165	3	13.8159	0.6983	BLOCK1
539929A01_20_2012-07-13_13-23_Area1_532	AF114264	3	300.0210	0.9767	BLOCK1
539929A01_20_2012-07-13_13-23_Area1_532	AF114817	3	4863.1133	0.9923	BLOCK1
539929A01_20_2012-07-13_13-23_Area1_532	AF115265	3	478.4341	0.9832	BLOCK1
539929A01_20_2012-07-13_13-23_Area1_532	AF115266	3	124.7110	0.9577	BLOCK1
539929A01_20_2012-07-13_13-23_Area1_532	AF116273	3	9511.5524	0.9978	BLOCK1
539929A01_20_2012-07-13_13-23_Area1_532	AF116508	3	29.3568	0.8585	BLOCK1
539929A01_20_2012-07-13_13-23_Area1_532	AF116545	3	672.2861	0.9866	BLOCK1
539929A01_20_2012-07-13_13-23_Area1_532	AF116601	3	135.8059	0.9512	BLOCK1
539929A01_20_2012-07-13_13-23_Area1_532	AF116603	3	8.7514	0.6670	BLOCK1
539929A01_20_2012-07-13_13-23_Area1_532	AF116605	3	10.6980	0.6780	BLOCK1
539929A01_20_2012-07-13_13-23_Area1_532	AF116611	3	297.3009	0.8970	BLOCK1
539929A01_20_2012-07-13_13-23_Area1_532	AF116614	3	22431.6830	0.9950	BLOCK1
539929A01_20_2012-07-13_13-23_Area1_532	AF116619	3	81.8749	0.8937	BLOCK1
539929A01_20_2012-07-13_13-23_Area1_532	AF116626	3	60.7933	0.9045	BLOCK1
539929A01_20_2012-07-13_13-23_Area1_532	AF116629	3	14.0687	0.6682	BLOCK1
539929A01_20_2012-07-13_13-23_Area1_532	AF116641	3	127.6367	0.9585	BLOCK1
539929A01_20_2012-07-13_13-23_Area1_532	AF116649	3	185.9524	0.9562	BLOCK1
539929A01_20_2012-07-13_13-23_Area1_532	AF116651	3	94.4658	0.9483	BLOCK1
539929A01_20_2012-07-13_13-23_Area1_532	AF116661	3	8.9456	0.6418	BLOCK1
539929A01_20_2012-07-13_13-23_Area1_532	AF116663	3	441.0366	0.9837	BLOCK1
539929A01_20_2012-07-13_13-23_Area1_532	AF116664	3	6956.1360	0.9934	BLOCK1
539929A01_20_2012-07-13_13-23_Area1_532	AF116665	3	208.3612	0.9751	BLOCK1
539929A01_20_2012-07-13_13-23_Area1_532	AF116668	3	8.6643	0.6812	BLOCK1
539929A01_20_2012-07-13_13-23_Area1_532	AF116672	3	833.7820	0.9859	BLOCK1
539929A01_20_2012-07-13_13-23_Area1_532	AF116673	3	55.7616	0.9122	BLOCK1
539929A01_20_2012-07-13_13-23_Area1_532	AF116675	3	422.3916	0.9795	BLOCK1
539929A01_20_2012-07-13_13-23_Area1_532	AF116677	3	238.4047	0.9781	BLOCK1
539929A01_20_2012-07-13_13-23_Area1_532	AF116678	3	41.2631	0.7717	BLOCK1
539929A01_20_2012-07-13_13-23_Area1_532	AF116680	3	45.6295	0.8957	BLOCK1
539929A01_20_2012-07-13_13-23_Area1_532	AF116688	3	355.2349	0.9707	BLOCK1
539929A01_20_2012-07-13_13-23_Area1_532	AF116691	3	310.2483	0.8142	BLOCK1
539929A01_20_2012-07-13_13-23_Area1_532	AF116704	3	2492.9465	0.9888	BLOCK1
539929A01_20_2012-07-13_13-23_Area1_532	AF116706	3	126.9014	0.9443	BLOCK1
539929A01_20_2012-07-13_13-23_Area1_532	AF116714	3	57.4866	0.9029	BLOCK1
539929A01_20_2012-07-13_13-23_Area1_532	AF116718	3	9991.1066	0.9942	BLOCK1
539929A01_20_2012-07-13_13-23_Area1_532	AF116723	3	64.7598	0.9280	BLOCK1
539929A01_20_2012-07-13_13-23_Area1_532	AF116725	3	733.6049	0.9611	BLOCK1
539929A01_20_2012-07-13_13-23_Area1_532	AF116728	3	17.5574	0.7960	BLOCK1
539929A01_20_2012-07-13_13-23_Area1_532	AF117229	3	4559.1749	0.9933	BLOCK1
539929A01_20_2012-07-13_13-23_Area1_532	AF117233	3	8497.8331	0.9959	BLOCK1
539929A01_20_2012-07-13_13-23_Area1_532	AF118062	3	10.2500	0.6085	BLOCK1
539929A01_20_2012-07-13_13-23_Area1_532	AF118066	3	697.7924	0.9824	BLOCK1
539929A01_20_2012-07-13_13-23_Area1_532	AF118069	3	152.8574	0.9624	BLOCK1
539929A01_20_2012-07-13_13-23_Area1_532	AF118070	3	41.8483	0.8909	BLOCK1
539929A01_20_2012-07-13_13-23_Area1_532	AF118072	3	13.4400	0.6898	BLOCK1
539929A01_20_2012-07-13_13-23_Area1_532	AF118078	3	362.6233	0.9602	BLOCK1
539929A01_20_2012-07-13_13-23_Area1_532	AF118080	3	61.7002	0.8994	BLOCK1
539929A01_20_2012-07-13_13-23_Area1_532	AF118084	3	2416.8129	0.9875	BLOCK1
539929A01_20_2012-07-13_13-23_Area1_532	AF118090	3	32026.5124	0.9933	BLOCK1
539929A01_20_2012-07-13_13-23_Area1_532	AF118886	3	895.8658	0.9801	BLOCK1
539929A01_20_2012-07-13_13-23_Area1_532	AF119569	3	1078.1149	0.9412	BLOCK1
539929A01_20_2012-07-13_13-23_Area1_532	AF119833	3	57.7027	0.9254	BLOCK1
539929A01_20_2012-07-13_13-23_Area1_532	AF119842	3	55.6883	0.9155	BLOCK1
539929A01_20_2012-07-13_13-23_Area1_532	AF119844	3	72.7184	0.9123	BLOCK1
539929A01_20_2012-07-13_13-23_Area1_532	AF119849	3	47.4606	0.8910	BLOCK1
539929A01_20_2012-07-13_13-23_Area1_532	AF119850	3	32128.3274	0.9930	BLOCK1
539929A01_20_2012-07-13_13-23_Area1_532	AF119858	3	16.8610	0.7963	BLOCK1
539929A01_20_2012-07-13_13-23_Area1_532	AF119861	3	27.5513	0.8073	BLOCK1
539929A01_20_2012-07-13_13-23_Area1_532	AF119862	3	340.8121	0.9816	BLOCK1
539929A01_20_2012-07-13_13-23_Area1_532	AF119871	3	108.6024	0.8772	BLOCK1
539929A01_20_2012-07-13_13-23_Area1_532	AF119881	3	20.9580	0.7782	BLOCK1
539929A01_20_2012-07-13_13-23_Area1_532	AF119885	3	38.4569	0.7726	BLOCK1
539929A01_20_2012-07-13_13-23_Area1_532	AF119886	3	71.4667	0.9204	BLOCK1
539929A01_20_2012-07-13_13-23_Area1_532	AF119887	3	106.2133	0.9613	BLOCK1
539929A01_20_2012-07-13_13-23_Area1_532	AF119888	3	48.6318	0.8517	BLOCK1
539929A01_20_2012-07-13_13-23_Area1_532	AF119889	3	32.1136	0.8552	BLOCK1
539929A01_20_2012-07-13_13-23_Area1_532	AF119890	3	29390.6609	0.9925	BLOCK1
539929A01_20_2012-07-13_13-23_Area1_532	AF119900	3	586.2616	0.9808	BLOCK1
539929A01_20_2012-07-13_13-23_Area1_532	AF119902	3	84.8315	0.7374	BLOCK1
539929A01_20_2012-07-13_13-23_Area1_532	AF119903	3	7.9136	0.6557	BLOCK1
539929A01_20_2012-07-13_13-23_Area1_532	AF119906	3	53.4072	0.9141	BLOCK1
539929A01_20_2012-07-13_13-23_Area1_532	AF119910	3	9.9059	0.6379	BLOCK1
539929A01_20_2012-07-13_13-23_Area1_532	AF119912	3	205.7566	0.9686	BLOCK1
539929A01_20_2012-07-13_13-23_Area1_532	AF120323	3	1247.4008	0.9852	BLOCK1
539929A01_20_2012-07-13_13-23_Area1_532	AF123538	3	3638.1906	0.9921	BLOCK1
539929A01_20_2012-07-13_13-23_Area1_532	AF123764	3	53.6491	0.9139	BLOCK1
539929A01_20_2012-07-13_13-23_Area1_532	AF124438	3	49.4549	0.8901	BLOCK1
539929A01_20_2012-07-13_13-23_Area1_532	AF125045	3	1542.8978	0.9854	BLOCK1
539929A01_20_2012-07-13_13-23_Area1_532	AF125534	3	1413.5072	0.9859	BLOCK1
539929A01_20_2012-07-13_13-23_Area1_532	AF126470	3	112.2708	0.9240	BLOCK1
539929A01_20_2012-07-13_13-23_Area1_532	AF128524	3	10.0700	0.6740	BLOCK1
539929A01_20_2012-07-13_13-23_Area1_532	AF129166	3	807.3867	0.9843	BLOCK1
539929A01_20_2012-07-13_13-23_Area1_532	AF130047	3	270.3136	0.9621	BLOCK1
539929A01_20_2012-07-13_13-23_Area1_532	AF130050	3	1744.7441	0.9895	BLOCK1
539929A01_20_2012-07-13_13-23_Area1_532	AF130053	3	37.1884	0.7650	BLOCK1
539929A01_20_2012-07-13_13-23_Area1_532	AF130056	3	1795.5174	0.9866	BLOCK1
539929A01_20_2012-07-13_13-23_Area1_532	AF130057	3	71.4290	0.9392	BLOCK1
539929A01_20_2012-07-13_13-23_Area1_532	AF130061	3	2373.7603	0.9894	BLOCK1
539929A01_20_2012-07-13_13-23_Area1_532	AF130063	3	348.0591	0.9823	BLOCK1
539929A01_20_2012-07-13_13-23_Area1_532	AF130065	3	14.1066	0.6972	BLOCK1
539929A01_20_2012-07-13_13-23_Area1_532	AF130070	3	16789.0690	0.9957	BLOCK1
539929A01_20_2012-07-13_13-23_Area1_532	AF130071	3	24.6287	0.7387	BLOCK1
539929A01_20_2012-07-13_13-23_Area1_532	AF130074	3	754.3702	0.9871	BLOCK1
539929A01_20_2012-07-13_13-23_Area1_532	AF130079	3	234.0756	0.9513	BLOCK1
539929A01_20_2012-07-13_13-23_Area1_532	AF130083	3	58.8633	0.9025	BLOCK1
539929A01_20_2012-07-13_13-23_Area1_532	AF130084	3	1427.1324	0.9879	BLOCK1
539929A01_20_2012-07-13_13-23_Area1_532	AF130090	3	89.7663	0.9420	BLOCK1
539929A01_20_2012-07-13_13-23_Area1_532	AF130091	3	36.4059	0.8739	BLOCK1
539929A01_20_2012-07-13_13-23_Area1_532	AF130092	3	5255.5454	0.9901	BLOCK1
539929A01_20_2012-07-13_13-23_Area1_532	AF130099	3	5976.7594	0.9932	BLOCK1
539929A01_20_2012-07-13_13-23_Area1_532	AF130105	3	290.5637	0.9811	BLOCK1
539929A01_20_2012-07-13_13-23_Area1_532	AF130107	3	6.9545	0.5611	BLOCK1
539929A01_20_2012-07-13_13-23_Area1_532	AF130112	3	12.1927	0.7118	BLOCK1
539929A01_20_2012-07-13_13-23_Area1_532	AF130114	3	6.0467	0.6278	BLOCK1
539929A01_20_2012-07-13_13-23_Area1_532	AF130366	3	10066.5409	0.9928	BLOCK1
539929A01_20_2012-07-13_13-23_Area1_532	AF132200	3	27.0932	0.7959	BLOCK1
539929A01_20_2012-07-13_13-23_Area1_532	AF132201	3	33.2015	0.7807	BLOCK1
539929A01_20_2012-07-13_13-23_Area1_532	AF132203	3	14302.2016	0.9963	BLOCK1
539929A01_20_2012-07-13_13-23_Area1_532	AF132206	3	47.7133	0.7234	BLOCK1
539929A01_20_2012-07-13_13-23_Area1_532	AF132297	3	781.6395	0.9842	BLOCK1
539929A01_20_2012-07-13_13-23_Area1_532	AF132946	3	1309.9693	0.9855	BLOCK1
539929A01_20_2012-07-13_13-23_Area1_532	AF132948	3	2235.7301	0.9775	BLOCK1
539929A01_20_2012-07-13_13-23_Area1_532	AF132954	3	7813.1183	0.9960	BLOCK1
539929A01_20_2012-07-13_13-23_Area1_532	AF132973	3	8069.8244	0.9962	BLOCK1
539929A01_20_2012-07-13_13-23_Area1_532	AF137378	3	30.6538	0.7596	BLOCK1
539929A01_20_2012-07-13_13-23_Area1_532	AF139460	3	1778.9299	0.9254	BLOCK1
539929A01_20_2012-07-13_13-23_Area1_532	AF139543	3	42.5412	0.9028	BLOCK1
539929A01_20_2012-07-13_13-23_Area1_532	AF139768	3	8.8046	0.6662	BLOCK1
539929A01_20_2012-07-13_13-23_Area1_532	AF144244	3	130.8345	0.9558	BLOCK1
539929A01_20_2012-07-13_13-23_Area1_532	AF144245	3	210.7365	0.9755	BLOCK1
539929A01_20_2012-07-13_13-23_Area1_532	AF144648	3	24.9578	0.8155	BLOCK1
539929A01_20_2012-07-13_13-23_Area1_532	AF144745	3	2074.7383	0.9886	BLOCK1
539929A01_20_2012-07-13_13-23_Area1_532	AF145026	3	28.2269	0.7288	BLOCK1
539929A01_20_2012-07-13_13-23_Area1_532	AF145204	3	14.6790	0.6657	BLOCK1
539929A01_20_2012-07-13_13-23_Area1_532	AF145710	3	166.6503	0.9433	BLOCK1
539929A01_20_2012-07-13_13-23_Area1_532	AF145711	3	178.6666	0.9267	BLOCK1
539929A01_20_2012-07-13_13-23_Area1_532	AF146698	3	10512.2960	0.9928	BLOCK1
539929A01_20_2012-07-13_13-23_Area1_532	AF146796	3	11.7568	0.6741	BLOCK1
539929A01_20_2012-07-13_13-23_Area1_532	AF149096	3	724.5644	0.9783	BLOCK1
539929A01_20_2012-07-13_13-23_Area1_532	AF149098	3	596.7899	0.9801	BLOCK1
539929A01_20_2012-07-13_13-23_Area1_532	AF150664	3	357.9324	0.9752	BLOCK1
539929A01_20_2012-07-13_13-23_Area1_532	AF151022	3	9286.2658	0.9955	BLOCK1
539929A01_20_2012-07-13_13-23_Area1_532	AF151035	3	3775.6383	0.9901	BLOCK1
539929A01_20_2012-07-13_13-23_Area1_532	AF151046	3	697.2737	0.9851	BLOCK1
539929A01_20_2012-07-13_13-23_Area1_532	AF151048	3	4564.5158	0.9942	BLOCK1
539929A01_20_2012-07-13_13-23_Area1_532	AF151049	3	9022.7249	0.9965	BLOCK1
539929A01_20_2012-07-13_13-23_Area1_532	AF151055	3	6005.0119	0.9897	BLOCK1
539929A01_20_2012-07-13_13-23_Area1_532	AF151081	3	4365.8841	0.9936	BLOCK1
539929A01_20_2012-07-13_13-23_Area1_532	AF151839	3	11537.6208	0.9977	BLOCK1
539929A01_20_2012-07-13_13-23_Area1_532	AF151843	3	1528.0502	0.9888	BLOCK1
539929A01_20_2012-07-13_13-23_Area1_532	AF151872	3	6238.2266	0.9955	BLOCK1
539929A01_20_2012-07-13_13-23_Area1_532	AF152527	3	916.0783	0.7564	BLOCK1
539929A01_20_2012-07-13_13-23_Area1_532	AF153364	3	6.2572	0.5687	BLOCK1
539929A01_20_2012-07-13_13-23_Area1_532	AF153604	3	3330.4208	0.9904	BLOCK1
539929A01_20_2012-07-13_13-23_Area1_532	AF153686	3	18790.7985	0.9915	BLOCK1
539929A01_20_2012-07-13_13-23_Area1_532	AF154845	3	12.0521	0.7337	BLOCK1
539929A01_20_2012-07-13_13-23_Area1_532	AF155120	3	8682.6416	0.9950	BLOCK1
539929A01_20_2012-07-13_13-23_Area1_532	AF155381	3	517.1433	0.9793	BLOCK1
539929A01_20_2012-07-13_13-23_Area1_532	AF155568	3	11097.1198	0.9976	BLOCK1
539929A01_20_2012-07-13_13-23_Area1_532	AF157320	3	5211.3274	0.9657	BLOCK1
539929A01_20_2012-07-13_13-23_Area1_532	AF157492	3	7.1467	0.6272	BLOCK1
539929A01_20_2012-07-13_13-23_Area1_532	AF158555	3	4081.4745	0.9925	BLOCK1
539929A01_20_2012-07-13_13-23_Area1_532	AF159025	3	15589.8527	0.9963	BLOCK1
539929A01_20_2012-07-13_13-23_Area1_532	AF159054	3	10.5268	0.6596	BLOCK1
539929A01_20_2012-07-13_13-23_Area1_532	AF159055	3	13.2756	0.7469	BLOCK1
539929A01_20_2012-07-13_13-23_Area1_532	AF159128	3	76.7766	0.9257	BLOCK1
539929A01_20_2012-07-13_13-23_Area1_532	AF159174	3	7.8890	0.6682	BLOCK1
539929A01_20_2012-07-13_13-23_Area1_532	AF159295	3	7203.4722	0.9927	BLOCK1
539929A01_20_2012-07-13_13-23_Area1_532	AF161445	3	5045.2383	0.9922	BLOCK1
539929A01_20_2012-07-13_13-23_Area1_532	AF161473	3	999.1550	0.9663	BLOCK1
539929A01_20_2012-07-13_13-23_Area1_532	AF161485	3	2854.3005	0.9907	BLOCK1
539929A01_20_2012-07-13_13-23_Area1_532	AF161522	3	2325.8011	0.9868	BLOCK1
539929A01_20_2012-07-13_13-23_Area1_532	AF161534	3	1308.6921	0.9840	BLOCK1
539929A01_20_2012-07-13_13-23_Area1_532	AF161539	3	66.1741	0.9157	BLOCK1
539929A01_20_2012-07-13_13-23_Area1_532	AF161541	3	285.5566	0.9773	BLOCK1
539929A01_20_2012-07-13_13-23_Area1_532	AF161549	3	179.8966	0.9751	BLOCK1
539929A01_20_2012-07-13_13-23_Area1_532	AF161551	3	9.9420	0.6711	BLOCK1
539929A01_20_2012-07-13_13-23_Area1_532	AF162447	3	1825.4447	0.9890	BLOCK1
539929A01_20_2012-07-13_13-23_Area1_532	AF162666	3	4252.3299	0.9927	BLOCK1
539929A01_20_2012-07-13_13-23_Area1_532	AF164598	3	7514.8483	0.9936	BLOCK1
539929A01_20_2012-07-13_13-23_Area1_532	AF165281	3	2214.4410	0.9892	BLOCK1
539929A01_20_2012-07-13_13-23_Area1_532	AF165514	3	5373.5198	0.9910	BLOCK1
539929A01_20_2012-07-13_13-23_Area1_532	AF166329	3	1569.3272	0.9881	BLOCK1
539929A01_20_2012-07-13_13-23_Area1_532	AF167994	3	100.3716	0.9550	BLOCK1
539929A01_20_2012-07-13_13-23_Area1_532	AF170702	3	3.4112	0.4809	BLOCK1
539929A01_20_2012-07-13_13-23_Area1_532	AF170724	3	4637.3933	0.9913	BLOCK1
539929A01_20_2012-07-13_13-23_Area1_532	AF172085	3	56.7173	0.8802	BLOCK1
539929A01_20_2012-07-13_13-23_Area1_532	AF172450	3	10874.5097	0.9964	BLOCK1
539929A01_20_2012-07-13_13-23_Area1_532	AF172818	3	9342.1885	0.9903	BLOCK1
539929A01_20_2012-07-13_13-23_Area1_532	AF172819	3	7.9194	0.6155	BLOCK1
539929A01_20_2012-07-13_13-23_Area1_532	AF172822	3	3005.7240	0.9882	BLOCK1
539929A01_20_2012-07-13_13-23_Area1_532	AF172850	3	616.0166	0.9798	BLOCK1
539929A01_20_2012-07-13_13-23_Area1_532	AF173157	3	5504.4379	0.9938	BLOCK1
539929A01_20_2012-07-13_13-23_Area1_532	AF173891	3	1429.6224	0.9878	BLOCK1
539929A01_20_2012-07-13_13-23_Area1_532	AF173898	3	2190.2546	0.9854	BLOCK1
539929A01_20_2012-07-13_13-23_Area1_532	AF175409	3	22.6566	0.6831	BLOCK1
539929A01_20_2012-07-13_13-23_Area1_532	AF176039	3	13957.9905	0.9964	BLOCK1
539929A01_20_2012-07-13_13-23_Area1_532	AF176646	3	6395.0658	0.9929	BLOCK1
539929A01_20_2012-07-13_13-23_Area1_532	AF176812	3	27.9539	0.8050	BLOCK1
539929A01_20_2012-07-13_13-23_Area1_532	AF176921	3	11.4506	0.6700	BLOCK1
539929A01_20_2012-07-13_13-23_Area1_532	AF176924	3	14237.5429	0.9919	BLOCK1
539929A01_20_2012-07-13_13-23_Area1_532	AF177203	3	5878.7291	0.9938	BLOCK1
539929A01_20_2012-07-13_13-23_Area1_532	AF177342	3	6805.0983	0.9933	BLOCK1
539929A01_20_2012-07-13_13-23_Area1_532	AF177761	3	3297.1699	0.9861	BLOCK1
539929A01_20_2012-07-13_13-23_Area1_532	AF178941	3	6624.7771	0.9961	BLOCK1
539929A01_20_2012-07-13_13-23_Area1_532	AF179899	3	5701.8383	0.9956	BLOCK1
539929A01_20_2012-07-13_13-23_Area1_532	AF180519	3	114.8741	0.9453	BLOCK1
539929A01_20_2012-07-13_13-23_Area1_532	AF181660	3	1800.5808	0.9570	BLOCK1
539929A01_20_2012-07-13_13-23_Area1_532	AF182034	3	24.4197	0.7290	BLOCK1
539929A01_20_2012-07-13_13-23_Area1_532	AF182038	3	388.7567	0.9809	BLOCK1
539929A01_20_2012-07-13_13-23_Area1_532	AF182417	3	5168.6654	0.9922	BLOCK1
539929A01_20_2012-07-13_13-23_Area1_532	AF183422	3	14079.2221	0.9984	BLOCK1
539929A01_20_2012-07-13_13-23_Area1_532	AF186779	3	969.0741	0.9828	BLOCK1
539929A01_20_2012-07-13_13-23_Area1_532	AF187724	3	1623.8847	0.9828	BLOCK1
539929A01_20_2012-07-13_13-23_Area1_532	AF187858	3	54.7265	0.9180	BLOCK1
539929A01_20_2012-07-13_13-23_Area1_532	AF189713	3	18091.3703	0.9924	BLOCK1
539929A01_20_2012-07-13_13-23_Area1_532	AF190155	3	171.4099	0.9706	BLOCK1
539929A01_20_2012-07-13_13-23_Area1_532	AF190160	3	479.3343	0.9795	BLOCK1
539929A01_20_2012-07-13_13-23_Area1_532	AF190162	3	8.1033	0.6550	BLOCK1
539929A01_20_2012-07-13_13-23_Area1_532	AF190748	3	39.4930	0.8775	BLOCK1
539929A01_20_2012-07-13_13-23_Area1_532	AF190860	3	76.4325	0.7564	BLOCK1
539929A01_20_2012-07-13_13-23_Area1_532	AF191650	3	4941.8936	0.9888	BLOCK1
539929A01_20_2012-07-13_13-23_Area1_532	AF191687	3	682.8441	0.9802	BLOCK1
539929A01_20_2012-07-13_13-23_Area1_532	AF191744	3	5693.4233	0.9952	BLOCK1
539929A01_20_2012-07-13_13-23_Area1_532	AF192559	3	14981.7726	0.9931	BLOCK1
539929A01_20_2012-07-13_13-23_Area1_532	AF193050	3	134.0219	0.9325	BLOCK1
539929A01_20_2012-07-13_13-23_Area1_532	AF193057	3	1491.7988	0.9895	BLOCK1
539929A01_20_2012-07-13_13-23_Area1_532	AF194971	3	230.1632	0.9273	BLOCK1
539929A01_20_2012-07-13_13-23_Area1_532	AF195624	3	12732.4474	0.9561	BLOCK1
539929A01_20_2012-07-13_13-23_Area1_532	AF195764	3	16.0409	0.7440	BLOCK1
539929A01_20_2012-07-13_13-23_Area1_532	AF196185	3	2236.9008	0.9867	BLOCK1
539929A01_20_2012-07-13_13-23_Area1_532	AF196186	3	9949.2052	0.9962	BLOCK1
539929A01_20_2012-07-13_13-23_Area1_532	AF196568	3	169.3341	0.9369	BLOCK1
539929A01_20_2012-07-13_13-23_Area1_532	AF198620	3	10676.3697	0.9929	BLOCK1
539929A01_20_2012-07-13_13-23_Area1_532	AF199028	3	735.2191	0.9828	BLOCK1
539929A01_20_2012-07-13_13-23_Area1_532	AF199420	3	1498.5189	0.9881	BLOCK1
539929A01_20_2012-07-13_13-23_Area1_532	AF199458	3	567.2842	0.9714	BLOCK1
539929A01_20_2012-07-13_13-23_Area1_532	AF201370	3	5850.0774	0.9926	BLOCK1
539929A01_20_2012-07-13_13-23_Area1_532	AF201385	3	280.9534	0.9812	BLOCK1
539929A01_20_2012-07-13_13-23_Area1_532	AF202145	3	2434.9508	0.9901	BLOCK1
539929A01_20_2012-07-13_13-23_Area1_532	AF202640	3	90.3974	0.9437	BLOCK1
539929A01_20_2012-07-13_13-23_Area1_532	AF204269	3	31.7655	0.8555	BLOCK1
539929A01_20_2012-07-13_13-23_Area1_532	AF205073	3	2280.3701	0.9897	BLOCK1
539929A01_20_2012-07-13_13-23_Area1_532	AF205718	3	2943.2349	0.9910	BLOCK1
539929A01_20_2012-07-13_13-23_Area1_532	AF208043	3	26.9289	0.6500	BLOCK1
539929A01_20_2012-07-13_13-23_Area1_532	AF208111	3	11057.8537	0.9946	BLOCK1
539929A01_20_2012-07-13_13-23_Area1_532	AF210455	3	158.1125	0.8958	BLOCK1
539929A01_20_2012-07-13_13-23_Area1_532	AF210650	3	48.4598	0.8807	BLOCK1
539929A01_20_2012-07-13_13-23_Area1_532	AF211119	3	16.4072	0.6919	BLOCK1
539929A01_20_2012-07-13_13-23_Area1_532	AF212234	3	10569.2166	0.9973	BLOCK1
539929A01_20_2012-07-13_13-23_Area1_532	AF212253	3	6289.5699	0.9898	BLOCK1
539929A01_20_2012-07-13_13-23_Area1_532	AF212995	3	3072.2982	0.9911	BLOCK1
539929A01_20_2012-07-13_13-23_Area1_532	AF214738	3	75.0274	0.9141	BLOCK1
539929A01_20_2012-07-13_13-23_Area1_532	AF216312	3	17.3278	0.7634	BLOCK1
539929A01_20_2012-07-13_13-23_Area1_532	AF217509	3	1345.4258	0.9814	BLOCK1
539929A01_20_2012-07-13_13-23_Area1_532	AF217751	3	9.3306	0.6040	BLOCK1
539929A01_20_2012-07-13_13-23_Area1_532	AF217970	3	642.2891	0.9837	BLOCK1
539929A01_20_2012-07-13_13-23_Area1_532	AF217973	3	242.3641	0.9759	BLOCK1
539929A01_20_2012-07-13_13-23_Area1_532	AF217981	3	6928.0761	0.9921	BLOCK1
539929A01_20_2012-07-13_13-23_Area1_532	AF217984	3	6286.8841	0.9931	BLOCK1
539929A01_20_2012-07-13_13-23_Area1_532	AF217985	3	262.6824	0.9578	BLOCK1
539929A01_20_2012-07-13_13-23_Area1_532	AF218001	3	2780.3189	0.9862	BLOCK1
539929A01_20_2012-07-13_13-23_Area1_532	AF218004	3	9562.2383	0.9986	BLOCK1
539929A01_20_2012-07-13_13-23_Area1_532	AF218008	3	780.7057	0.9704	BLOCK1
539929A01_20_2012-07-13_13-23_Area1_532	AF218012	3	153.8754	0.9605	BLOCK1
539929A01_20_2012-07-13_13-23_Area1_532	AF218015	3	42.9110	0.8828	BLOCK1
539929A01_20_2012-07-13_13-23_Area1_532	AF218016	3	2444.6099	0.9811	BLOCK1
539929A01_20_2012-07-13_13-23_Area1_532	AF218021	3	174.3943	0.9716	BLOCK1
539929A01_20_2012-07-13_13-23_Area1_532	AF218022	3	6134.3399	0.9919	BLOCK1
539929A01_20_2012-07-13_13-23_Area1_532	AF218027	3	3805.6341	0.9896	BLOCK1
539929A01_20_2012-07-13_13-23_Area1_532	AF218028	3	3062.8049	0.9886	BLOCK1
539929A01_20_2012-07-13_13-23_Area1_532	AF220021	3	770.0371	0.9680	BLOCK1
539929A01_20_2012-07-13_13-23_Area1_532	AF220152	3	6029.4787	0.9919	BLOCK1
539929A01_20_2012-07-13_13-23_Area1_532	AF220182	3	5983.5183	0.9936	BLOCK1
539929A01_20_2012-07-13_13-23_Area1_532	AF220217	3	42.7983	0.8755	BLOCK1
539929A01_20_2012-07-13_13-23_Area1_532	AF220234	3	140.4908	0.9544	BLOCK1
539929A01_20_2012-07-13_13-23_Area1_532	AF220235	3	87.9262	0.9491	BLOCK1
539929A01_20_2012-07-13_13-23_Area1_532	AF220263	3	22.9623	0.8499	BLOCK1
539929A01_20_2012-07-13_13-23_Area1_532	AF220416	3	4134.7380	0.9929	BLOCK1
539929A01_20_2012-07-13_13-23_Area1_532	AF221098	3	315.1435	0.8154	BLOCK1
539929A01_20_2012-07-13_13-23_Area1_532	AF221846	3	118.2624	0.9599	BLOCK1
539929A01_20_2012-07-13_13-23_Area1_532	AF222345	3	539.1124	0.9723	BLOCK1
539929A01_20_2012-07-13_13-23_Area1_532	AF222694	3	18.3647	0.7989	BLOCK1
539929A01_20_2012-07-13_13-23_Area1_532	AF223357	3	1973.4004	0.9888	BLOCK1
539929A01_20_2012-07-13_13-23_Area1_532	AF224759	3	9159.5438	0.9941	BLOCK1
539929A01_20_2012-07-13_13-23_Area1_532	AF225417	3	2913.6241	0.9900	BLOCK1
539929A01_20_2012-07-13_13-23_Area1_532	AF225896	3	4352.4016	0.9920	BLOCK1
539929A01_20_2012-07-13_13-23_Area1_532	AF227969	3	7750.4577	0.9926	BLOCK1
539929A01_20_2012-07-13_13-23_Area1_532	AF229166	3	66.2908	0.9230	BLOCK1
539929A01_20_2012-07-13_13-23_Area1_532	AF229803	3	14.7331	0.7206	BLOCK1
539929A01_20_2012-07-13_13-23_Area1_532	AF229804	3	140.8673	0.9667	BLOCK1
539929A01_20_2012-07-13_13-23_Area1_532	AF229834	3	1663.9158	0.9894	BLOCK1
539929A01_20_2012-07-13_13-23_Area1_532	AF230406	3	4506.5833	0.9903	BLOCK1
539929A01_20_2012-07-13_13-23_Area1_532	AF230408	3	1370.0085	0.9891	BLOCK1
539929A01_20_2012-07-13_13-23_Area1_532	AF230496	3	11.6687	0.7340	BLOCK1
539929A01_20_2012-07-13_13-23_Area1_532	AF230809	3	711.3849	0.9780	BLOCK1
539929A01_20_2012-07-13_13-23_Area1_532	AF230924	3	15692.8958	0.9967	BLOCK1
539929A01_20_2012-07-13_13-23_Area1_532	AF231056	3	8421.9783	0.9973	BLOCK1
539929A01_20_2012-07-13_13-23_Area1_532	AF231338	3	777.4816	0.9866	BLOCK1
539929A01_20_2012-07-13_13-23_Area1_532	AF233442	3	3158.3392	0.9924	BLOCK1
539929A01_20_2012-07-13_13-23_Area1_532	AF234262	3	253.6376	0.9758	BLOCK1
539929A01_20_2012-07-13_13-23_Area1_532	AF237775	3	8969.4557	0.9952	BLOCK1
539929A01_20_2012-07-13_13-23_Area1_532	AF239668	3	13.0847	0.6954	BLOCK1
539929A01_20_2012-07-13_13-23_Area1_532	AF239726	3	305.2911	0.9630	BLOCK1
539929A01_20_2012-07-13_13-23_Area1_532	AF239727	3	5066.7958	0.9917	BLOCK1
539929A01_20_2012-07-13_13-23_Area1_532	AF239742	3	551.5866	0.9828	BLOCK1
539929A01_20_2012-07-13_13-23_Area1_532	AF240698	3	28.5490	0.8043	BLOCK1
539929A01_20_2012-07-13_13-23_Area1_532	AF242522	3	5101.4238	0.9929	BLOCK1
539929A01_20_2012-07-13_13-23_Area1_532	AF242540	3	6.7299	0.5897	BLOCK1
539929A01_20_2012-07-13_13-23_Area1_532	AF242772	3	179.1599	0.9241	BLOCK1
539929A01_20_2012-07-13_13-23_Area1_532	AF244577	3	4949.7561	0.9919	BLOCK1
539929A01_20_2012-07-13_13-23_Area1_532	AF246287	3	1669.4158	0.9865	BLOCK1
539929A01_20_2012-07-13_13-23_Area1_532	AF247820	3	70.9208	0.9073	BLOCK1
539929A01_20_2012-07-13_13-23_Area1_532	AF248041	3	1024.3163	0.9859	BLOCK1
539929A01_20_2012-07-13_13-23_Area1_532	AF248480	3	15.5479	0.6059	BLOCK1
539929A01_20_2012-07-13_13-23_Area1_532	AF248481	3	9.7235	0.7324	BLOCK1
539929A01_20_2012-07-13_13-23_Area1_532	AF248965	3	2795.8344	0.9553	BLOCK1
539929A01_20_2012-07-13_13-23_Area1_532	AF249277	3	214.6141	0.9763	BLOCK1
539929A01_20_2012-07-13_13-23_Area1_532	AF250321	3	4525.0074	0.9909	BLOCK1
539929A01_20_2012-07-13_13-23_Area1_532	AF250920	3	5989.7984	0.9941	BLOCK1
539929A01_20_2012-07-13_13-23_Area1_532	AF251043	3	5390.3512	0.9869	BLOCK1
539929A01_20_2012-07-13_13-23_Area1_532	AF251047	3	9.4851	0.6081	BLOCK1
539929A01_20_2012-07-13_13-23_Area1_532	AF251048	3	9.9238	0.5198	BLOCK1
539929A01_20_2012-07-13_13-23_Area1_532	AF251052	3	6635.2631	0.9951	BLOCK1
539929A01_20_2012-07-13_13-23_Area1_532	AF253515	3	7811.7692	0.9943	BLOCK1
539929A01_20_2012-07-13_13-23_Area1_532	AF255443	3	1015.1898	0.9874	BLOCK1
539929A01_20_2012-07-13_13-23_Area1_532	AF255565	3	785.2158	0.9870	BLOCK1
539929A01_20_2012-07-13_13-23_Area1_532	AF256215	3	571.4274	0.9818	BLOCK1
539929A01_20_2012-07-13_13-23_Area1_532	AF257098	3	230.1956	0.6591	BLOCK1
539929A01_20_2012-07-13_13-23_Area1_532	AF257318	3	10009.8510	0.9938	BLOCK1
539929A01_20_2012-07-13_13-23_Area1_532	AF258341	3	15198.9466	0.9980	BLOCK1
539929A01_20_2012-07-13_13-23_Area1_532	AF258449	3	10.5655	0.6722	BLOCK1
539929A01_20_2012-07-13_13-23_Area1_532	AF258450	3	17.0021	0.7054	BLOCK1
539929A01_20_2012-07-13_13-23_Area1_532	AF258551	3	5267.4949	0.9941	BLOCK1
539929A01_20_2012-07-13_13-23_Area1_532	AF258559	3	9611.6854	0.9968	BLOCK1
539929A01_20_2012-07-13_13-23_Area1_532	AF258561	3	3116.8301	0.9899	BLOCK1
539929A01_20_2012-07-13_13-23_Area1_532	AF258565	3	445.8369	0.9839	BLOCK1
539929A01_20_2012-07-13_13-23_Area1_532	AF258566	3	746.7766	0.9834	BLOCK1
539929A01_20_2012-07-13_13-23_Area1_532	AF258572	3	1077.2408	0.9851	BLOCK1
539929A01_20_2012-07-13_13-23_Area1_532	AF258573	3	1514.8083	0.9892	BLOCK1
539929A01_20_2012-07-13_13-23_Area1_532	AF258575	3	104.9916	0.9515	BLOCK1
539929A01_20_2012-07-13_13-23_Area1_532	AF258577	3	4754.3202	0.9918	BLOCK1
539929A01_20_2012-07-13_13-23_Area1_532	AF258580	3	6625.4058	0.9955	BLOCK1
539929A01_20_2012-07-13_13-23_Area1_532	AF258583	3	5170.0361	0.9914	BLOCK1
539929A01_20_2012-07-13_13-23_Area1_532	AF258584	3	5605.0954	0.9943	BLOCK1
539929A01_20_2012-07-13_13-23_Area1_532	AF258585	3	146.4616	0.9719	BLOCK1
539929A01_20_2012-07-13_13-23_Area1_532	AF259965	3	14.3283	0.7054	BLOCK1
539929A01_20_2012-07-13_13-23_Area1_532	AF259970	3	18.8891	0.7117	BLOCK1
539929A01_20_2012-07-13_13-23_Area1_532	AF259971	3	7.8857	0.6562	BLOCK1
539929A01_20_2012-07-13_13-23_Area1_532	AF260237	3	964.6124	0.9806	BLOCK1
539929A01_20_2012-07-13_13-23_Area1_532	AF260262	3	7874.3466	0.9920	BLOCK1
539929A01_20_2012-07-13_13-23_Area1_532	AF262322	3	3042.5989	0.9894	BLOCK1
539929A01_20_2012-07-13_13-23_Area1_532	AF262323	3	4238.6999	0.9928	BLOCK1
539929A01_20_2012-07-13_13-23_Area1_532	AF262403	3	5806.9881	0.9889	BLOCK1
539929A01_20_2012-07-13_13-23_Area1_532	AF263293	3	193.7330	0.9351	BLOCK1
539929A01_20_2012-07-13_13-23_Area1_532	AF263523	3	3671.9321	0.9904	BLOCK1
539929A01_20_2012-07-13_13-23_Area1_532	AF264626	3	5.7705	0.6210	BLOCK1
539929A01_20_2012-07-13_13-23_Area1_532	AF264780	3	3980.6674	0.9929	BLOCK1
539929A01_20_2012-07-13_13-23_Area1_532	AF266283	3	4277.4958	0.9908	BLOCK1
539929A01_20_2012-07-13_13-23_Area1_532	AF267861	3	38188.9170	0.9935	BLOCK1
539929A01_20_2012-07-13_13-23_Area1_532	AF268387	3	133.8578	0.9676	BLOCK1
539929A01_20_2012-07-13_13-23_Area1_532	AF268421	3	95.9274	0.9447	BLOCK1
539929A01_20_2012-07-13_13-23_Area1_532	AF268613	3	1075.6423	0.9854	BLOCK1
539929A01_20_2012-07-13_13-23_Area1_532	AF268617	3	1231.6783	0.9758	BLOCK1
539929A01_20_2012-07-13_13-23_Area1_532	AF268691	3	667.1874	0.9753	BLOCK1
539929A01_20_2012-07-13_13-23_Area1_532	AF268913	3	7927.8380	0.9916	BLOCK1
539929A01_20_2012-07-13_13-23_Area1_532	AF269162	3	33.8265	0.8456	BLOCK1
539929A01_20_2012-07-13_13-23_Area1_532	AF269287	3	19.0614	0.6923	BLOCK1
539929A01_20_2012-07-13_13-23_Area1_532	AF269288	3	27.2151	0.7681	BLOCK1
539929A01_20_2012-07-13_13-23_Area1_532	AF271775	3	1820.1322	0.9845	BLOCK1
539929A01_20_2012-07-13_13-23_Area1_532	AF271776	3	39421.6537	0.8843	BLOCK1
539929A01_20_2012-07-13_13-23_Area1_532	AF272348	3	15.8391	0.7182	BLOCK1
539929A01_20_2012-07-13_13-23_Area1_532	AF273049	3	2078.4628	0.9865	BLOCK1
539929A01_20_2012-07-13_13-23_Area1_532	AF273055	3	8461.0683	0.9911	BLOCK1
539929A01_20_2012-07-13_13-23_Area1_532	AF274938	3	2709.7978	0.9882	BLOCK1
539929A01_20_2012-07-13_13-23_Area1_532	AF274942	3	47.0478	0.9079	BLOCK1
539929A01_20_2012-07-13_13-23_Area1_532	AF274944	3	35.4602	0.8087	BLOCK1
539929A01_20_2012-07-13_13-23_Area1_532	AF274958	3	20256.2303	0.9928	BLOCK1
539929A01_20_2012-07-13_13-23_Area1_532	AF275684	3	356.8666	0.9817	BLOCK1
539929A01_20_2012-07-13_13-23_Area1_532	AF276292	3	41.6581	0.8310	BLOCK1
539929A01_20_2012-07-13_13-23_Area1_532	AF276423	3	2522.0041	0.9825	BLOCK1
539929A01_20_2012-07-13_13-23_Area1_532	AF276507	3	19.1701	0.7120	BLOCK1
539929A01_20_2012-07-13_13-23_Area1_532	AF276948	3	4390.3391	0.9909	BLOCK1
539929A01_20_2012-07-13_13-23_Area1_532	AF277175	3	489.8477	0.9827	BLOCK1
539929A01_20_2012-07-13_13-23_Area1_532	AF277177	3	700.6911	0.9840	BLOCK1
539929A01_20_2012-07-13_13-23_Area1_532	AF277180	3	3449.5075	0.9926	BLOCK1
539929A01_20_2012-07-13_13-23_Area1_532	AF277188	3	417.9641	0.9765	BLOCK1
539929A01_20_2012-07-13_13-23_Area1_532	AF277624	3	12.6501	0.7550	BLOCK1
539929A01_20_2012-07-13_13-23_Area1_532	AF279778	3	1044.1341	0.9786	BLOCK1
539929A01_20_2012-07-13_13-23_Area1_532	AF279900	3	17355.8458	0.9908	BLOCK1
539929A01_20_2012-07-13_13-23_Area1_532	AF280111	3	82.2545	0.9478	BLOCK1
539929A01_20_2012-07-13_13-23_Area1_532	AF280112	3	729.8359	0.8267	BLOCK1
539929A01_20_2012-07-13_13-23_Area1_532	AF280113	3	40.3283	0.8795	BLOCK1
539929A01_20_2012-07-13_13-23_Area1_532	AF280547	3	20.3713	0.7881	BLOCK1
539929A01_20_2012-07-13_13-23_Area1_532	AF281064	3	9246.8416	0.9930	BLOCK1
539929A01_20_2012-07-13_13-23_Area1_532	AF281070	3	10195.8348	0.9962	BLOCK1
539929A01_20_2012-07-13_13-23_Area1_532	AF281279	3	7059.1509	0.9920	BLOCK1
539929A01_20_2012-07-13_13-23_Area1_532	AF282245	3	6696.9633	0.9952	BLOCK1
539929A01_20_2012-07-13_13-23_Area1_532	AF282262	3	16.8622	0.6995	BLOCK1
539929A01_20_2012-07-13_13-23_Area1_532	AF282269	3	18.5827	0.7420	BLOCK1
539929A01_20_2012-07-13_13-23_Area1_532	AF282732	3	7.6163	0.6207	BLOCK1
539929A01_20_2012-07-13_13-23_Area1_532	AF283671	3	5003.1466	0.9841	BLOCK1
539929A01_20_2012-07-13_13-23_Area1_532	AF283984	3	33.0755	0.8835	BLOCK1
539929A01_20_2012-07-13_13-23_Area1_532	AF283986	3	34.3887	0.8656	BLOCK1
539929A01_20_2012-07-13_13-23_Area1_532	AF284768	3	15147.7408	0.9966	BLOCK1
539929A01_20_2012-07-13_13-23_Area1_532	AF285439	3	60.9658	0.8611	BLOCK1
539929A01_20_2012-07-13_13-23_Area1_532	AF285606	3	7.8857	0.6177	BLOCK1
539929A01_20_2012-07-13_13-23_Area1_532	AF285758	3	17341.0501	0.9939	BLOCK1
539929A01_20_2012-07-13_13-23_Area1_532	AF285785	3	1675.0115	0.9861	BLOCK1
539929A01_20_2012-07-13_13-23_Area1_532	AF286592	3	1228.0441	0.9874	BLOCK1
539929A01_20_2012-07-13_13-23_Area1_532	AF286905	3	468.4599	0.9799	BLOCK1
539929A01_20_2012-07-13_13-23_Area1_532	AF287265	3	14373.5080	0.9951	BLOCK1
539929A01_20_2012-07-13_13-23_Area1_532	AF288161	3	759.8486	0.9848	BLOCK1
539929A01_20_2012-07-13_13-23_Area1_532	AF288397	3	7.6868	0.5668	BLOCK1
539929A01_20_2012-07-13_13-23_Area1_532	AF288410	3	8650.6209	0.9952	BLOCK1
539929A01_20_2012-07-13_13-23_Area1_532	AF288573	3	41.9458	0.8650	BLOCK1
539929A01_20_2012-07-13_13-23_Area1_532	AF289495	3	658.5879	0.9535	BLOCK1
539929A01_20_2012-07-13_13-23_Area1_532	AF289552	3	21.5923	0.8038	BLOCK1
539929A01_20_2012-07-13_13-23_Area1_532	AF289556	3	2489.5958	0.9904	BLOCK1
539929A01_20_2012-07-13_13-23_Area1_532	AF289559	3	6591.2312	0.9900	BLOCK1
539929A01_20_2012-07-13_13-23_Area1_532	AF289560	3	1540.2108	0.9750	BLOCK1
539929A01_20_2012-07-13_13-23_Area1_532	AF289562	3	32.2588	0.8462	BLOCK1
539929A01_20_2012-07-13_13-23_Area1_532	AF289565	3	1040.9405	0.9869	BLOCK1
539929A01_20_2012-07-13_13-23_Area1_532	AF289566	3	92.7047	0.7486	BLOCK1
539929A01_20_2012-07-13_13-23_Area1_532	AF289570	3	28.1183	0.7623	BLOCK1
539929A01_20_2012-07-13_13-23_Area1_532	AF289572	3	169.8716	0.9705	BLOCK1
539929A01_20_2012-07-13_13-23_Area1_532	AF289582	3	297.8530	0.9763	BLOCK1
539929A01_20_2012-07-13_13-23_Area1_532	AF289589	3	69.8906	0.9359	BLOCK1
539929A01_20_2012-07-13_13-23_Area1_532	AF289590	3	301.7340	0.9801	BLOCK1
539929A01_20_2012-07-13_13-23_Area1_532	AF289593	3	38.0174	0.8544	BLOCK1
539929A01_20_2012-07-13_13-23_Area1_532	AF289596	3	1356.0124	0.9883	BLOCK1
539929A01_20_2012-07-13_13-23_Area1_532	AF289599	3	6760.8982	0.9953	BLOCK1
539929A01_20_2012-07-13_13-23_Area1_532	AF289605	3	3841.2849	0.9919	BLOCK1
539929A01_20_2012-07-13_13-23_Area1_532	AF289610	3	1185.8158	0.9883	BLOCK1
539929A01_20_2012-07-13_13-23_Area1_532	AF289611	3	2386.5708	0.9895	BLOCK1
539929A01_20_2012-07-13_13-23_Area1_532	AF289612	3	587.0449	0.9815	BLOCK1
539929A01_20_2012-07-13_13-23_Area1_532	AF289613	3	406.7042	0.9848	BLOCK1
539929A01_20_2012-07-13_13-23_Area1_532	AF289615	3	643.0999	0.9762	BLOCK1
539929A01_20_2012-07-13_13-23_Area1_532	AF290004	3	14.4407	0.7414	BLOCK1
539929A01_20_2012-07-13_13-23_Area1_532	AF290887	3	15.0631	0.7168	BLOCK1
539929A01_20_2012-07-13_13-23_Area1_532	AF290986	3	190.2924	0.9703	BLOCK1
539929A01_20_2012-07-13_13-23_Area1_532	AF292005	3	6395.3862	0.9945	BLOCK1
539929A01_20_2012-07-13_13-23_Area1_532	AF293366	3	357.7624	0.9552	BLOCK1
539929A01_20_2012-07-13_13-23_Area1_532	AF293368	3	5852.1559	0.9871	BLOCK1
539929A01_20_2012-07-13_13-23_Area1_532	AF294278	3	59.7633	0.9267	BLOCK1
539929A01_20_2012-07-13_13-23_Area1_532	AF294627	3	10.3779	0.6607	BLOCK1
539929A01_20_2012-07-13_13-23_Area1_532	AF295726	3	20.7787	0.6941	BLOCK1
539929A01_20_2012-07-13_13-23_Area1_532	AF295729	3	7.9340	0.5930	BLOCK1
539929A01_20_2012-07-13_13-23_Area1_532	AF297711	3	181.4409	0.9716	BLOCK1
539929A01_20_2012-07-13_13-23_Area1_532	AF297866	3	2804.4066	0.9904	BLOCK1
539929A01_20_2012-07-13_13-23_Area1_532	AF298152	3	857.9966	0.9853	BLOCK1
539929A01_20_2012-07-13_13-23_Area1_532	AF302089	3	14.1918	0.7220	BLOCK1
539929A01_20_2012-07-13_13-23_Area1_532	AF303586	3	4045.9298	0.9925	BLOCK1
539929A01_20_2012-07-13_13-23_Area1_532	AF304450	3	1359.9821	0.9827	BLOCK1
539929A01_20_2012-07-13_13-23_Area1_532	AF305239	3	2077.9743	0.9913	BLOCK1
539929A01_20_2012-07-13_13-23_Area1_532	AF305816	3	114.3266	0.9556	BLOCK1
539929A01_20_2012-07-13_13-23_Area1_532	AF305817	3	10134.2549	0.9970	BLOCK1
539929A01_20_2012-07-13_13-23_Area1_532	AF305820	3	419.3666	0.7588	BLOCK1
539929A01_20_2012-07-13_13-23_Area1_532	AF306863	3	2782.7664	0.9909	BLOCK1
539929A01_20_2012-07-13_13-23_Area1_532	AF307332	3	548.3999	0.9722	BLOCK1
539929A01_20_2012-07-13_13-23_Area1_532	AF307849	3	4843.7246	0.9906	BLOCK1
539929A01_20_2012-07-13_13-23_Area1_532	AF308303	3	9918.0541	0.9903	BLOCK1
539929A01_20_2012-07-13_13-23_Area1_532	AF308601	3	1054.5804	0.9865	BLOCK1
539929A01_20_2012-07-13_13-23_Area1_532	AF309387	3	1257.4211	0.9866	BLOCK1
539929A01_20_2012-07-13_13-23_Area1_532	AF309646	3	7132.2724	0.9944	BLOCK1
539929A01_20_2012-07-13_13-23_Area1_532	AF310687	3	25.6089	0.7828	BLOCK1
539929A01_20_2012-07-13_13-23_Area1_532	AF311304	3	1604.9359	0.9886	BLOCK1
539929A01_20_2012-07-13_13-23_Area1_532	AF311855	3	45.7316	0.8755	BLOCK1
539929A01_20_2012-07-13_13-23_Area1_532	AF311856	3	23.8818	0.8016	BLOCK1
539929A01_20_2012-07-13_13-23_Area1_532	AF311906	3	5657.4345	0.8122	BLOCK1
539929A01_20_2012-07-13_13-23_Area1_532	AF312226	3	9691.0828	0.9973	BLOCK1
539929A01_20_2012-07-13_13-23_Area1_532	AF312367	3	2231.8762	0.9722	BLOCK1
539929A01_20_2012-07-13_13-23_Area1_532	AF313465	3	8.5163	0.6235	BLOCK1
539929A01_20_2012-07-13_13-23_Area1_532	AF314174	3	7428.7216	0.9955	BLOCK1
539929A01_20_2012-07-13_13-23_Area1_532	AF314529	3	6827.5549	0.9896	BLOCK1
539929A01_20_2012-07-13_13-23_Area1_532	AF314542	3	1590.4239	0.9835	BLOCK1
539929A01_20_2012-07-13_13-23_Area1_532	AF314543	3	34.8796	0.8706	BLOCK1
539929A01_20_2012-07-13_13-23_Area1_532	AF315716	3	10.2284	0.6772	BLOCK1
539929A01_20_2012-07-13_13-23_Area1_532	AF316855	3	5166.9411	0.9950	BLOCK1
539929A01_20_2012-07-13_13-23_Area1_532	AF318320	3	1004.1916	0.9875	BLOCK1
539929A01_20_2012-07-13_13-23_Area1_532	AF318325	3	55.8899	0.7974	BLOCK1
539929A01_20_2012-07-13_13-23_Area1_532	AF318327	3	7.7681	0.6291	BLOCK1
539929A01_20_2012-07-13_13-23_Area1_532	AF318328	3	160.6627	0.9609	BLOCK1
539929A01_20_2012-07-13_13-23_Area1_532	AF318333	3	503.7802	0.9851	BLOCK1
539929A01_20_2012-07-13_13-23_Area1_532	AF318337	3	5297.5419	0.9934	BLOCK1
539929A01_20_2012-07-13_13-23_Area1_532	AF318344	3	8.9571	0.7136	BLOCK1
539929A01_20_2012-07-13_13-23_Area1_532	AF318347	3	51.3352	0.8727	BLOCK1
539929A01_20_2012-07-13_13-23_Area1_532	AF318352	3	4215.7758	0.9923	BLOCK1
539929A01_20_2012-07-13_13-23_Area1_532	AF318360	3	1342.2649	0.9880	BLOCK1
539929A01_20_2012-07-13_13-23_Area1_532	AF318362	3	10351.1978	0.9952	BLOCK1
539929A01_20_2012-07-13_13-23_Area1_532	AF318367	3	628.5641	0.9797	BLOCK1
539929A01_20_2012-07-13_13-23_Area1_532	AF318368	3	7.3624	0.6223	BLOCK1
539929A01_20_2012-07-13_13-23_Area1_532	AF318371	3	684.0673	0.9852	BLOCK1
539929A01_20_2012-07-13_13-23_Area1_532	AF319573	3	962.0366	0.9881	BLOCK1
539929A01_20_2012-07-13_13-23_Area1_532	AF319947	3	8492.6615	0.9939	BLOCK1
539929A01_20_2012-07-13_13-23_Area1_532	AF320053	3	18.2180	0.7934	BLOCK1
539929A01_20_2012-07-13_13-23_Area1_532	AF320072	3	487.4333	0.9720	BLOCK1
539929A01_20_2012-07-13_13-23_Area1_532	AF321876	3	8784.6324	0.9981	BLOCK1
539929A01_20_2012-07-13_13-23_Area1_532	AF322220	3	36941.2991	0.9943	BLOCK1
539929A01_20_2012-07-13_13-23_Area1_532	AF323587	3	2999.6716	0.9905	BLOCK1
539929A01_20_2012-07-13_13-23_Area1_532	AF324350	3	5154.2270	0.9904	BLOCK1
539929A01_20_2012-07-13_13-23_Area1_532	AF326778	3	1800.5333	0.9846	BLOCK1
539929A01_20_2012-07-13_13-23_Area1_532	AF326966	3	4687.0326	0.9922	BLOCK1
539929A01_20_2012-07-13_13-23_Area1_532	AF327057	3	11.8152	0.6860	BLOCK1
539929A01_20_2012-07-13_13-23_Area1_532	AF327350	3	66.5082	0.9244	BLOCK1
539929A01_20_2012-07-13_13-23_Area1_532	AF327904	3	206.6629	0.9663	BLOCK1
539929A01_20_2012-07-13_13-23_Area1_532	AF328554	3	7152.5058	0.9952	BLOCK1
539929A01_20_2012-07-13_13-23_Area1_532	AF329488	3	9.0638	0.6669	BLOCK1
539929A01_20_2012-07-13_13-23_Area1_532	AF329491	3	7.4520	0.6049	BLOCK1
539929A01_20_2012-07-13_13-23_Area1_532	AF329493	3	18.5768	0.7901	BLOCK1
539929A01_20_2012-07-13_13-23_Area1_532	AF329494	3	22.2774	0.6694	BLOCK1
539929A01_20_2012-07-13_13-23_Area1_532	AF329495	3	10.6585	0.6212	BLOCK1
539929A01_20_2012-07-13_13-23_Area1_532	AF329733	3	16836.5399	0.9928	BLOCK1
539929A01_20_2012-07-13_13-23_Area1_532	AF331843	3	31.2310	0.8384	BLOCK1
539929A01_20_2012-07-13_13-23_Area1_532	AF332228	3	113.9603	0.9636	BLOCK1
539929A01_20_2012-07-13_13-23_Area1_532	AF332229	3	1320.8024	0.9884	BLOCK1
539929A01_20_2012-07-13_13-23_Area1_532	AF332236	3	11.7795	0.6787	BLOCK1
539929A01_20_2012-07-13_13-23_Area1_532	AF332237	3	47.9655	0.8950	BLOCK1
539929A01_20_2012-07-13_13-23_Area1_532	AF332238	3	7.9416	0.6132	BLOCK1
539929A01_20_2012-07-13_13-23_Area1_532	AF332239	3	124.7984	0.9403	BLOCK1
539929A01_20_2012-07-13_13-23_Area1_532	AF332240	3	15.9557	0.7291	BLOCK1
539929A01_20_2012-07-13_13-23_Area1_532	AF332241	3	12.0825	0.6079	BLOCK1
539929A01_20_2012-07-13_13-23_Area1_532	AF332242	3	12.2688	0.7295	BLOCK1
539929A01_20_2012-07-13_13-23_Area1_532	AF332243	3	538.3109	0.8664	BLOCK1
539929A01_20_2012-07-13_13-23_Area1_532	AF332389	3	9.0733	0.6265	BLOCK1
539929A01_20_2012-07-13_13-23_Area1_532	AF332505	3	2561.3761	0.9907	BLOCK1
539929A01_20_2012-07-13_13-23_Area1_532	AF332509	3	18.5500	0.7199	BLOCK1
539929A01_20_2012-07-13_13-23_Area1_532	AF332961	3	36.2485	0.8268	BLOCK1
539929A01_20_2012-07-13_13-23_Area1_532	AF333762	3	7.2993	0.6334	BLOCK1
539929A01_20_2012-07-13_13-23_Area1_532	AF334270	3	134.7774	0.9440	BLOCK1
539929A01_20_2012-07-13_13-23_Area1_532	AF335478	3	28.4605	0.8023	BLOCK1
539929A01_20_2012-07-13_13-23_Area1_532	AF335569	3	2404.4926	0.9872	BLOCK1
539929A01_20_2012-07-13_13-23_Area1_532	AF336106	3	57.4789	0.8450	BLOCK1
539929A01_20_2012-07-13_13-23_Area1_532	AF336133	3	19.5335	0.7911	BLOCK1
539929A01_20_2012-07-13_13-23_Area1_532	AF336875	3	15951.2708	0.9915	BLOCK1
539929A01_20_2012-07-13_13-23_Area1_532	AF336880	3	7497.5991	0.9916	BLOCK1
539929A01_20_2012-07-13_13-23_Area1_532	AF336887	3	13672.1959	0.9970	BLOCK1
539929A01_20_2012-07-13_13-23_Area1_532	AF337810	3	46.7589	0.8170	BLOCK1
539929A01_20_2012-07-13_13-23_Area1_532	AF338109	3	24.4912	0.8429	BLOCK1
539929A01_20_2012-07-13_13-23_Area1_532	AF338194	3	12443.6208	0.9157	BLOCK1
539929A01_20_2012-07-13_13-23_Area1_532	AF338232	3	5747.8326	0.9888	BLOCK1
539929A01_20_2012-07-13_13-23_Area1_532	AF338234	3	256.1333	0.9775	BLOCK1
539929A01_20_2012-07-13_13-23_Area1_532	AF340020	3	225.1337	0.9738	BLOCK1
539929A01_20_2012-07-13_13-23_Area1_532	AF342767	3	8.2781	0.6118	BLOCK1
539929A01_20_2012-07-13_13-23_Area1_532	AF344883	3	8851.7273	0.9964	BLOCK1
539929A01_20_2012-07-13_13-23_Area1_532	AF345564	3	1312.3691	0.9880	BLOCK1
539929A01_20_2012-07-13_13-23_Area1_532	AF346307	3	77.6602	0.9325	BLOCK1
539929A01_20_2012-07-13_13-23_Area1_532	AF348143	3	74.2724	0.9384	BLOCK1
539929A01_20_2012-07-13_13-23_Area1_532	AF349540	3	1335.5153	0.9872	BLOCK1
539929A01_20_2012-07-13_13-23_Area1_532	AF349679	3	17622.8174	0.9956	BLOCK1
539929A01_20_2012-07-13_13-23_Area1_532	AF350251	3	2377.5633	0.9916	BLOCK1
539929A01_20_2012-07-13_13-23_Area1_532	AF350451	3	3148.2291	0.9860	BLOCK1
539929A01_20_2012-07-13_13-23_Area1_532	AF351612	3	154.1903	0.9557	BLOCK1
539929A01_20_2012-07-13_13-23_Area1_532	AF351613	3	985.6261	0.9795	BLOCK1
539929A01_20_2012-07-13_13-23_Area1_532	AF351614	3	404.0083	0.9833	BLOCK1
539929A01_20_2012-07-13_13-23_Area1_532	AF351616	3	47.8720	0.9025	BLOCK1
539929A01_20_2012-07-13_13-23_Area1_532	AF351619	3	4.6817	0.5374	BLOCK1
539929A01_20_2012-07-13_13-23_Area1_532	AF353674	3	39.1994	0.8909	BLOCK1
539929A01_20_2012-07-13_13-23_Area1_532	AF354656	3	3374.6833	0.9895	BLOCK1
539929A01_20_2012-07-13_13-23_Area1_532	AF355142	3	2168.0499	0.9895	BLOCK1
539929A01_20_2012-07-13_13-23_Area1_532	AF355594	3	1139.7113	0.9839	BLOCK1
539929A01_20_2012-07-13_13-23_Area1_532	AF357221	3	251.8006	0.9756	BLOCK1
539929A01_20_2012-07-13_13-23_Area1_532	AF357888	3	27.3203	0.8240	BLOCK1
539929A01_20_2012-07-13_13-23_Area1_532	AF359269	3	1762.4042	0.9620	BLOCK1
539929A01_20_2012-07-13_13-23_Area1_532	AF360743	3	2643.4320	0.9878	BLOCK1
539929A01_20_2012-07-13_13-23_Area1_532	AF366351	3	53.7069	0.9212	BLOCK1
539929A01_20_2012-07-13_13-23_Area1_532	AF367022	3	84.8468	0.8849	BLOCK1
539929A01_20_2012-07-13_13-23_Area1_532	AF367476	3	5883.0004	0.9927	BLOCK1
539929A01_20_2012-07-13_13-23_Area1_532	AF368064	3	3880.0900	0.9908	BLOCK1
539929A01_20_2012-07-13_13-23_Area1_532	AF370371	3	33.1351	0.7954	BLOCK1
539929A01_20_2012-07-13_13-23_Area1_532	AF370375	3	769.4666	0.9651	BLOCK1
539929A01_20_2012-07-13_13-23_Area1_532	AF370377	3	132.1094	0.9123	BLOCK1
539929A01_20_2012-07-13_13-23_Area1_532	AF370382	3	12.9857	0.7346	BLOCK1
539929A01_20_2012-07-13_13-23_Area1_532	AF370399	3	11.7034	0.7093	BLOCK1
539929A01_20_2012-07-13_13-23_Area1_532	AF370405	3	27.6075	0.7920	BLOCK1
539929A01_20_2012-07-13_13-23_Area1_532	AF370407	3	102.8377	0.9496	BLOCK1
539929A01_20_2012-07-13_13-23_Area1_532	AF370412	3	30.4979	0.8483	BLOCK1
539929A01_20_2012-07-13_13-23_Area1_532	AF370414	3	41.1710	0.8247	BLOCK1
539929A01_20_2012-07-13_13-23_Area1_532	AF370415	3	2842.2166	0.9925	BLOCK1
539929A01_20_2012-07-13_13-23_Area1_532	AF370416	3	5383.3301	0.9956	BLOCK1
539929A01_20_2012-07-13_13-23_Area1_532	AF370421	3	4386.3379	0.9939	BLOCK1
539929A01_20_2012-07-13_13-23_Area1_532	AF370425	3	3231.6641	0.9890	BLOCK1
539929A01_20_2012-07-13_13-23_Area1_532	AF370426	3	1983.5058	0.9895	BLOCK1
539929A01_20_2012-07-13_13-23_Area1_532	AF370432	3	6276.2233	0.9940	BLOCK1
539929A01_20_2012-07-13_13-23_Area1_532	AF375480	3	14.7511	0.7589	BLOCK1
539929A01_20_2012-07-13_13-23_Area1_532	AF375481	3	26.2837	0.8548	BLOCK1
539929A01_20_2012-07-13_13-23_Area1_532	AF378757	3	835.6058	0.9863	BLOCK1
539929A01_20_2012-07-13_13-23_Area1_532	AF380578	3	628.9106	0.9831	BLOCK1
539929A01_20_2012-07-13_13-23_Area1_532	AF381283	3	54.4417	0.9110	BLOCK1
539929A01_20_2012-07-13_13-23_Area1_532	AF381284	3	66.0151	0.8500	BLOCK1
539929A01_20_2012-07-13_13-23_Area1_532	AF384856	3	70.8285	0.8775	BLOCK1
539929A01_20_2012-07-13_13-23_Area1_532	AF384996	3	27.4416	0.7802	BLOCK1
539929A01_20_2012-07-13_13-23_Area1_532	AF385322	3	5035.8289	0.9934	BLOCK1
539929A01_20_2012-07-13_13-23_Area1_532	AF385323	3	3072.1899	0.9917	BLOCK1
539929A01_20_2012-07-13_13-23_Area1_532	AF385324	3	1512.2616	0.9871	BLOCK1
539929A01_20_2012-07-13_13-23_Area1_532	AF385325	3	5484.6633	0.9572	BLOCK1
539929A01_20_2012-07-13_13-23_Area1_532	AF385327	3	6959.8553	0.9932	BLOCK1
539929A01_20_2012-07-13_13-23_Area1_532	AF385931	3	12598.5546	0.9960	BLOCK1
539929A01_20_2012-07-13_13-23_Area1_532	AF387364	3	14.5181	0.6403	BLOCK1
539929A01_20_2012-07-13_13-23_Area1_532	AF387506	3	7860.3941	0.9904	BLOCK1
539929A01_20_2012-07-13_13-23_Area1_532	AF387616	3	16.3124	0.7788	BLOCK1
539929A01_20_2012-07-13_13-23_Area1_532	AF387637	3	7328.5852	0.9906	BLOCK1
539929A01_20_2012-07-13_13-23_Area1_532	AF388364	3	56.8401	0.9182	BLOCK1
539929A01_20_2012-07-13_13-23_Area1_532	AF388365	3	22.0887	0.8072	BLOCK1
539929A01_20_2012-07-13_13-23_Area1_532	AF390550	3	671.8533	0.9815	BLOCK1
539929A01_20_2012-07-13_13-23_Area1_532	AF391114	3	2204.2802	0.9875	BLOCK1
539929A01_20_2012-07-13_13-23_Area1_532	AF391557	3	9.5780	0.6896	BLOCK1
539929A01_20_2012-07-13_13-23_Area1_532	AF391558	3	21.9600	0.7636	BLOCK1
539929A01_20_2012-07-13_13-23_Area1_532	AF392452	3	1415.8006	0.9887	BLOCK1
539929A01_20_2012-07-13_13-23_Area1_532	AF394064	3	29.5595	0.8564	BLOCK1
539929A01_20_2012-07-13_13-23_Area1_532	AF394735	3	4080.2155	0.9820	BLOCK1
539929A01_20_2012-07-13_13-23_Area1_532	AF394782	3	3169.1283	0.9906	BLOCK1
539929A01_20_2012-07-13_13-23_Area1_532	AF395440	3	2220.9943	0.8489	BLOCK1
539929A01_20_2012-07-13_13-23_Area1_532	AF395588	3	35.8718	0.6823	BLOCK1
539929A01_20_2012-07-13_13-23_Area1_532	AF397393	3	8.3976	0.4927	BLOCK1
539929A01_20_2012-07-13_13-23_Area1_532	AF398509	3	1827.9633	0.9710	BLOCK1
539929A01_20_2012-07-13_13-23_Area1_532	AF398511	3	182.3791	0.9716	BLOCK1
539929A01_20_2012-07-13_13-23_Area1_532	AF401235	3	1472.1652	0.9858	BLOCK1
539929A01_20_2012-07-13_13-23_Area1_532	AF401638	3	2966.3858	0.9898	BLOCK1
539929A01_20_2012-07-13_13-23_Area1_532	AF401654	3	6496.2333	0.9827	BLOCK1
539929A01_20_2012-07-13_13-23_Area1_532	AF403061	3	3899.2341	0.9908	BLOCK1
539929A01_20_2012-07-13_13-23_Area1_532	AF409060	3	771.7043	0.9745	BLOCK1
539929A01_20_2012-07-13_13-23_Area1_532	AF410154	3	49.5929	0.9103	BLOCK1
539929A01_20_2012-07-13_13-23_Area1_532	AF410477	3	8.1854	0.6019	BLOCK1
539929A01_20_2012-07-13_13-23_Area1_532	AF411214	3	52.4503	0.8692	BLOCK1
539929A01_20_2012-07-13_13-23_Area1_532	AF411456	3	1310.0008	0.9845	BLOCK1
539929A01_20_2012-07-13_13-23_Area1_532	AF416618	3	14.1087	0.7790	BLOCK1
539929A01_20_2012-07-13_13-23_Area1_532	AF418105	3	49.0716	0.7981	BLOCK1
539929A01_20_2012-07-13_13-23_Area1_532	AF418289	3	296.6512	0.9800	BLOCK1
539929A01_20_2012-07-13_13-23_Area1_532	AF420280	3	132.0941	0.9613	BLOCK1
539929A01_20_2012-07-13_13-23_Area1_532	AF420603	3	6061.6572	0.9950	BLOCK1
539929A01_20_2012-07-13_13-23_Area1_532	AF421360	3	3.8281	0.5100	BLOCK1
539929A01_20_2012-07-13_13-23_Area1_532	AF421361	3	9.8267	0.6268	BLOCK1
539929A01_20_2012-07-13_13-23_Area1_532	AF422925	3	3386.2253	0.9919	BLOCK1
539929A01_20_2012-07-13_13-23_Area1_532	AF425863	3	945.0052	0.9827	BLOCK1
539929A01_20_2012-07-13_13-23_Area1_532	AF425865	3	99.4474	0.8646	BLOCK1
539929A01_20_2012-07-13_13-23_Area1_532	AF425867	3	480.3699	0.9812	BLOCK1
539929A01_20_2012-07-13_13-23_Area1_532	AF425868	3	630.1759	0.9680	BLOCK1
539929A01_20_2012-07-13_13-23_Area1_532	AF426259	3	537.7872	0.9820	BLOCK1
539929A01_20_2012-07-13_13-23_Area1_532	AF426262	3	305.3891	0.9731	BLOCK1
539929A01_20_2012-07-13_13-23_Area1_532	AF426265	3	28.1015	0.7871	BLOCK1
539929A01_20_2012-07-13_13-23_Area1_532	AF426267	3	6.6281	0.5782	BLOCK1
539929A01_20_2012-07-13_13-23_Area1_532	AF426268	3	36.5534	0.8881	BLOCK1
539929A01_20_2012-07-13_13-23_Area1_532	AF427619	3	30.6574	0.7527	BLOCK1
539929A01_20_2012-07-13_13-23_Area1_532	AF427620	3	60.3433	0.7380	BLOCK1
539929A01_20_2012-07-13_13-23_Area1_532	AF428135	3	12.5890	0.7034	BLOCK1
539929A01_20_2012-07-13_13-23_Area1_532	AF428146	3	4083.8587	0.9925	BLOCK1
539929A01_20_2012-07-13_13-23_Area1_532	AF428250	3	13.6901	0.7323	BLOCK1
539929A01_20_2012-07-13_13-23_Area1_532	AF432906	3	21.0046	0.6788	BLOCK1
539929A01_20_2012-07-13_13-23_Area1_532	AF433661	3	321.6656	0.9727	BLOCK1
539929A01_20_2012-07-13_13-23_Area1_532	AF435956	3	720.6236	0.9825	BLOCK1
539929A01_20_2012-07-13_13-23_Area1_532	AF435977	3	1891.1388	0.9902	BLOCK1
539929A01_20_2012-07-13_13-23_Area1_532	AF438406	3	120.3824	0.9611	BLOCK1
539929A01_20_2012-07-13_13-23_Area1_532	AF439324	3	6060.7441	0.9888	BLOCK1
539929A01_20_2012-07-13_13-23_Area1_532	AF439717	3	158.6999	0.9657	BLOCK1
539929A01_20_2012-07-13_13-23_Area1_532	AF439745	3	4622.6349	0.9896	BLOCK1
539929A01_20_2012-07-13_13-23_Area1_532	AF439934	3	3210.0129	0.9916	BLOCK1
539929A01_20_2012-07-13_13-23_Area1_532	AF439977	3	28.3575	0.8166	BLOCK1
539929A01_20_2012-07-13_13-23_Area1_532	AF440403	3	9.5965	0.6221	BLOCK1
539929A01_20_2012-07-13_13-23_Area1_532	AF440756	3	12.2334	0.7316	BLOCK1
539929A01_20_2012-07-13_13-23_Area1_532	AF440762	3	117.7024	0.9580	BLOCK1
539929A01_20_2012-07-13_13-23_Area1_532	AF441224	3	604.3647	0.9830	BLOCK1
539929A01_20_2012-07-13_13-23_Area1_532	AF445026	3	111.6274	0.9612	BLOCK1
539929A01_20_2012-07-13_13-23_Area1_532	AF445355	3	103.7966	0.9545	BLOCK1
539929A01_20_2012-07-13_13-23_Area1_532	AF447060	3	278.2270	0.9761	BLOCK1
539929A01_20_2012-07-13_13-23_Area1_532	AF447582	3	854.9522	0.9809	BLOCK1
539929A01_20_2012-07-13_13-23_Area1_532	AF447585	3	29.9200	0.7470	BLOCK1
539929A01_20_2012-07-13_13-23_Area1_532	AF447869	3	220.4382	0.9789	BLOCK1
539929A01_20_2012-07-13_13-23_Area1_532	AF447872	3	5552.7916	0.9847	BLOCK1
539929A01_20_2012-07-13_13-23_Area1_532	AF447875	3	46.8583	0.9013	BLOCK1
539929A01_20_2012-07-13_13-23_Area1_532	AF447876	3	141.2169	0.8471	BLOCK1
539929A01_20_2012-07-13_13-23_Area1_532	AF447877	3	5727.7056	0.9948	BLOCK1
539929A01_20_2012-07-13_13-23_Area1_532	AF447878	3	20.2066	0.7527	BLOCK1
539929A01_20_2012-07-13_13-23_Area1_532	AF447881	3	1066.9478	0.9867	BLOCK1
539929A01_20_2012-07-13_13-23_Area1_532	AF447883	3	17.4637	0.6925	BLOCK1
539929A01_20_2012-07-13_13-23_Area1_532	AF448859	3	13.6695	0.7300	BLOCK1
539929A01_20_2012-07-13_13-23_Area1_532	AF449759	3	1534.4208	0.9774	BLOCK1
539929A01_20_2012-07-13_13-23_Area1_532	AF449764	3	41.5691	0.8916	BLOCK1
539929A01_20_2012-07-13_13-23_Area1_532	AF450485	3	737.0585	0.9829	BLOCK1
539929A01_20_2012-07-13_13-23_Area1_532	AF451985	3	201.2016	0.9743	BLOCK1
539929A01_20_2012-07-13_13-23_Area1_532	AF452640	3	148.3491	0.9666	BLOCK1
539929A01_20_2012-07-13_13-23_Area1_532	AF452641	3	72.7127	0.9135	BLOCK1
539929A01_20_2012-07-13_13-23_Area1_532	AF452715	3	21.8587	0.7962	BLOCK1
539929A01_20_2012-07-13_13-23_Area1_532	AF452716	3	1446.8861	0.9887	BLOCK1
539929A01_20_2012-07-13_13-23_Area1_532	AF452720	3	13.4779	0.6666	BLOCK1
539929A01_20_2012-07-13_13-23_Area1_532	AF453828	3	4.7181	0.4504	BLOCK1
539929A01_20_2012-07-13_13-23_Area1_532	AF454056	3	11027.7083	0.9967	BLOCK1
539929A01_20_2012-07-13_13-23_Area1_532	AF454493	3	819.0395	0.9860	BLOCK1
539929A01_20_2012-07-13_13-23_Area1_532	AF454939	3	1573.5733	0.9887	BLOCK1
539929A01_20_2012-07-13_13-23_Area1_532	AF455755	3	468.0091	0.9815	BLOCK1
539929A01_20_2012-07-13_13-23_Area1_532	AF458053	3	14.3665	0.7127	BLOCK1
539929A01_20_2012-07-13_13-23_Area1_532	AF458591	3	80.9365	0.9514	BLOCK1
539929A01_20_2012-07-13_13-23_Area1_532	AF459638	3	2919.0058	0.9911	BLOCK1
539929A01_20_2012-07-13_13-23_Area1_532	AF461014	3	11093.5166	0.9943	BLOCK1
539929A01_20_2012-07-13_13-23_Area1_532	AF461089	3	181.6416	0.9705	BLOCK1
539929A01_20_2012-07-13_13-23_Area1_532	AF461157	3	298.0916	0.9801	BLOCK1
539929A01_20_2012-07-13_13-23_Area1_532	AF461897	3	284.5448	0.9743	BLOCK1
539929A01_20_2012-07-13_13-23_Area1_532	AF461898	3	62.5141	0.8546	BLOCK1
539929A01_20_2012-07-13_13-23_Area1_532	AF461899	3	89.5826	0.9269	BLOCK1
539929A01_20_2012-07-13_13-23_Area1_532	AF461900	3	59.4560	0.9080	BLOCK1
539929A01_20_2012-07-13_13-23_Area1_532	AF461903	3	44.2074	0.8950	BLOCK1
539929A01_20_2012-07-13_13-23_Area1_532	AF462446	3	43.6947	0.9076	BLOCK1
539929A01_20_2012-07-13_13-23_Area1_532	AF463496	3	42.7526	0.8877	BLOCK1
539929A01_20_2012-07-13_13-23_Area1_532	AF464735	3	1010.5600	0.9798	BLOCK1
539929A01_20_2012-07-13_13-23_Area1_532	AF465484	3	12.2895	0.7007	BLOCK1
539929A01_20_2012-07-13_13-23_Area1_532	AF465485	3	145.6356	0.9675	BLOCK1
539929A01_20_2012-07-13_13-23_Area1_532	AF465728	3	11488.1241	0.9890	BLOCK1
539929A01_20_2012-07-13_13-23_Area1_532	AF465771	3	7.7817	0.5949	BLOCK1
539929A01_20_2012-07-13_13-23_Area1_532	AF465820	3	2812.5519	0.9915	BLOCK1
539929A01_20_2012-07-13_13-23_Area1_532	AF465821	3	49.7958	0.8010	BLOCK1
539929A01_20_2012-07-13_13-23_Area1_532	AF466287	3	13.1678	0.7130	BLOCK1
539929A01_20_2012-07-13_13-23_Area1_532	AF466365	3	677.3637	0.8921	BLOCK1
539929A01_20_2012-07-13_13-23_Area1_532	AF467069	3	171.3275	0.9152	BLOCK1
539929A01_20_2012-07-13_13-23_Area1_532	AF467287	3	3610.1175	0.9919	BLOCK1
539929A01_20_2012-07-13_13-23_Area1_532	AF467442	3	26.4648	0.7730	BLOCK1
539929A01_20_2012-07-13_13-23_Area1_532	AF468010	3	319.9559	0.9810	BLOCK1
539929A01_20_2012-07-13_13-23_Area1_532	AF468054	3	16.0343	0.6890	BLOCK1
539929A01_20_2012-07-13_13-23_Area1_532	AF468497	3	33.5900	0.8714	BLOCK1
539929A01_20_2012-07-13_13-23_Area1_532	AF469043	3	11853.3986	0.9958	BLOCK1
539929A01_20_2012-07-13_13-23_Area1_532	AF469635	3	31.0744	0.8375	BLOCK1
539929A01_20_2012-07-13_13-23_Area1_532	AF474376	3	5067.2133	0.9943	BLOCK1
539929A01_20_2012-07-13_13-23_Area1_532	AF477977	3	4527.2582	0.9897	BLOCK1
539929A01_20_2012-07-13_13-23_Area1_532	AF479418	3	8172.5272	0.9961	BLOCK1
539929A01_20_2012-07-13_13-23_Area1_532	AF479656	3	52.3091	0.9254	BLOCK1
539929A01_20_2012-07-13_13-23_Area1_532	AF479699	3	20.7566	0.7254	BLOCK1
539929A01_20_2012-07-13_13-23_Area1_532	AF481859	3	4416.4452	0.9936	BLOCK1
539929A01_20_2012-07-13_13-23_Area1_532	AF484418	3	37.5948	0.8456	BLOCK1
539929A01_20_2012-07-13_13-23_Area1_532	AF484420	3	18.4372	0.7598	BLOCK1
539929A01_20_2012-07-13_13-23_Area1_532	AF485338	3	2435.2966	0.9830	BLOCK1
539929A01_20_2012-07-13_13-23_Area1_532	AF487337	3	447.1846	0.9820	BLOCK1
539929A01_20_2012-07-13_13-23_Area1_532	AF487338	3	393.2758	0.9825	BLOCK1
539929A01_20_2012-07-13_13-23_Area1_532	AF489824	3	2179.9799	0.9896	BLOCK1
539929A01_20_2012-07-13_13-23_Area1_532	AF489858	3	3817.0511	0.9837	BLOCK1
539929A01_20_2012-07-13_13-23_Area1_532	AF490258	3	3991.9724	0.9899	BLOCK1
539929A01_20_2012-07-13_13-23_Area1_532	AF490768	3	3007.8366	0.9901	BLOCK1
539929A01_20_2012-07-13_13-23_Area1_532	AF490769	3	7.7960	0.6134	BLOCK1
539929A01_20_2012-07-13_13-23_Area1_532	AF491785	3	3864.8041	0.9913	BLOCK1
539929A01_20_2012-07-13_13-23_Area1_532	AF492678	3	16.4740	0.6185	BLOCK1
539929A01_20_2012-07-13_13-23_Area1_532	AF493931	3	14.9711	0.6936	BLOCK1
539929A01_20_2012-07-13_13-23_Area1_532	AF494508	3	24.8216	0.8309	BLOCK1
539929A01_20_2012-07-13_13-23_Area1_532	AF494535	3	13.5201	0.7117	BLOCK1
539929A01_20_2012-07-13_13-23_Area1_532	AF495383	3	8663.0091	0.9962	BLOCK1
539929A01_20_2012-07-13_13-23_Area1_532	AF495723	3	18.7209	0.7903	BLOCK1
539929A01_20_2012-07-13_13-23_Area1_532	AF495725	3	648.7858	0.9845	BLOCK1
539929A01_20_2012-07-13_13-23_Area1_532	AF495727	3	25.2074	0.7819	BLOCK1
539929A01_20_2012-07-13_13-23_Area1_532	AF495759	3	569.9645	0.9836	BLOCK1
539929A01_20_2012-07-13_13-23_Area1_532	AF497245	3	4205.4324	0.9849	BLOCK1
539929A01_20_2012-07-13_13-23_Area1_532	AF498040	3	6.9754	0.6316	BLOCK1
539929A01_20_2012-07-13_13-23_Area1_532	AF498041	3	5.8455	0.5614	BLOCK1
539929A01_20_2012-07-13_13-23_Area1_532	AF498096	3	40.6441	0.7740	BLOCK1
539929A01_20_2012-07-13_13-23_Area1_532	AF498274	3	39.9156	0.7125	BLOCK1
539929A01_20_2012-07-13_13-23_Area1_532	AF501281	3	56.9201	0.8765	BLOCK1
539929A01_20_2012-07-13_13-23_Area1_532	AF502130	3	32.3651	0.8681	BLOCK1
539929A01_20_2012-07-13_13-23_Area1_532	AF502289	3	12189.3227	0.9962	BLOCK1
539929A01_20_2012-07-13_13-23_Area1_532	AF502586	3	1168.8534	0.9873	BLOCK1
539929A01_20_2012-07-13_13-23_Area1_532	AF502910	3	1309.2300	0.9885	BLOCK1
539929A01_20_2012-07-13_13-23_Area1_532	AF502911	3	1405.8683	0.9891	BLOCK1
539929A01_20_2012-07-13_13-23_Area1_532	AF502942	3	1835.4483	0.9856	BLOCK1
539929A01_20_2012-07-13_13-23_Area1_532	AF503918	3	3805.1741	0.9903	BLOCK1
539929A01_20_2012-07-13_13-23_Area1_532	AF504647	3	8.0673	0.5878	BLOCK1
539929A01_20_2012-07-13_13-23_Area1_532	AF508978	3	10168.9635	0.9947	BLOCK1
539929A01_20_2012-07-13_13-23_Area1_532	AF510065	3	142.5293	0.9658	BLOCK1
539929A01_20_2012-07-13_13-23_Area1_532	AF512499	3	12799.6349	0.9942	BLOCK1
539929A01_20_2012-07-13_13-23_Area1_532	AF512564	3	1854.6422	0.9882	BLOCK1
539929A01_20_2012-07-13_13-23_Area1_532	AF515828	3	62.2033	0.8464	BLOCK1
539929A01_20_2012-07-13_13-23_Area1_532	AF515829	3	121.7351	0.9606	BLOCK1
539929A01_20_2012-07-13_13-23_Area1_532	AF515830	3	24.0547	0.7842	BLOCK1
539929A01_20_2012-07-13_13-23_Area1_532	AF516696	3	8.5363	0.6554	BLOCK1
539929A01_20_2012-07-13_13-23_Area1_532	AF516753	3	3727.9729	0.9926	BLOCK1
539929A01_20_2012-07-13_13-23_Area1_532	AF517635	3	16.5204	0.7151	BLOCK1
539929A01_20_2012-07-13_13-23_Area1_532	AF519769	3	5222.0734	0.9935	BLOCK1
539929A01_20_2012-07-13_13-23_Area1_532	AF520569	3	754.6233	0.9862	BLOCK1
539929A01_20_2012-07-13_13-23_Area1_532	AF520808	3	8.6068	0.6237	BLOCK1
539929A01_20_2012-07-13_13-23_Area1_532	AF521133	3	3386.8823	0.9894	BLOCK1
539929A01_20_2012-07-13_13-23_Area1_532	AF521189	3	35.5651	0.7971	BLOCK1
539929A01_20_2012-07-13_13-23_Area1_532	AF521885	3	3448.4068	0.9875	BLOCK1
539929A01_20_2012-07-13_13-23_Area1_532	AF523313	3	13.3992	0.6668	BLOCK1
539929A01_20_2012-07-13_13-23_Area1_532	AF523834	3	708.9409	0.9830	BLOCK1
539929A01_20_2012-07-13_13-23_Area1_532	AF525304	3	3057.4466	0.9898	BLOCK1
539929A01_20_2012-07-13_13-23_Area1_532	AF526533	3	975.5823	0.9854	BLOCK1
539929A01_20_2012-07-13_13-23_Area1_532	AF527413	3	28.4443	0.8040	BLOCK1
539929A01_20_2012-07-13_13-23_Area1_532	AF528079	3	746.6711	0.9872	BLOCK1
539929A01_20_2012-07-13_13-23_Area1_532	AF529371	3	28.6749	0.8199	BLOCK1
539929A01_20_2012-07-13_13-23_Area1_532	AF530580	3	675.0667	0.9834	BLOCK1
539929A01_20_2012-07-13_13-23_Area1_532	AF532602	3	2580.8718	0.9881	BLOCK1
539929A01_20_2012-07-13_13-23_Area1_532	AF533250	3	327.4233	0.9793	BLOCK1
539929A01_20_2012-07-13_13-23_Area1_532	AF533251	3	166.7285	0.9668	BLOCK1
539929A01_20_2012-07-13_13-23_Area1_532	AF533878	3	83.5168	0.9467	BLOCK1
539929A01_20_2012-07-13_13-23_Area1_532	AF533879	3	418.4508	0.9102	BLOCK1
539929A01_20_2012-07-13_13-23_Area1_532	AF537114	3	214.8967	0.9613	BLOCK1
539929A01_20_2012-07-13_13-23_Area1_532	AF538150	3	1729.9301	0.9892	BLOCK1
539929A01_20_2012-07-13_13-23_Area1_532	AF539453	3	1173.5353	0.9772	BLOCK1
539929A01_20_2012-07-13_13-23_Area1_532	AF539468	3	14541.9987	0.9968	BLOCK1
539929A01_20_2012-07-13_13-23_Area1_532	AF540970	3	30.5812	0.8335	BLOCK1
539929A01_20_2012-07-13_13-23_Area1_532	AF541977	3	2722.4823	0.9908	BLOCK1
539929A01_20_2012-07-13_13-23_Area1_532	AF542097	3	863.4791	0.9874	BLOCK1
539929A01_20_2012-07-13_13-23_Area1_532	AF542548	3	2134.1141	0.9835	BLOCK1
539929A01_20_2012-07-13_13-23_Area1_532	AF544240	3	120.4124	0.9569	BLOCK1
539929A01_20_2012-07-13_13-23_Area1_532	AF545864	3	226.7899	0.9749	BLOCK1
539929A01_20_2012-07-13_13-23_Area1_532	AF547097	3	1298.8522	0.9874	BLOCK1
539929A01_20_2012-07-13_13-23_Area1_532	AF547222	3	23.4448	0.8438	BLOCK1
539929A01_20_2012-07-13_13-23_Area1_532	AJ000001	3	11.0355	0.6251	BLOCK1
539929A01_20_2012-07-13_13-23_Area1_532	AJ000503	3	7.9766	0.6328	BLOCK1
539929A01_20_2012-07-13_13-23_Area1_532	AJ001815	3	141.7658	0.9171	BLOCK1
539929A01_20_2012-07-13_13-23_Area1_532	AJ001867	3	3219.5950	0.9899	BLOCK1
539929A01_20_2012-07-13_13-23_Area1_532	AJ002102	3	30.8313	0.8559	BLOCK1
539929A01_20_2012-07-13_13-23_Area1_532	AJ002104	3	38.8908	0.8669	BLOCK1
539929A01_20_2012-07-13_13-23_Area1_532	AJ003030	3	10.6626	0.6522	BLOCK1
539929A01_20_2012-07-13_13-23_Area1_532	AJ003078	3	14.6197	0.7252	BLOCK1
539929A01_20_2012-07-13_13-23_Area1_532	AJ003080	3	25.0615	0.7923	BLOCK1
539929A01_20_2012-07-13_13-23_Area1_532	AJ006121	3	24.1657	0.8014	BLOCK1
539929A01_20_2012-07-13_13-23_Area1_532	AJ008005	3	939.4252	0.9166	BLOCK1
539929A01_20_2012-07-13_13-23_Area1_532	AJ010099	3	15.4669	0.7224	BLOCK1
539929A01_20_2012-07-13_13-23_Area1_532	AJ010233	3	54.8524	0.8932	BLOCK1
539929A01_20_2012-07-13_13-23_Area1_532	AJ010442	3	27.3010	0.7662	BLOCK1
539929A01_20_2012-07-13_13-23_Area1_532	AJ011123	3	3750.2299	0.9895	BLOCK1
539929A01_20_2012-07-13_13-23_Area1_532	AJ011415	3	13915.2760	0.9942	BLOCK1
539929A01_20_2012-07-13_13-23_Area1_532	AJ011896	3	11888.9071	0.9967	BLOCK1
539929A01_20_2012-07-13_13-23_Area1_532	AJ012590	3	3825.6466	0.9924	BLOCK1
539929A01_20_2012-07-13_13-23_Area1_532	AJ131726	3	9.1867	0.6253	BLOCK1
539929A01_20_2012-07-13_13-23_Area1_532	AJ132261	3	5874.3430	0.9899	BLOCK1
539929A01_20_2012-07-13_13-23_Area1_532	AJ133134	3	10.4661	0.6863	BLOCK1
539929A01_20_2012-07-13_13-23_Area1_532	AJ224442	3	4110.4736	0.9822	BLOCK1
539929A01_20_2012-07-13_13-23_Area1_532	AJ224873	3	56.9583	0.9008	BLOCK1
539929A01_20_2012-07-13_13-23_Area1_532	AJ225895	3	130.9159	0.9537	BLOCK1
539929A01_20_2012-07-13_13-23_Area1_532	AJ236921	3	8.6555	0.6201	BLOCK1
539929A01_20_2012-07-13_13-23_Area1_532	AJ236922	3	7.9529	0.6043	BLOCK1
539929A01_20_2012-07-13_13-23_Area1_532	AJ237663	3	9.8708	0.6902	BLOCK1
539929A01_20_2012-07-13_13-23_Area1_532	AJ237672	3	3207.5516	0.9886	BLOCK1
539929A01_20_2012-07-13_13-23_Area1_532	AJ238398	3	5105.7547	0.9906	BLOCK1
539929A01_20_2012-07-13_13-23_Area1_532	AJ242655	3	109.1856	0.9603	BLOCK1
539929A01_20_2012-07-13_13-23_Area1_532	AJ242724	3	2317.0117	0.9883	BLOCK1
539929A01_20_2012-07-13_13-23_Area1_532	AJ243299	3	1369.8341	0.9884	BLOCK1
539929A01_20_2012-07-13_13-23_Area1_532	AJ245377	3	12.1117	0.6908	BLOCK1
539929A01_20_2012-07-13_13-23_Area1_532	AJ245417	3	2492.7949	0.9884	BLOCK1
539929A01_20_2012-07-13_13-23_Area1_532	AJ245661	3	1774.7798	0.9860	BLOCK1
539929A01_20_2012-07-13_13-23_Area1_532	AJ245746	3	2707.3534	0.9899	BLOCK1
539929A01_20_2012-07-13_13-23_Area1_532	AJ246000	3	11.1943	0.6823	BLOCK1
539929A01_20_2012-07-13_13-23_Area1_532	AJ249209	3	39.6083	0.8608	BLOCK1
539929A01_20_2012-07-13_13-23_Area1_532	AJ249210	3	11.1903	0.7131	BLOCK1
539929A01_20_2012-07-13_13-23_Area1_532	AJ249339	3	2628.0416	0.9920	BLOCK1
539929A01_20_2012-07-13_13-23_Area1_532	AJ249778	3	4252.1508	0.9883	BLOCK1
539929A01_20_2012-07-13_13-23_Area1_532	AJ251024	3	36.0582	0.8734	BLOCK1
539929A01_20_2012-07-13_13-23_Area1_532	AJ251027	3	30.3713	0.8483	BLOCK1
539929A01_20_2012-07-13_13-23_Area1_532	AJ251507	3	781.2181	0.9568	BLOCK1
539929A01_20_2012-07-13_13-23_Area1_532	AJ252246	3	15.5015	0.7118	BLOCK1
539929A01_20_2012-07-13_13-23_Area1_532	AJ270993	3	7.3062	0.6181	BLOCK1
539929A01_20_2012-07-13_13-23_Area1_532	AJ272269	3	75.0491	0.9429	BLOCK1
539929A01_20_2012-07-13_13-23_Area1_532	AJ272365	3	2276.3633	0.9901	BLOCK1
539929A01_20_2012-07-13_13-23_Area1_532	AJ275973	3	881.1891	0.9835	BLOCK1
539929A01_20_2012-07-13_13-23_Area1_532	AJ276240	3	6.7913	0.5943	BLOCK1
539929A01_20_2012-07-13_13-23_Area1_532	AJ276555	3	19.9464	0.7384	BLOCK1
539929A01_20_2012-07-13_13-23_Area1_532	AJ277796	3	4626.1408	0.9865	BLOCK1
539929A01_20_2012-07-13_13-23_Area1_532	AJ278120	3	75.9578	0.9198	BLOCK1
539929A01_20_2012-07-13_13-23_Area1_532	AJ278348	3	9.1195	0.6999	BLOCK1
539929A01_20_2012-07-13_13-23_Area1_532	AJ278828	3	2051.8742	0.9903	BLOCK1
539929A01_20_2012-07-13_13-23_Area1_532	AJ278977	3	2257.4599	0.9832	BLOCK1
539929A01_20_2012-07-13_13-23_Area1_532	AJ278982	3	10.3702	0.6671	BLOCK1
539929A01_20_2012-07-13_13-23_Area1_532	AJ289134	3	48.3928	0.8998	BLOCK1
539929A01_20_2012-07-13_13-23_Area1_532	AJ290393	3	122.2742	0.9054	BLOCK1
539929A01_20_2012-07-13_13-23_Area1_532	AJ291578	3	670.8996	0.9764	BLOCK1
539929A01_20_2012-07-13_13-23_Area1_532	AJ291579	3	2581.1285	0.9885	BLOCK1
539929A01_20_2012-07-13_13-23_Area1_532	AJ291676	3	26.0207	0.8167	BLOCK1
539929A01_20_2012-07-13_13-23_Area1_532	AJ291678	3	8.1818	0.6828	BLOCK1
539929A01_20_2012-07-13_13-23_Area1_532	AJ291712	3	86.9733	0.8336	BLOCK1
539929A01_20_2012-07-13_13-23_Area1_532	AJ291714	3	74.9783	0.9255	BLOCK1
539929A01_20_2012-07-13_13-23_Area1_532	AJ293659	3	4920.8422	0.9861	BLOCK1
539929A01_20_2012-07-13_13-23_Area1_532	AJ295938	3	1873.9758	0.9844	BLOCK1
539929A01_20_2012-07-13_13-23_Area1_532	AJ295982	3	25.8531	0.7214	BLOCK1
539929A01_20_2012-07-13_13-23_Area1_532	AJ295991	3	1484.8249	0.9893	BLOCK1
539929A01_20_2012-07-13_13-23_Area1_532	AJ297858	3	47.8183	0.9007	BLOCK1
539929A01_20_2012-07-13_13-23_Area1_532	AJ299441	3	4439.5508	0.9872	BLOCK1
539929A01_20_2012-07-13_13-23_Area1_532	AJ299720	3	11.9695	0.7350	BLOCK1
539929A01_20_2012-07-13_13-23_Area1_532	AJ301560	3	7.9027	0.6035	BLOCK1
539929A01_20_2012-07-13_13-23_Area1_532	AJ301562	3	14.1812	0.6865	BLOCK1
539929A01_20_2012-07-13_13-23_Area1_532	AJ301580	3	15.0407	0.7567	BLOCK1
539929A01_20_2012-07-13_13-23_Area1_532	AJ305237	3	602.1949	0.9831	BLOCK1
539929A01_20_2012-07-13_13-23_Area1_532	AJ305326	3	24.3128	0.7705	BLOCK1
539929A01_20_2012-07-13_13-23_Area1_532	AJ306732	3	3617.2901	0.9920	BLOCK1
539929A01_20_2012-07-13_13-23_Area1_532	AJ306840	3	35.8718	0.6770	BLOCK1
539929A01_20_2012-07-13_13-23_Area1_532	AJ307469	3	11.0452	0.7231	BLOCK1
539929A01_20_2012-07-13_13-23_Area1_532	AJ310433	3	21.4419	0.7663	BLOCK1
539929A01_20_2012-07-13_13-23_Area1_532	AJ310724	3	3457.4999	0.9901	BLOCK1
539929A01_20_2012-07-13_13-23_Area1_532	AJ310938	3	14.0216	0.7549	BLOCK1
539929A01_20_2012-07-13_13-23_Area1_532	AJ312050	3	968.3918	0.9857	BLOCK1
539929A01_20_2012-07-13_13-23_Area1_532	AJ312319	3	19296.8449	0.9938	BLOCK1
539929A01_20_2012-07-13_13-23_Area1_532	AJ312398	3	482.0087	0.9842	BLOCK1
539929A01_20_2012-07-13_13-23_Area1_532	AJ312775	3	27.5740	0.8378	BLOCK1
539929A01_20_2012-07-13_13-23_Area1_532	AJ313524	3	7.2508	0.5549	BLOCK1
539929A01_20_2012-07-13_13-23_Area1_532	AJ314645	3	1144.0883	0.9870	BLOCK1
539929A01_20_2012-07-13_13-23_Area1_532	AJ315514	3	289.4641	0.9738	BLOCK1
539929A01_20_2012-07-13_13-23_Area1_532	AJ316284	3	22.4165	0.7787	BLOCK1
539929A01_20_2012-07-13_13-23_Area1_532	AJ316534	3	8061.3914	0.9964	BLOCK1
539929A01_20_2012-07-13_13-23_Area1_532	AJ319669	3	73.4637	0.8771	BLOCK1
539929A01_20_2012-07-13_13-23_Area1_532	AJ320486	3	3220.8848	0.9896	BLOCK1
539929A01_20_2012-07-13_13-23_Area1_532	AJ409094	3	3875.1958	0.9167	BLOCK1
539929A01_20_2012-07-13_13-23_Area1_532	AJ416090	3	155.0875	0.9404	BLOCK1
539929A01_20_2012-07-13_13-23_Area1_532	AJ417076	3	40.8508	0.7966	BLOCK1
539929A01_20_2012-07-13_13-23_Area1_532	AJ419866	3	11936.4258	0.9972	BLOCK1
539929A01_20_2012-07-13_13-23_Area1_532	AJ420551	3	6947.3099	0.9927	BLOCK1
539929A01_20_2012-07-13_13-23_Area1_532	AJ420779	3	153.0126	0.9491	BLOCK1
539929A01_20_2012-07-13_13-23_Area1_532	AJ421515	3	19.7970	0.7288	BLOCK1
539929A01_20_2012-07-13_13-23_Area1_532	AJ430580	3	23.3940	0.8244	BLOCK1
539929A01_20_2012-07-13_13-23_Area1_532	AJ437318	3	35.9973	0.7385	BLOCK1
539929A01_20_2012-07-13_13-23_Area1_532	AJ437658	3	1675.4924	0.9761	BLOCK1
539929A01_20_2012-07-13_13-23_Area1_532	AJ441110	3	10905.3603	0.9931	BLOCK1
539929A01_20_2012-07-13_13-23_Area1_532	AJ459424	3	5986.4199	0.9957	BLOCK1
539929A01_20_2012-07-13_13-23_Area1_532	AJ459825	3	917.1858	0.9873	BLOCK1
539929A01_20_2012-07-13_13-23_Area1_532	AJ459827	3	923.0808	0.9405	BLOCK1
539929A01_20_2012-07-13_13-23_Area1_532	AJ487679	3	3518.5149	0.9920	BLOCK1
539929A01_20_2012-07-13_13-23_Area1_532	AJ488201	3	18.4692	0.7606	BLOCK1
539929A01_20_2012-07-13_13-23_Area1_532	AJ488506	3	1417.0756	0.9884	BLOCK1
539929A01_20_2012-07-13_13-23_Area1_532	AJ489257	3	6.3220	0.6071	BLOCK1
539929A01_20_2012-07-13_13-23_Area1_532	AJ489592	3	36.5058	0.7352	BLOCK1
539929A01_20_2012-07-13_13-23_Area1_532	AJ496322	3	7220.7898	0.9940	BLOCK1
539929A01_20_2012-07-13_13-23_Area1_532	AJ504715	3	3902.1317	0.9922	BLOCK1
539929A01_20_2012-07-13_13-23_Area1_532	AJ505026	3	7.0464	0.6095	BLOCK1
539929A01_20_2012-07-13_13-23_Area1_532	AJ512346	3	13.9015	0.7239	BLOCK1
539929A01_20_2012-07-13_13-23_Area1_532	AJ512465	3	1702.5749	0.9877	BLOCK1
539929A01_20_2012-07-13_13-23_Area1_532	AJ512612	3	737.1316	0.9865	BLOCK1
539929A01_20_2012-07-13_13-23_Area1_532	AJ512835	3	1783.5274	0.9884	BLOCK1
539929A01_20_2012-07-13_13-23_Area1_532	AJ515706	3	9.6613	0.6712	BLOCK1
539929A01_20_2012-07-13_13-23_Area1_532	AJ517771	3	44.8816	0.8909	BLOCK1
539929A01_20_2012-07-13_13-23_Area1_532	AJ535620	3	50.3627	0.9040	BLOCK1
539929A01_20_2012-07-13_13-23_Area1_532	AJ535839	3	855.3905	0.9873	BLOCK1
539929A01_20_2012-07-13_13-23_Area1_532	AJ549248	3	2948.1665	0.9836	BLOCK1
539929A01_20_2012-07-13_13-23_Area1_532	AJ549301	3	2804.8958	0.9910	BLOCK1
539929A01_20_2012-07-13_13-23_Area1_532	AJ555149	3	3257.1549	0.9923	BLOCK1
539929A01_20_2012-07-13_13-23_Area1_532	AJ563370	3	3722.3368	0.9817	BLOCK1
539929A01_20_2012-07-13_13-23_Area1_532	AJ567757	3	3680.0106	0.9912	BLOCK1
539929A01_20_2012-07-13_13-23_Area1_532	AJ583820	3	1197.3558	0.9874	BLOCK1
539929A01_20_2012-07-13_13-23_Area1_532	AJ586132	3	6.8655	0.5937	BLOCK1
539929A01_20_2012-07-13_13-23_Area1_532	AJ586911	3	744.9824	0.9858	BLOCK1
539929A01_20_2012-07-13_13-23_Area1_532	AJ606307	3	163.1158	0.9662	BLOCK1
539929A01_20_2012-07-13_13-23_Area1_532	AJ606324	3	23.9172	0.7283	BLOCK1
539929A01_20_2012-07-13_13-23_Area1_532	AJ608287	3	2548.4007	0.9901	BLOCK1
539929A01_20_2012-07-13_13-23_Area1_532	AJ617624	3	6.7022	0.5698	BLOCK1
539929A01_20_2012-07-13_13-23_Area1_532	AJ617628	3	7.5336	0.6425	BLOCK1
539929A01_20_2012-07-13_13-23_Area1_532	AJ617684	3	5657.6443	0.9919	BLOCK1
539929A01_20_2012-07-13_13-23_Area1_532	AJ619977	3	46.4733	0.8415	BLOCK1
539929A01_20_2012-07-13_13-23_Area1_532	AJ632296	3	118.8524	0.8883	BLOCK1
539929A01_20_2012-07-13_13-23_Area1_532	AJ634912	3	12.0214	0.6403	BLOCK1
539929A01_20_2012-07-13_13-23_Area1_532	AJ640130	3	8.1190	0.5919	BLOCK1
539929A01_20_2012-07-13_13-23_Area1_532	AJ640141	3	10.0715	0.6390	BLOCK1
539929A01_20_2012-07-13_13-23_Area1_532	AJ697855	3	7.7681	0.6244	BLOCK1
539929A01_20_2012-07-13_13-23_Area1_532	AJ698135	3	3771.9312	0.9913	BLOCK1
539929A01_20_2012-07-13_13-23_Area1_532	AJ698950	3	773.7858	0.9856	BLOCK1
539929A01_20_2012-07-13_13-23_Area1_532	AJ704727	3	10.8329	0.6309	BLOCK1
539929A01_20_2012-07-13_13-23_Area1_532	AJ717743	3	1361.7741	0.9865	BLOCK1
539929A01_20_2012-07-13_13-23_Area1_532	AJ748600	3	20.9585	0.7496	BLOCK1
539929A01_20_2012-07-13_13-23_Area1_532	AJ748601	3	29.5024	0.8388	BLOCK1
539929A01_20_2012-07-13_13-23_Area1_532	AJ748821	3	5.3096	0.5892	BLOCK1
539929A01_20_2012-07-13_13-23_Area1_532	AJ781267	3	1929.9632	0.9871	BLOCK1
539929A01_20_2012-07-13_13-23_Area1_532	AJ783421	3	12.3215	0.6683	BLOCK1
539929A01_20_2012-07-13_13-23_Area1_532	AJ785968	3	5719.3856	0.9905	BLOCK1
539929A01_20_2012-07-13_13-23_Area1_532	AJ786658	3	14.6002	0.7598	BLOCK1
539929A01_20_2012-07-13_13-23_Area1_532	AJ830742	3	33.0221	0.8083	BLOCK1
539929A01_20_2012-07-13_13-23_Area1_532	AJ830743	3	27.3860	0.7982	BLOCK1
539929A01_20_2012-07-13_13-23_Area1_532	AJ831406	3	7.2837	0.6086	BLOCK1
539929A01_20_2012-07-13_13-23_Area1_532	AJ851889	3	1517.1450	0.9824	BLOCK1
539929A01_20_2012-07-13_13-23_Area1_532	AJ851890	3	1690.2902	0.9862	BLOCK1
539929A01_20_2012-07-13_13-23_Area1_532	AJ890083	3	3892.0473	0.9925	BLOCK1
539929A01_20_2012-07-13_13-23_Area1_532	AJ968414	3	5063.3965	0.9921	BLOCK1
539929A01_20_2012-07-13_13-23_Area1_532	AJ973602	3	11290.9892	0.9942	BLOCK1
539929A01_20_2012-07-13_13-23_Area1_532	AJ973603	3	10930.1133	0.9956	BLOCK1
539929A01_20_2012-07-13_13-23_Area1_532	AJ973606	3	11293.9727	0.9952	BLOCK1
539929A01_20_2012-07-13_13-23_Area1_532	AJ973643	3	20.0702	0.7837	BLOCK1
539929A01_20_2012-07-13_13-23_Area1_532	AK000013	3	129.1261	0.9624	BLOCK1
539929A01_20_2012-07-13_13-23_Area1_532	AK000025	3	10615.6805	0.9918	BLOCK1
539929A01_20_2012-07-13_13-23_Area1_532	AK000026	3	18.1262	0.7217	BLOCK1
539929A01_20_2012-07-13_13-23_Area1_532	AK000041	3	284.6420	0.9810	BLOCK1
539929A01_20_2012-07-13_13-23_Area1_532	AK000066	3	1617.0816	0.9897	BLOCK1
539929A01_20_2012-07-13_13-23_Area1_532	AK000078	3	4118.7249	0.9931	BLOCK1
539929A01_20_2012-07-13_13-23_Area1_532	AK000081	3	10304.3163	0.9938	BLOCK1
539929A01_20_2012-07-13_13-23_Area1_532	AK000085	3	626.6803	0.9844	BLOCK1
539929A01_20_2012-07-13_13-23_Area1_532	AK000093	3	841.8253	0.9813	BLOCK1
539929A01_20_2012-07-13_13-23_Area1_532	AK000104	3	230.5324	0.9788	BLOCK1
539929A01_20_2012-07-13_13-23_Area1_532	AK000110	3	82.0816	0.9521	BLOCK1
539929A01_20_2012-07-13_13-23_Area1_532	AK000130	3	116.3751	0.9579	BLOCK1
539929A01_20_2012-07-13_13-23_Area1_532	AK000146	3	32.7092	0.8726	BLOCK1
539929A01_20_2012-07-13_13-23_Area1_532	AK000173	3	523.1157	0.9846	BLOCK1
539929A01_20_2012-07-13_13-23_Area1_532	AK000177	3	609.7342	0.9818	BLOCK1
539929A01_20_2012-07-13_13-23_Area1_532	AK000183	3	3524.9511	0.9909	BLOCK1
539929A01_20_2012-07-13_13-23_Area1_532	AK000194	3	9944.4274	0.9958	BLOCK1
539929A01_20_2012-07-13_13-23_Area1_532	AK000206	3	3102.1008	0.9908	BLOCK1
539929A01_20_2012-07-13_13-23_Area1_532	AK000220	3	193.2627	0.9702	BLOCK1
539929A01_20_2012-07-13_13-23_Area1_532	AK000231	3	1178.5076	0.9853	BLOCK1
539929A01_20_2012-07-13_13-23_Area1_532	AK000249	3	2667.5649	0.9895	BLOCK1
539929A01_20_2012-07-13_13-23_Area1_532	AK000253	3	2226.2163	0.9862	BLOCK1
539929A01_20_2012-07-13_13-23_Area1_532	AK000262	3	3375.8882	0.9860	BLOCK1
539929A01_20_2012-07-13_13-23_Area1_532	AK000275	3	15214.2041	0.9949	BLOCK1
539929A01_20_2012-07-13_13-23_Area1_532	AK000291	3	469.0033	0.9711	BLOCK1
539929A01_20_2012-07-13_13-23_Area1_532	AK000305	3	750.9191	0.9560	BLOCK1
539929A01_20_2012-07-13_13-23_Area1_532	AK000313	3	347.8797	0.9728	BLOCK1
539929A01_20_2012-07-13_13-23_Area1_532	AK000315	3	16422.2409	0.9964	BLOCK1
539929A01_20_2012-07-13_13-23_Area1_532	AK000317	3	1541.5104	0.9887	BLOCK1
539929A01_20_2012-07-13_13-23_Area1_532	AK000318	3	7973.9041	0.9900	BLOCK1
539929A01_20_2012-07-13_13-23_Area1_532	AK000327	3	321.1524	0.9608	BLOCK1
539929A01_20_2012-07-13_13-23_Area1_532	AK000330	3	1886.2099	0.9851	BLOCK1
539929A01_20_2012-07-13_13-23_Area1_532	AK000346	3	5690.0973	0.9955	BLOCK1
539929A01_20_2012-07-13_13-23_Area1_532	AK000357	3	9257.7017	0.9944	BLOCK1
539929A01_20_2012-07-13_13-23_Area1_532	AK000366	3	8267.4375	0.9938	BLOCK1
539929A01_20_2012-07-13_13-23_Area1_532	AK000368	3	59.7022	0.8267	BLOCK1
539929A01_20_2012-07-13_13-23_Area1_532	AK000373	3	2055.8606	0.9888	BLOCK1
539929A01_20_2012-07-13_13-23_Area1_532	AK000374	3	4201.9624	0.9908	BLOCK1
539929A01_20_2012-07-13_13-23_Area1_532	AK000388	3	3833.0549	0.9912	BLOCK1
539929A01_20_2012-07-13_13-23_Area1_532	AK000391	3	5926.3924	0.9907	BLOCK1
539929A01_20_2012-07-13_13-23_Area1_532	AK000409	3	786.4623	0.9853	BLOCK1
539929A01_20_2012-07-13_13-23_Area1_532	AK000420	3	41.2223	0.8631	BLOCK1
539929A01_20_2012-07-13_13-23_Area1_532	AK000430	3	8530.9239	0.9969	BLOCK1
539929A01_20_2012-07-13_13-23_Area1_532	AK000438	3	11559.5058	0.9937	BLOCK1
539929A01_20_2012-07-13_13-23_Area1_532	AK000443	3	1782.3093	0.9852	BLOCK1
539929A01_20_2012-07-13_13-23_Area1_532	AK000471	3	255.9155	0.9719	BLOCK1
539929A01_20_2012-07-13_13-23_Area1_532	AK000483	3	4596.8935	0.9937	BLOCK1
539929A01_20_2012-07-13_13-23_Area1_532	AK000490	3	2417.0312	0.9878	BLOCK1
539929A01_20_2012-07-13_13-23_Area1_532	AK000512	3	1743.0139	0.9879	BLOCK1
539929A01_20_2012-07-13_13-23_Area1_532	AK000538	3	5285.7947	0.9929	BLOCK1
539929A01_20_2012-07-13_13-23_Area1_532	AK000540	3	5952.5849	0.9957	BLOCK1
539929A01_20_2012-07-13_13-23_Area1_532	AK000546	3	1328.5926	0.9584	BLOCK1
539929A01_20_2012-07-13_13-23_Area1_532	AK000591	3	779.9999	0.9846	BLOCK1
539929A01_20_2012-07-13_13-23_Area1_532	AK000627	3	1846.5991	0.9884	BLOCK1
539929A01_20_2012-07-13_13-23_Area1_532	AK000630	3	8085.0098	0.9924	BLOCK1
539929A01_20_2012-07-13_13-23_Area1_532	AK000694	3	2135.2741	0.9890	BLOCK1
539929A01_20_2012-07-13_13-23_Area1_532	AK000700	3	5930.1091	0.9930	BLOCK1
539929A01_20_2012-07-13_13-23_Area1_532	AK000709	3	139.9641	0.9496	BLOCK1
539929A01_20_2012-07-13_13-23_Area1_532	AK000719	3	13.2100	0.6784	BLOCK1
539929A01_20_2012-07-13_13-23_Area1_532	AK000720	3	5741.1031	0.9954	BLOCK1
539929A01_20_2012-07-13_13-23_Area1_532	AK000723	3	85.6883	0.9429	BLOCK1
539929A01_20_2012-07-13_13-23_Area1_532	AK000728	3	3326.6924	0.9919	BLOCK1
539929A01_20_2012-07-13_13-23_Area1_532	AK000756	3	6086.6529	0.9961	BLOCK1
539929A01_20_2012-07-13_13-23_Area1_532	AK000760	3	439.7324	0.9830	BLOCK1
539929A01_20_2012-07-13_13-23_Area1_532	AK000765	3	8956.0407	0.9889	BLOCK1
539929A01_20_2012-07-13_13-23_Area1_532	AK000781	3	16.9158	0.7184	BLOCK1
539929A01_20_2012-07-13_13-23_Area1_532	AK000809	3	61.2374	0.9155	BLOCK1
539929A01_20_2012-07-13_13-23_Area1_532	AK000812	3	30.6168	0.8617	BLOCK1
539929A01_20_2012-07-13_13-23_Area1_532	AK000815	3	22.4779	0.6284	BLOCK1
539929A01_20_2012-07-13_13-23_Area1_532	AK000846	3	401.0485	0.9824	BLOCK1
539929A01_20_2012-07-13_13-23_Area1_532	AK000854	3	2363.8349	0.9912	BLOCK1
539929A01_20_2012-07-13_13-23_Area1_532	AK000886	3	2598.1308	0.9912	BLOCK1
539929A01_20_2012-07-13_13-23_Area1_532	AK000891	3	459.3183	0.9758	BLOCK1
539929A01_20_2012-07-13_13-23_Area1_532	AK000897	3	510.9390	0.9793	BLOCK1
539929A01_20_2012-07-13_13-23_Area1_532	AK000900	3	1247.0049	0.9855	BLOCK1
539929A01_20_2012-07-13_13-23_Area1_532	AK000906	3	658.4292	0.9402	BLOCK1
539929A01_20_2012-07-13_13-23_Area1_532	AK000914	3	7.4973	0.5702	BLOCK1
539929A01_20_2012-07-13_13-23_Area1_532	AK000923	3	742.9383	0.9859	BLOCK1
539929A01_20_2012-07-13_13-23_Area1_532	AK000925	3	1684.7749	0.9862	BLOCK1
539929A01_20_2012-07-13_13-23_Area1_532	AK000938	3	1850.1980	0.9892	BLOCK1
539929A01_20_2012-07-13_13-23_Area1_532	AK000943	3	4614.3536	0.9935	BLOCK1
539929A01_20_2012-07-13_13-23_Area1_532	AK000959	3	17.0764	0.7063	BLOCK1
539929A01_20_2012-07-13_13-23_Area1_532	AK000962	3	12398.5566	0.9957	BLOCK1
539929A01_20_2012-07-13_13-23_Area1_532	AK000975	3	3772.1899	0.9866	BLOCK1
539929A01_20_2012-07-13_13-23_Area1_532	AK001001	3	21.2893	0.7240	BLOCK1
539929A01_20_2012-07-13_13-23_Area1_532	AK001003	3	203.4608	0.9712	BLOCK1
539929A01_20_2012-07-13_13-23_Area1_532	AK001004	3	10.1733	0.6188	BLOCK1
539929A01_20_2012-07-13_13-23_Area1_532	AK001019	3	97.9261	0.8087	BLOCK1
539929A01_20_2012-07-13_13-23_Area1_532	AK001040	3	84.0755	0.7690	BLOCK1
539929A01_20_2012-07-13_13-23_Area1_532	AK001053	3	211.4149	0.9489	BLOCK1
539929A01_20_2012-07-13_13-23_Area1_532	AK001070	3	3605.0299	0.9929	BLOCK1
539929A01_20_2012-07-13_13-23_Area1_532	AK001072	3	13.1687	0.7506	BLOCK1
539929A01_20_2012-07-13_13-23_Area1_532	AK001073	3	1912.9511	0.9912	BLOCK1
539929A01_20_2012-07-13_13-23_Area1_532	AK001077	3	11.6866	0.6900	BLOCK1
539929A01_20_2012-07-13_13-23_Area1_532	AK001080	3	7467.5574	0.9864	BLOCK1
539929A01_20_2012-07-13_13-23_Area1_532	AK001094	3	80.2724	0.9061	BLOCK1
539929A01_20_2012-07-13_13-23_Area1_532	AK001149	3	271.6455	0.9739	BLOCK1
539929A01_20_2012-07-13_13-23_Area1_532	AK001155	3	188.6284	0.9736	BLOCK1
539929A01_20_2012-07-13_13-23_Area1_532	AK001170	3	9665.8681	0.9987	BLOCK1
539929A01_20_2012-07-13_13-23_Area1_532	AK001176	3	51.8990	0.8862	BLOCK1
539929A01_20_2012-07-13_13-23_Area1_532	AK001179	3	3881.6727	0.9905	BLOCK1
539929A01_20_2012-07-13_13-23_Area1_532	AK001201	3	3253.6265	0.9890	BLOCK1
539929A01_20_2012-07-13_13-23_Area1_532	AK001227	3	18001.5516	0.9946	BLOCK1
539929A01_20_2012-07-13_13-23_Area1_532	AK001238	3	6.6682	0.6032	BLOCK1
539929A01_20_2012-07-13_13-23_Area1_532	AK001240	3	5876.1341	0.9935	BLOCK1
539929A01_20_2012-07-13_13-23_Area1_532	AK001243	3	2843.2778	0.9891	BLOCK1
539929A01_20_2012-07-13_13-23_Area1_532	AK001253	3	9.1765	0.7056	BLOCK1
539929A01_20_2012-07-13_13-23_Area1_532	AK001264	3	9305.8288	0.9953	BLOCK1
539929A01_20_2012-07-13_13-23_Area1_532	AK001283	3	3440.7212	0.9888	BLOCK1
539929A01_20_2012-07-13_13-23_Area1_532	AK001284	3	5824.5232	0.9902	BLOCK1
539929A01_20_2012-07-13_13-23_Area1_532	AK001324	3	177.5883	0.9267	BLOCK1
539929A01_20_2012-07-13_13-23_Area1_532	AK001347	3	12716.5652	0.9940	BLOCK1
539929A01_20_2012-07-13_13-23_Area1_532	AK001358	3	8008.8104	0.9944	BLOCK1
539929A01_20_2012-07-13_13-23_Area1_532	AK001383	3	286.2768	0.9797	BLOCK1
539929A01_20_2012-07-13_13-23_Area1_532	AK001408	3	1005.7094	0.9884	BLOCK1
539929A01_20_2012-07-13_13-23_Area1_532	AK001459	3	544.5958	0.9809	BLOCK1
539929A01_20_2012-07-13_13-23_Area1_532	AK001463	3	1965.8791	0.9458	BLOCK1
539929A01_20_2012-07-13_13-23_Area1_532	AK001475	3	3197.0374	0.9919	BLOCK1
539929A01_20_2012-07-13_13-23_Area1_532	AK001481	3	165.1012	0.7847	BLOCK1
539929A01_20_2012-07-13_13-23_Area1_532	AK001488	3	9768.0949	0.9944	BLOCK1
539929A01_20_2012-07-13_13-23_Area1_532	AK001508	3	6727.1958	0.9962	BLOCK1
539929A01_20_2012-07-13_13-23_Area1_532	AK001513	3	1249.2141	0.9855	BLOCK1
539929A01_20_2012-07-13_13-23_Area1_532	AK001533	3	136.7197	0.9635	BLOCK1
539929A01_20_2012-07-13_13-23_Area1_532	AK001566	3	969.7953	0.9858	BLOCK1
539929A01_20_2012-07-13_13-23_Area1_532	AK001583	3	4921.2066	0.9909	BLOCK1
539929A01_20_2012-07-13_13-23_Area1_532	AK001605	3	4025.9233	0.9923	BLOCK1
539929A01_20_2012-07-13_13-23_Area1_532	AK001611	3	3911.6333	0.9880	BLOCK1
539929A01_20_2012-07-13_13-23_Area1_532	AK001632	3	32.0279	0.7228	BLOCK1
539929A01_20_2012-07-13_13-23_Area1_532	AK001657	3	3151.1724	0.9908	BLOCK1
539929A01_20_2012-07-13_13-23_Area1_532	AK001683	3	1140.4233	0.9634	BLOCK1
539929A01_20_2012-07-13_13-23_Area1_532	AK001685	3	5722.8249	0.9953	BLOCK1
539929A01_20_2012-07-13_13-23_Area1_532	AK001698	3	4184.2916	0.9931	BLOCK1
539929A01_20_2012-07-13_13-23_Area1_532	AK001700	3	17715.9149	0.9946	BLOCK1
539929A01_20_2012-07-13_13-23_Area1_532	AK001722	3	7728.1891	0.9930	BLOCK1
539929A01_20_2012-07-13_13-23_Area1_532	AK001729	3	5230.3543	0.9938	BLOCK1
539929A01_20_2012-07-13_13-23_Area1_532	AK001734	3	2848.0934	0.9903	BLOCK1
539929A01_20_2012-07-13_13-23_Area1_532	AK001769	3	463.3108	0.9821	BLOCK1
539929A01_20_2012-07-13_13-23_Area1_532	AK001778	3	28.7006	0.8126	BLOCK1
539929A01_20_2012-07-13_13-23_Area1_532	AK001780	3	2306.8699	0.9909	BLOCK1
539929A01_20_2012-07-13_13-23_Area1_532	AK001784	3	1760.7925	0.9468	BLOCK1
539929A01_20_2012-07-13_13-23_Area1_532	AK001787	3	1927.6596	0.9892	BLOCK1
539929A01_20_2012-07-13_13-23_Area1_532	AK001795	3	203.3558	0.9675	BLOCK1
539929A01_20_2012-07-13_13-23_Area1_532	AK001798	3	111.8922	0.9632	BLOCK1
539929A01_20_2012-07-13_13-23_Area1_532	AK001866	3	7.8141	0.6028	BLOCK1
539929A01_20_2012-07-13_13-23_Area1_532	AK001867	3	4020.9439	0.9924	BLOCK1
539929A01_20_2012-07-13_13-23_Area1_532	AK001878	3	563.8807	0.9843	BLOCK1
539929A01_20_2012-07-13_13-23_Area1_532	AK001926	3	1528.1681	0.9862	BLOCK1
539929A01_20_2012-07-13_13-23_Area1_532	AK001930	3	1607.3574	0.9898	BLOCK1
539929A01_20_2012-07-13_13-23_Area1_532	AK001931	3	3059.5968	0.9894	BLOCK1
539929A01_20_2012-07-13_13-23_Area1_532	AK001962	3	4152.4536	0.9752	BLOCK1
539929A01_20_2012-07-13_13-23_Area1_532	AK001979	3	46.7804	0.8629	BLOCK1
539929A01_20_2012-07-13_13-23_Area1_532	AK001980	3	7725.2166	0.9939	BLOCK1
539929A01_20_2012-07-13_13-23_Area1_532	AK001990	3	575.1366	0.9748	BLOCK1
539929A01_20_2012-07-13_13-23_Area1_532	AK001998	3	53.7358	0.8827	BLOCK1
539929A01_20_2012-07-13_13-23_Area1_532	AK002004	3	463.4201	0.9824	BLOCK1
539929A01_20_2012-07-13_13-23_Area1_532	AK002018	3	2831.5349	0.9874	BLOCK1
539929A01_20_2012-07-13_13-23_Area1_532	AK002024	3	4251.7284	0.9940	BLOCK1
539929A01_20_2012-07-13_13-23_Area1_532	AK002027	3	6660.0352	0.9946	BLOCK1
539929A01_20_2012-07-13_13-23_Area1_532	AK002040	3	1202.3758	0.9870	BLOCK1
539929A01_20_2012-07-13_13-23_Area1_532	AK002042	3	8.5772	0.6476	BLOCK1
539929A01_20_2012-07-13_13-23_Area1_532	AK002059	3	3492.7791	0.9916	BLOCK1
539929A01_20_2012-07-13_13-23_Area1_532	AK002082	3	2007.6658	0.9887	BLOCK1
539929A01_20_2012-07-13_13-23_Area1_532	AK002097	3	31.1804	0.8399	BLOCK1
539929A01_20_2012-07-13_13-23_Area1_532	AK002100	3	1450.2396	0.9749	BLOCK1
539929A01_20_2012-07-13_13-23_Area1_532	AK002113	3	997.8474	0.9774	BLOCK1
539929A01_20_2012-07-13_13-23_Area1_532	AK002145	3	28.0373	0.7862	BLOCK1
539929A01_20_2012-07-13_13-23_Area1_532	AK002152	3	3581.2408	0.9915	BLOCK1
539929A01_20_2012-07-13_13-23_Area1_532	AK002178	3	15119.7373	0.9944	BLOCK1
539929A01_20_2012-07-13_13-23_Area1_532	AK002210	3	62.3449	0.9218	BLOCK1
539929A01_20_2012-07-13_13-23_Area1_532	AK021432	3	42.0666	0.9042	BLOCK1
539929A01_20_2012-07-13_13-23_Area1_532	AK021440	3	7406.9660	0.9967	BLOCK1
539929A01_20_2012-07-13_13-23_Area1_532	AK021445	3	14.7133	0.5949	BLOCK1
539929A01_20_2012-07-13_13-23_Area1_532	AK021448	3	2031.4825	0.9854	BLOCK1
539929A01_20_2012-07-13_13-23_Area1_532	AK021455	3	22796.0292	0.9935	BLOCK1
539929A01_20_2012-07-13_13-23_Area1_532	AK021491	3	6908.9781	0.9965	BLOCK1
539929A01_20_2012-07-13_13-23_Area1_532	AK021536	3	12653.1092	0.9983	BLOCK1
539929A01_20_2012-07-13_13-23_Area1_532	AK021547	3	1341.1899	0.9885	BLOCK1
539929A01_20_2012-07-13_13-23_Area1_532	AK021562	3	41.1691	0.7500	BLOCK1
539929A01_20_2012-07-13_13-23_Area1_532	AK021577	3	6347.9736	0.9915	BLOCK1
539929A01_20_2012-07-13_13-23_Area1_532	AK021600	3	5736.8988	0.9953	BLOCK1
539929A01_20_2012-07-13_13-23_Area1_532	AK021618	3	22.8880	0.6959	BLOCK1
539929A01_20_2012-07-13_13-23_Area1_532	AK021622	3	2026.0828	0.9874	BLOCK1
539929A01_20_2012-07-13_13-23_Area1_532	AK021623	3	18.2927	0.7480	BLOCK1
539929A01_20_2012-07-13_13-23_Area1_532	AK021645	3	2791.7241	0.9790	BLOCK1
539929A01_20_2012-07-13_13-23_Area1_532	AK021670	3	8.5772	0.4806	BLOCK1
539929A01_20_2012-07-13_13-23_Area1_532	AK021680	3	14749.7757	0.9984	BLOCK1
539929A01_20_2012-07-13_13-23_Area1_532	AK021695	3	5190.3503	0.9930	BLOCK1
539929A01_20_2012-07-13_13-23_Area1_532	AK021738	3	4311.6255	0.9900	BLOCK1
539929A01_20_2012-07-13_13-23_Area1_532	AK021759	3	6822.5103	0.9912	BLOCK1
539929A01_20_2012-07-13_13-23_Area1_532	AK021784	3	449.8924	0.9807	BLOCK1
539929A01_20_2012-07-13_13-23_Area1_532	AK021788	3	17.3475	0.7567	BLOCK1
539929A01_20_2012-07-13_13-23_Area1_532	AK021790	3	58.7441	0.8988	BLOCK1
539929A01_20_2012-07-13_13-23_Area1_532	AK021798	3	759.5440	0.9863	BLOCK1
539929A01_20_2012-07-13_13-23_Area1_532	AK021848	3	279.1654	0.9709	BLOCK1
539929A01_20_2012-07-13_13-23_Area1_532	AK021854	3	5535.8241	0.9914	BLOCK1
539929A01_20_2012-07-13_13-23_Area1_532	AK021860	3	5375.4229	0.9845	BLOCK1
539929A01_20_2012-07-13_13-23_Area1_532	AK021871	3	13137.0430	0.9977	BLOCK1
539929A01_20_2012-07-13_13-23_Area1_532	AK021886	3	12.9710	0.7118	BLOCK1
539929A01_20_2012-07-13_13-23_Area1_532	AK021889	3	44.0461	0.8477	BLOCK1
539929A01_20_2012-07-13_13-23_Area1_532	AK021912	3	102.3999	0.9375	BLOCK1
539929A01_20_2012-07-13_13-23_Area1_532	AK021929	3	2596.7100	0.9853	BLOCK1
539929A01_20_2012-07-13_13-23_Area1_532	AK021933	3	1025.4141	0.9873	BLOCK1
539929A01_20_2012-07-13_13-23_Area1_532	AK021957	3	3122.9959	0.9864	BLOCK1
539929A01_20_2012-07-13_13-23_Area1_532	AK022014	3	174.8824	0.9492	BLOCK1
539929A01_20_2012-07-13_13-23_Area1_532	AK022032	3	3014.8667	0.9910	BLOCK1
539929A01_20_2012-07-13_13-23_Area1_532	AK022058	3	57.5641	0.8849	BLOCK1
539929A01_20_2012-07-13_13-23_Area1_532	AK022118	3	94.7356	0.8960	BLOCK1
539929A01_20_2012-07-13_13-23_Area1_532	AK022122	3	64.2074	0.9235	BLOCK1
539929A01_20_2012-07-13_13-23_Area1_532	AK022138	3	120.4089	0.9567	BLOCK1
539929A01_20_2012-07-13_13-23_Area1_532	AK022140	3	40.0771	0.8847	BLOCK1
539929A01_20_2012-07-13_13-23_Area1_532	AK022142	3	596.1958	0.9840	BLOCK1
539929A01_20_2012-07-13_13-23_Area1_532	AK022147	3	1305.4649	0.9884	BLOCK1
539929A01_20_2012-07-13_13-23_Area1_532	AK022156	3	135.8999	0.9690	BLOCK1
539929A01_20_2012-07-13_13-23_Area1_532	AK022166	3	912.8999	0.9861	BLOCK1
539929A01_20_2012-07-13_13-23_Area1_532	AK022172	3	12963.0366	0.9964	BLOCK1
539929A01_20_2012-07-13_13-23_Area1_532	AK022183	3	364.7591	0.9738	BLOCK1
539929A01_20_2012-07-13_13-23_Area1_532	AK022184	3	70.8099	0.8957	BLOCK1
539929A01_20_2012-07-13_13-23_Area1_532	AK022213	3	254.3873	0.9797	BLOCK1
539929A01_20_2012-07-13_13-23_Area1_532	AK022217	3	1312.6156	0.9878	BLOCK1
539929A01_20_2012-07-13_13-23_Area1_532	AK022227	3	11748.9949	0.9916	BLOCK1
539929A01_20_2012-07-13_13-23_Area1_532	AK022237	3	58.5468	0.9102	BLOCK1
539929A01_20_2012-07-13_13-23_Area1_532	AK022240	3	798.4924	0.9859	BLOCK1
539929A01_20_2012-07-13_13-23_Area1_532	AK022251	3	315.4657	0.9709	BLOCK1
539929A01_20_2012-07-13_13-23_Area1_532	AK022252	3	894.2341	0.9858	BLOCK1
539929A01_20_2012-07-13_13-23_Area1_532	AK022255	3	152.8617	0.9485	BLOCK1
539929A01_20_2012-07-13_13-23_Area1_532	AK022291	3	173.5608	0.9687	BLOCK1
539929A01_20_2012-07-13_13-23_Area1_532	AK022322	3	358.8836	0.9790	BLOCK1
539929A01_20_2012-07-13_13-23_Area1_532	AK022348	3	231.8199	0.9732	BLOCK1
539929A01_20_2012-07-13_13-23_Area1_532	AK022356	3	130.9266	0.9501	BLOCK1
539929A01_20_2012-07-13_13-23_Area1_532	AK022408	3	868.4983	0.9832	BLOCK1
539929A01_20_2012-07-13_13-23_Area1_532	AK022439	3	135.9350	0.7987	BLOCK1
539929A01_20_2012-07-13_13-23_Area1_532	AK022454	3	8626.5410	0.9968	BLOCK1
539929A01_20_2012-07-13_13-23_Area1_532	AK022459	3	2908.8138	0.9872	BLOCK1
539929A01_20_2012-07-13_13-23_Area1_532	AK022468	3	358.7614	0.9765	BLOCK1
539929A01_20_2012-07-13_13-23_Area1_532	AK022471	3	284.8855	0.9806	BLOCK1
539929A01_20_2012-07-13_13-23_Area1_532	AK022489	3	6813.5443	0.9956	BLOCK1
539929A01_20_2012-07-13_13-23_Area1_532	AK022500	3	5200.1990	0.9897	BLOCK1
539929A01_20_2012-07-13_13-23_Area1_532	AK022515	3	11885.3716	0.9901	BLOCK1
539929A01_20_2012-07-13_13-23_Area1_532	AK022533	3	7442.4166	0.9960	BLOCK1
539929A01_20_2012-07-13_13-23_Area1_532	AK022555	3	12696.7533	0.9966	BLOCK1
539929A01_20_2012-07-13_13-23_Area1_532	AK022567	3	100.6808	0.9314	BLOCK1
539929A01_20_2012-07-13_13-23_Area1_532	AK022574	3	1408.7922	0.9876	BLOCK1
539929A01_20_2012-07-13_13-23_Area1_532	AK022576	3	4179.1457	0.9902	BLOCK1
539929A01_20_2012-07-13_13-23_Area1_532	AK022590	3	7597.6991	0.9896	BLOCK1
539929A01_20_2012-07-13_13-23_Area1_532	AK022609	3	295.4091	0.9645	BLOCK1
539929A01_20_2012-07-13_13-23_Area1_532	AK022610	3	288.1599	0.9801	BLOCK1
539929A01_20_2012-07-13_13-23_Area1_532	AK022644	3	10653.2676	0.9899	BLOCK1
539929A01_20_2012-07-13_13-23_Area1_532	AK022657	3	1664.8954	0.9834	BLOCK1
539929A01_20_2012-07-13_13-23_Area1_532	AK022673	3	3210.0816	0.9835	BLOCK1
539929A01_20_2012-07-13_13-23_Area1_532	AK022690	3	1787.3969	0.9825	BLOCK1
539929A01_20_2012-07-13_13-23_Area1_532	AK022697	3	13846.8889	0.9980	BLOCK1
539929A01_20_2012-07-13_13-23_Area1_532	AK022708	3	47.5383	0.8643	BLOCK1
539929A01_20_2012-07-13_13-23_Area1_532	AK022713	3	3695.8307	0.9911	BLOCK1
539929A01_20_2012-07-13_13-23_Area1_532	AK022715	3	14.0342	0.7233	BLOCK1
539929A01_20_2012-07-13_13-23_Area1_532	AK022723	3	9525.5483	0.9947	BLOCK1
539929A01_20_2012-07-13_13-23_Area1_532	AK022724	3	39.2251	0.8647	BLOCK1
539929A01_20_2012-07-13_13-23_Area1_532	AK022731	3	5196.3855	0.9867	BLOCK1
539929A01_20_2012-07-13_13-23_Area1_532	AK022740	3	6467.7087	0.9822	BLOCK1
539929A01_20_2012-07-13_13-23_Area1_532	AK022756	3	10296.5766	0.9977	BLOCK1
539929A01_20_2012-07-13_13-23_Area1_532	AK022786	3	2832.8921	0.9919	BLOCK1
539929A01_20_2012-07-13_13-23_Area1_532	AK022797	3	1246.9875	0.9887	BLOCK1
539929A01_20_2012-07-13_13-23_Area1_532	AK022834	3	7307.4399	0.9942	BLOCK1
539929A01_20_2012-07-13_13-23_Area1_532	AK022886	3	8316.5092	0.9957	BLOCK1
539929A01_20_2012-07-13_13-23_Area1_532	AK022890	3	6754.8820	0.9937	BLOCK1
539929A01_20_2012-07-13_13-23_Area1_532	AK022913	3	5611.6949	0.9943	BLOCK1
539929A01_20_2012-07-13_13-23_Area1_532	AK022917	3	2802.1604	0.9894	BLOCK1
539929A01_20_2012-07-13_13-23_Area1_532	AK022929	3	4694.2010	0.9917	BLOCK1
539929A01_20_2012-07-13_13-23_Area1_532	AK022935	3	2561.5149	0.9905	BLOCK1
539929A01_20_2012-07-13_13-23_Area1_532	AK022941	3	3967.2625	0.9923	BLOCK1
539929A01_20_2012-07-13_13-23_Area1_532	AK022948	3	7552.0825	0.9881	BLOCK1
539929A01_20_2012-07-13_13-23_Area1_532	AK022953	3	142.0920	0.9665	BLOCK1
539929A01_20_2012-07-13_13-23_Area1_532	AK022964	3	3059.6275	0.9904	BLOCK1
539929A01_20_2012-07-13_13-23_Area1_532	AK023002	3	1283.4793	0.9864	BLOCK1
539929A01_20_2012-07-13_13-23_Area1_532	AK023016	3	2426.2628	0.9880	BLOCK1
539929A01_20_2012-07-13_13-23_Area1_532	AK023019	3	1107.6249	0.9858	BLOCK1
539929A01_20_2012-07-13_13-23_Area1_532	AK023024	3	1923.1674	0.9893	BLOCK1
539929A01_20_2012-07-13_13-23_Area1_532	AK023030	3	2962.7911	0.9888	BLOCK1
539929A01_20_2012-07-13_13-23_Area1_532	AK023045	3	42.7211	0.8994	BLOCK1
539929A01_20_2012-07-13_13-23_Area1_532	AK023048	3	159.7941	0.9648	BLOCK1
539929A01_20_2012-07-13_13-23_Area1_532	AK023050	3	135.9724	0.9661	BLOCK1
539929A01_20_2012-07-13_13-23_Area1_532	AK023054	3	2495.8472	0.9911	BLOCK1
539929A01_20_2012-07-13_13-23_Area1_532	AK023095	3	1044.5116	0.9866	BLOCK1
539929A01_20_2012-07-13_13-23_Area1_532	AK023105	3	2575.4150	0.9886	BLOCK1
539929A01_20_2012-07-13_13-23_Area1_532	AK023107	3	1341.3066	0.9881	BLOCK1
539929A01_20_2012-07-13_13-23_Area1_532	AK023108	3	1898.0122	0.9894	BLOCK1
539929A01_20_2012-07-13_13-23_Area1_532	AK023110	3	6853.4541	0.9960	BLOCK1
539929A01_20_2012-07-13_13-23_Area1_532	AK023121	3	128.7566	0.9383	BLOCK1
539929A01_20_2012-07-13_13-23_Area1_532	AK023125	3	2882.8183	0.9899	BLOCK1
539929A01_20_2012-07-13_13-23_Area1_532	AK023129	3	5664.6299	0.9945	BLOCK1
539929A01_20_2012-07-13_13-23_Area1_532	AK023133	3	2105.3654	0.9906	BLOCK1
539929A01_20_2012-07-13_13-23_Area1_532	AK023141	3	2102.0224	0.9794	BLOCK1
539929A01_20_2012-07-13_13-23_Area1_532	AK023166	3	11121.3491	0.9968	BLOCK1
539929A01_20_2012-07-13_13-23_Area1_532	AK023200	3	1483.6549	0.9855	BLOCK1
539929A01_20_2012-07-13_13-23_Area1_532	AK023219	3	3921.9916	0.9906	BLOCK1
539929A01_20_2012-07-13_13-23_Area1_532	AK023221	3	3796.8041	0.9906	BLOCK1
539929A01_20_2012-07-13_13-23_Area1_532	AK023228	3	13.9957	0.6802	BLOCK1
539929A01_20_2012-07-13_13-23_Area1_532	AK023230	3	572.3374	0.8947	BLOCK1
539929A01_20_2012-07-13_13-23_Area1_532	AK023261	3	2966.5714	0.9918	BLOCK1
539929A01_20_2012-07-13_13-23_Area1_532	AK023285	3	136.0683	0.9618	BLOCK1
539929A01_20_2012-07-13_13-23_Area1_532	AK023286	3	267.1859	0.9691	BLOCK1
539929A01_20_2012-07-13_13-23_Area1_532	AK023297	3	7658.1510	0.9967	BLOCK1
539929A01_20_2012-07-13_13-23_Area1_532	AK023311	3	9023.0502	0.9933	BLOCK1
539929A01_20_2012-07-13_13-23_Area1_532	AK023319	3	792.2684	0.9856	BLOCK1
539929A01_20_2012-07-13_13-23_Area1_532	AK023332	3	340.9052	0.9533	BLOCK1
539929A01_20_2012-07-13_13-23_Area1_532	AK023348	3	21359.6941	0.9926	BLOCK1
539929A01_20_2012-07-13_13-23_Area1_532	AK023372	3	46.7716	0.8831	BLOCK1
539929A01_20_2012-07-13_13-23_Area1_532	AK023374	3	5196.9077	0.9934	BLOCK1
539929A01_20_2012-07-13_13-23_Area1_532	AK023392	3	432.2427	0.9819	BLOCK1
539929A01_20_2012-07-13_13-23_Area1_532	AK023397	3	1303.1391	0.9809	BLOCK1
539929A01_20_2012-07-13_13-23_Area1_532	AK023398	3	12534.2320	0.9942	BLOCK1
539929A01_20_2012-07-13_13-23_Area1_532	AK023399	3	1653.8974	0.9881	BLOCK1
539929A01_20_2012-07-13_13-23_Area1_532	AK023413	3	25.7939	0.8467	BLOCK1
539929A01_20_2012-07-13_13-23_Area1_532	AK023415	3	6761.1578	0.9948	BLOCK1
539929A01_20_2012-07-13_13-23_Area1_532	AK023417	3	2764.0316	0.9881	BLOCK1
539929A01_20_2012-07-13_13-23_Area1_532	AK023431	3	8457.1658	0.9956	BLOCK1
539929A01_20_2012-07-13_13-23_Area1_532	AK023447	3	10.6104	0.6383	BLOCK1
539929A01_20_2012-07-13_13-23_Area1_532	AK023479	3	4099.0585	0.9923	BLOCK1
539929A01_20_2012-07-13_13-23_Area1_532	AK023500	3	32.8479	0.8293	BLOCK1
539929A01_20_2012-07-13_13-23_Area1_532	AK023513	3	404.2091	0.9507	BLOCK1
539929A01_20_2012-07-13_13-23_Area1_532	AK023518	3	1353.7791	0.9876	BLOCK1
539929A01_20_2012-07-13_13-23_Area1_532	AK023542	3	299.9616	0.9707	BLOCK1
539929A01_20_2012-07-13_13-23_Area1_532	AK023546	3	11.2338	0.6977	BLOCK1
539929A01_20_2012-07-13_13-23_Area1_532	AK023606	3	884.8679	0.9799	BLOCK1
539929A01_20_2012-07-13_13-23_Area1_532	AK023618	3	9026.3383	0.9933	BLOCK1
539929A01_20_2012-07-13_13-23_Area1_532	AK023639	3	3457.8436	0.9848	BLOCK1
539929A01_20_2012-07-13_13-23_Area1_532	AK023650	3	7511.1883	0.9959	BLOCK1
539929A01_20_2012-07-13_13-23_Area1_532	AK023652	3	54.2667	0.8394	BLOCK1
539929A01_20_2012-07-13_13-23_Area1_532	AK023669	3	2651.4533	0.9862	BLOCK1
539929A01_20_2012-07-13_13-23_Area1_532	AK023671	3	5653.8583	0.9924	BLOCK1
539929A01_20_2012-07-13_13-23_Area1_532	AK023732	3	1517.7596	0.9877	BLOCK1
539929A01_20_2012-07-13_13-23_Area1_532	AK023765	3	332.0574	0.9755	BLOCK1
539929A01_20_2012-07-13_13-23_Area1_532	AK023778	3	212.6058	0.9747	BLOCK1
539929A01_20_2012-07-13_13-23_Area1_532	AK023782	3	4452.9314	0.9870	BLOCK1
539929A01_20_2012-07-13_13-23_Area1_532	AK023791	3	2232.3928	0.9893	BLOCK1
539929A01_20_2012-07-13_13-23_Area1_532	AK023797	3	40.4572	0.8233	BLOCK1
[truncated: 43,035 more rows]

## Sheet: CONTROL_2
IMAGE_ID	SEQ_ID	PROBE_PAIRS	EXPRS	SE_EXPRS	GENE_EXPR_OPTION	GENE_INFO
539929A02_20_2012-07-13_13-23_Area1_532	AB000409	3	4580.9514	0.9820	BLOCK1
539929A02_20_2012-07-13_13-23_Area1_532	AB000463	3	1277.6154	0.9776	BLOCK1
539929A02_20_2012-07-13_13-23_Area1_532	AB000781	3	25.4502	0.7827	BLOCK1
539929A02_20_2012-07-13_13-23_Area1_532	AB001328	3	14.8173	0.6552	BLOCK1
539929A02_20_2012-07-13_13-23_Area1_532	AB002294	3	3826.6741	0.9815	BLOCK1
539929A02_20_2012-07-13_13-23_Area1_532	AB002308	3	7147.1283	0.9871	BLOCK1
539929A02_20_2012-07-13_13-23_Area1_532	AB002311	3	969.6294	0.9772	BLOCK1
539929A02_20_2012-07-13_13-23_Area1_532	AB002313	3	19459.7608	0.9930	BLOCK1
539929A02_20_2012-07-13_13-23_Area1_532	AB002360	3	1856.3606	0.9802	BLOCK1
539929A02_20_2012-07-13_13-23_Area1_532	AB002377	3	2120.5139	0.9796	BLOCK1
539929A02_20_2012-07-13_13-23_Area1_532	AB002381	3	3561.6166	0.9823	BLOCK1
539929A02_20_2012-07-13_13-23_Area1_532	AB002382	3	11792.7133	0.9908	BLOCK1
539929A02_20_2012-07-13_13-23_Area1_532	AB002384	3	17.9568	0.7135	BLOCK1
539929A02_20_2012-07-13_13-23_Area1_532	AB003177	3	4161.9049	0.9828	BLOCK1
539929A02_20_2012-07-13_13-23_Area1_532	AB003333	3	5882.7934	0.9851	BLOCK1
539929A02_20_2012-07-13_13-23_Area1_532	AB006589	3	27.5058	0.7765	BLOCK1
539929A02_20_2012-07-13_13-23_Area1_532	AB006590	3	34.1837	0.7938	BLOCK1
539929A02_20_2012-07-13_13-23_Area1_532	AB006621	3	12.4802	0.6938	BLOCK1
539929A02_20_2012-07-13_13-23_Area1_532	AB006625	3	17198.9980	0.9930	BLOCK1
539929A02_20_2012-07-13_13-23_Area1_532	AB007457	3	8277.6058	0.9726	BLOCK1
539929A02_20_2012-07-13_13-23_Area1_532	AB007870	3	435.5441	0.9665	BLOCK1
539929A02_20_2012-07-13_13-23_Area1_532	AB007877	3	102.7814	0.9105	BLOCK1
539929A02_20_2012-07-13_13-23_Area1_532	AB007878	3	1727.4431	0.9802	BLOCK1
539929A02_20_2012-07-13_13-23_Area1_532	AB007895	3	36.4720	0.8006	BLOCK1
539929A02_20_2012-07-13_13-23_Area1_532	AB007921	3	92.9504	0.9235	BLOCK1
539929A02_20_2012-07-13_13-23_Area1_532	AB007923	3	141.7341	0.9335	BLOCK1
539929A02_20_2012-07-13_13-23_Area1_532	AB007928	3	1358.6433	0.9788	BLOCK1
539929A02_20_2012-07-13_13-23_Area1_532	AB007937	3	155.1274	0.9467	BLOCK1
539929A02_20_2012-07-13_13-23_Area1_532	AB007940	3	808.0392	0.9753	BLOCK1
539929A02_20_2012-07-13_13-23_Area1_532	AB008790	3	9960.2918	0.9891	BLOCK1
539929A02_20_2012-07-13_13-23_Area1_532	AB010419	3	346.9436	0.9274	BLOCK1
539929A02_20_2012-07-13_13-23_Area1_532	AB010962	3	263.4449	0.9601	BLOCK1
539929A02_20_2012-07-13_13-23_Area1_532	AB011088	3	9894.6789	0.9863	BLOCK1
539929A02_20_2012-07-13_13-23_Area1_532	AB011097	3	6.9334	0.5764	BLOCK1
539929A02_20_2012-07-13_13-23_Area1_532	AB011103	3	16.4756	0.7247	BLOCK1
539929A02_20_2012-07-13_13-23_Area1_532	AB011123	3	37.2676	0.7570	BLOCK1
539929A02_20_2012-07-13_13-23_Area1_532	AB011154	3	489.9562	0.9715	BLOCK1
539929A02_20_2012-07-13_13-23_Area1_532	AB011157	3	716.5917	0.9682	BLOCK1
539929A02_20_2012-07-13_13-23_Area1_532	AB011163	3	5714.0591	0.9845	BLOCK1
539929A02_20_2012-07-13_13-23_Area1_532	AB011174	3	5209.4483	0.9733	BLOCK1
539929A02_20_2012-07-13_13-23_Area1_532	AB011180	3	794.9883	0.9753	BLOCK1
539929A02_20_2012-07-13_13-23_Area1_532	AB011539	3	65.4458	0.8986	BLOCK1
539929A02_20_2012-07-13_13-23_Area1_532	AB012143	3	1923.5776	0.9791	BLOCK1
539929A02_20_2012-07-13_13-23_Area1_532	AB012614	3	5203.5508	0.9843	BLOCK1
539929A02_20_2012-07-13_13-23_Area1_532	AB014512	3	24.4304	0.8075	BLOCK1
539929A02_20_2012-07-13_13-23_Area1_532	AB014514	3	3203.0705	0.9822	BLOCK1
539929A02_20_2012-07-13_13-23_Area1_532	AB014527	3	1364.2405	0.9789	BLOCK1
539929A02_20_2012-07-13_13-23_Area1_532	AB014576	3	9329.4882	0.9877	BLOCK1
539929A02_20_2012-07-13_13-23_Area1_532	AB014593	3	1914.1702	0.9789	BLOCK1
539929A02_20_2012-07-13_13-23_Area1_532	AB014601	3	1094.6590	0.9749	BLOCK1
539929A02_20_2012-07-13_13-23_Area1_532	AB014605	3	395.0840	0.9666	BLOCK1
539929A02_20_2012-07-13_13-23_Area1_532	AB014771	3	5.3837	0.5175	BLOCK1
539929A02_20_2012-07-13_13-23_Area1_532	AB015046	3	9195.3566	0.9755	BLOCK1
539929A02_20_2012-07-13_13-23_Area1_532	AB015983	3	8101.8083	0.9868	BLOCK1
539929A02_20_2012-07-13_13-23_Area1_532	AB016073	3	17.8688	0.7416	BLOCK1
539929A02_20_2012-07-13_13-23_Area1_532	AB016898	3	804.3030	0.9747	BLOCK1
539929A02_20_2012-07-13_13-23_Area1_532	AB016902	3	43.0858	0.8576	BLOCK1
539929A02_20_2012-07-13_13-23_Area1_532	AB016929	3	23.6823	0.7998	BLOCK1
539929A02_20_2012-07-13_13-23_Area1_532	AB017007	3	198.4876	0.9541	BLOCK1
539929A02_20_2012-07-13_13-23_Area1_532	AB018258	3	14.5418	0.7325	BLOCK1
539929A02_20_2012-07-13_13-23_Area1_532	AB018263	3	269.0533	0.9494	BLOCK1
539929A02_20_2012-07-13_13-23_Area1_532	AB018269	3	10861.7216	0.9839	BLOCK1
539929A02_20_2012-07-13_13-23_Area1_532	AB018304	3	2721.3714	0.9808	BLOCK1
539929A02_20_2012-07-13_13-23_Area1_532	AB018323	3	165.9633	0.9525	BLOCK1
539929A02_20_2012-07-13_13-23_Area1_532	AB018344	3	5585.9690	0.9843	BLOCK1
539929A02_20_2012-07-13_13-23_Area1_532	AB019254	3	5591.1741	0.9836	BLOCK1
539929A02_20_2012-07-13_13-23_Area1_532	AB019489	3	1680.9797	0.9796	BLOCK1
539929A02_20_2012-07-13_13-23_Area1_532	AB019490	3	1868.0121	0.9800	BLOCK1
539929A02_20_2012-07-13_13-23_Area1_532	AB019491	3	1308.7391	0.9783	BLOCK1
539929A02_20_2012-07-13_13-23_Area1_532	AB019542	3	1609.1475	0.9814	BLOCK1
539929A02_20_2012-07-13_13-23_Area1_532	AB020627	3	12.2949	0.6509	BLOCK1
539929A02_20_2012-07-13_13-23_Area1_532	AB020633	3	271.8849	0.9390	BLOCK1
539929A02_20_2012-07-13_13-23_Area1_532	AB020644	3	32.5251	0.8007	BLOCK1
539929A02_20_2012-07-13_13-23_Area1_532	AB020648	3	799.1733	0.9726	BLOCK1
539929A02_20_2012-07-13_13-23_Area1_532	AB020652	3	30.7719	0.7380	BLOCK1
539929A02_20_2012-07-13_13-23_Area1_532	AB020653	3	9.3774	0.6447	BLOCK1
539929A02_20_2012-07-13_13-23_Area1_532	AB020674	3	6869.6966	0.9863	BLOCK1
539929A02_20_2012-07-13_13-23_Area1_532	AB020696	3	110.0156	0.9289	BLOCK1
539929A02_20_2012-07-13_13-23_Area1_532	AB020699	3	4499.7015	0.9847	BLOCK1
539929A02_20_2012-07-13_13-23_Area1_532	AB020701	3	65.2299	0.8861	BLOCK1
539929A02_20_2012-07-13_13-23_Area1_532	AB020703	3	5536.2483	0.9846	BLOCK1
539929A02_20_2012-07-13_13-23_Area1_532	AB020709	3	8.3128	0.5407	BLOCK1
539929A02_20_2012-07-13_13-23_Area1_532	AB020711	3	7084.3931	0.9868	BLOCK1
539929A02_20_2012-07-13_13-23_Area1_532	AB020714	3	1035.7340	0.9761	BLOCK1
539929A02_20_2012-07-13_13-23_Area1_532	AB020721	3	96.2799	0.9301	BLOCK1
539929A02_20_2012-07-13_13-23_Area1_532	AB020735	3	70.9453	0.9064	BLOCK1
539929A02_20_2012-07-13_13-23_Area1_532	AB021642	3	2440.1557	0.8959	BLOCK1
539929A02_20_2012-07-13_13-23_Area1_532	AB021643	3	2194.7366	0.9811	BLOCK1
539929A02_20_2012-07-13_13-23_Area1_532	AB021660	3	87.8719	0.9024	BLOCK1
539929A02_20_2012-07-13_13-23_Area1_532	AB022434	3	108.4570	0.9356	BLOCK1
539929A02_20_2012-07-13_13-23_Area1_532	AB023144	3	5.4874	0.5229	BLOCK1
539929A02_20_2012-07-13_13-23_Area1_532	AB023162	3	2432.5302	0.9820	BLOCK1
539929A02_20_2012-07-13_13-23_Area1_532	AB023164	3	1873.2833	0.9794	BLOCK1
539929A02_20_2012-07-13_13-23_Area1_532	AB023174	3	124.9601	0.9399	BLOCK1
539929A02_20_2012-07-13_13-23_Area1_532	AB023202	3	18.2522	0.6987	BLOCK1
539929A02_20_2012-07-13_13-23_Area1_532	AB023209	3	407.4260	0.9698	BLOCK1
539929A02_20_2012-07-13_13-23_Area1_532	AB023213	3	1132.6824	0.9745	BLOCK1
539929A02_20_2012-07-13_13-23_Area1_532	AB023223	3	8.6885	0.6443	BLOCK1
539929A02_20_2012-07-13_13-23_Area1_532	AB023225	3	190.8709	0.9519	BLOCK1
539929A02_20_2012-07-13_13-23_Area1_532	AB023230	3	229.4152	0.9591	BLOCK1
539929A02_20_2012-07-13_13-23_Area1_532	AB024691	3	280.2366	0.9603	BLOCK1
539929A02_20_2012-07-13_13-23_Area1_532	AB024964	3	28.4236	0.7533	BLOCK1
539929A02_20_2012-07-13_13-23_Area1_532	AB025105	3	2028.9357	0.9777	BLOCK1
539929A02_20_2012-07-13_13-23_Area1_532	AB025106	3	1819.2133	0.9771	BLOCK1
539929A02_20_2012-07-13_13-23_Area1_532	AB026722	3	973.4891	0.9756	BLOCK1
539929A02_20_2012-07-13_13-23_Area1_532	AB027133	3	165.6393	0.9469	BLOCK1
539929A02_20_2012-07-13_13-23_Area1_532	AB028070	3	1448.2858	0.9755	BLOCK1
539929A02_20_2012-07-13_13-23_Area1_532	AB028944	3	9519.1283	0.9877	BLOCK1
539929A02_20_2012-07-13_13-23_Area1_532	AB028949	3	3920.4391	0.9830	BLOCK1
539929A02_20_2012-07-13_13-23_Area1_532	AB028953	3	13.6796	0.6975	BLOCK1
539929A02_20_2012-07-13_13-23_Area1_532	AB028963	3	2202.2186	0.9809	BLOCK1
539929A02_20_2012-07-13_13-23_Area1_532	AB028965	3	1497.2141	0.9762	BLOCK1
539929A02_20_2012-07-13_13-23_Area1_532	AB028966	3	7315.9458	0.9855	BLOCK1
539929A02_20_2012-07-13_13-23_Area1_532	AB028970	3	5916.3708	0.9850	BLOCK1
539929A02_20_2012-07-13_13-23_Area1_532	AB028979	3	249.5374	0.9585	BLOCK1
539929A02_20_2012-07-13_13-23_Area1_532	AB028986	3	4351.4666	0.9842	BLOCK1
539929A02_20_2012-07-13_13-23_Area1_532	AB029012	3	9455.7224	0.9887	BLOCK1
539929A02_20_2012-07-13_13-23_Area1_532	AB029034	3	8716.1563	0.9885	BLOCK1
539929A02_20_2012-07-13_13-23_Area1_532	AB029331	3	2439.2514	0.9794	BLOCK1
539929A02_20_2012-07-13_13-23_Area1_532	AB029488	3	79.9173	0.7765	BLOCK1
539929A02_20_2012-07-13_13-23_Area1_532	AB030181	3	116.3934	0.8961	BLOCK1
539929A02_20_2012-07-13_13-23_Area1_532	AB030240	3	11.4948	0.6876	BLOCK1
539929A02_20_2012-07-13_13-23_Area1_532	AB031045	3	1631.4648	0.9794	BLOCK1
539929A02_20_2012-07-13_13-23_Area1_532	AB032179	3	8467.3632	0.9869	BLOCK1
539929A02_20_2012-07-13_13-23_Area1_532	AB032251	3	1326.8459	0.9773	BLOCK1
539929A02_20_2012-07-13_13-23_Area1_532	AB032417	3	7848.5598	0.9873	BLOCK1
539929A02_20_2012-07-13_13-23_Area1_532	AB032592	3	12.4921	0.6526	BLOCK1
539929A02_20_2012-07-13_13-23_Area1_532	AB032762	3	24.4682	0.7771	BLOCK1
539929A02_20_2012-07-13_13-23_Area1_532	AB032945	3	373.4400	0.9642	BLOCK1
539929A02_20_2012-07-13_13-23_Area1_532	AB032951	3	16254.7936	0.9876	BLOCK1
539929A02_20_2012-07-13_13-23_Area1_532	AB032956	3	34.5628	0.8211	BLOCK1
539929A02_20_2012-07-13_13-23_Area1_532	AB032960	3	4.1912	0.5293	BLOCK1
539929A02_20_2012-07-13_13-23_Area1_532	AB032966	3	6124.6588	0.9846	BLOCK1
539929A02_20_2012-07-13_13-23_Area1_532	AB032979	3	3521.9883	0.9778	BLOCK1
539929A02_20_2012-07-13_13-23_Area1_532	AB032992	3	2227.7563	0.9787	BLOCK1
539929A02_20_2012-07-13_13-23_Area1_532	AB032995	3	2960.9679	0.9821	BLOCK1
539929A02_20_2012-07-13_13-23_Area1_532	AB033000	3	696.2090	0.9687	BLOCK1
539929A02_20_2012-07-13_13-23_Area1_532	AB033012	3	224.7683	0.9178	BLOCK1
539929A02_20_2012-07-13_13-23_Area1_532	AB033021	3	26.6497	0.7112	BLOCK1
539929A02_20_2012-07-13_13-23_Area1_532	AB033036	3	7.1346	0.5771	BLOCK1
539929A02_20_2012-07-13_13-23_Area1_532	AB033044	3	234.7491	0.9552	BLOCK1
539929A02_20_2012-07-13_13-23_Area1_532	AB033045	3	2997.6316	0.9825	BLOCK1
539929A02_20_2012-07-13_13-23_Area1_532	AB033052	3	553.2712	0.9695	BLOCK1
539929A02_20_2012-07-13_13-23_Area1_532	AB033055	3	10.6003	0.6507	BLOCK1
539929A02_20_2012-07-13_13-23_Area1_532	AB033058	3	3119.9423	0.9795	BLOCK1
539929A02_20_2012-07-13_13-23_Area1_532	AB033061	3	8169.3358	0.9865	BLOCK1
539929A02_20_2012-07-13_13-23_Area1_532	AB033063	3	6783.5426	0.9869	BLOCK1
539929A02_20_2012-07-13_13-23_Area1_532	AB033087	3	2472.4674	0.9755	BLOCK1
539929A02_20_2012-07-13_13-23_Area1_532	AB033115	3	6368.3537	0.9856	BLOCK1
539929A02_20_2012-07-13_13-23_Area1_532	AB033132	3	787.0515	0.9740	BLOCK1
539929A02_20_2012-07-13_13-23_Area1_532	AB033605	3	14080.5133	0.9896	BLOCK1
539929A02_20_2012-07-13_13-23_Area1_532	AB033941	3	9.8901	0.6456	BLOCK1
539929A02_20_2012-07-13_13-23_Area1_532	AB035700	3	99.6849	0.9194	BLOCK1
539929A02_20_2012-07-13_13-23_Area1_532	AB036991	3	628.1285	0.9740	BLOCK1
539929A02_20_2012-07-13_13-23_Area1_532	AB037594	3	4147.9418	0.9832	BLOCK1
539929A02_20_2012-07-13_13-23_Area1_532	AB037723	3	10.8179	0.6682	BLOCK1
539929A02_20_2012-07-13_13-23_Area1_532	AB037741	3	297.6564	0.9611	BLOCK1
539929A02_20_2012-07-13_13-23_Area1_532	AB037766	3	331.0524	0.9636	BLOCK1
539929A02_20_2012-07-13_13-23_Area1_532	AB037774	3	215.1068	0.9477	BLOCK1
539929A02_20_2012-07-13_13-23_Area1_532	AB037781	3	172.0248	0.8831	BLOCK1
539929A02_20_2012-07-13_13-23_Area1_532	AB037789	3	6956.1566	0.9837	BLOCK1
539929A02_20_2012-07-13_13-23_Area1_532	AB037794	3	48.7541	0.8303	BLOCK1
539929A02_20_2012-07-13_13-23_Area1_532	AB037808	3	2008.4883	0.9806	BLOCK1
539929A02_20_2012-07-13_13-23_Area1_532	AB037819	3	13707.0744	0.9905	BLOCK1
539929A02_20_2012-07-13_13-23_Area1_532	AB037821	3	14.8868	0.6570	BLOCK1
539929A02_20_2012-07-13_13-23_Area1_532	AB037832	3	2998.2999	0.9818	BLOCK1
539929A02_20_2012-07-13_13-23_Area1_532	AB037833	3	17253.0760	0.9939	BLOCK1
539929A02_20_2012-07-13_13-23_Area1_532	AB037839	3	18112.1999	0.9945	BLOCK1
539929A02_20_2012-07-13_13-23_Area1_532	AB037844	3	3202.2700	0.9822	BLOCK1
539929A02_20_2012-07-13_13-23_Area1_532	AB037853	3	339.1817	0.9623	BLOCK1
539929A02_20_2012-07-13_13-23_Area1_532	AB037860	3	1782.7857	0.9794	BLOCK1
539929A02_20_2012-07-13_13-23_Area1_532	AB037861	3	11341.3924	0.9895	BLOCK1
539929A02_20_2012-07-13_13-23_Area1_532	AB037902	3	32.5989	0.7135	BLOCK1
539929A02_20_2012-07-13_13-23_Area1_532	AB037911	3	4394.2742	0.8624	BLOCK1
539929A02_20_2012-07-13_13-23_Area1_532	AB039667	3	1540.9501	0.9791	BLOCK1
539929A02_20_2012-07-13_13-23_Area1_532	AB039791	3	2082.4183	0.9475	BLOCK1
539929A02_20_2012-07-13_13-23_Area1_532	AB039886	3	7.9404	0.6267	BLOCK1
539929A02_20_2012-07-13_13-23_Area1_532	AB039921	3	596.8530	0.9726	BLOCK1
539929A02_20_2012-07-13_13-23_Area1_532	AB040046	3	73.3999	0.8910	BLOCK1
539929A02_20_2012-07-13_13-23_Area1_532	AB040413	3	4345.7638	0.9837	BLOCK1
539929A02_20_2012-07-13_13-23_Area1_532	AB040529	3	15703.1931	0.9897	BLOCK1
539929A02_20_2012-07-13_13-23_Area1_532	AB040820	3	39.1118	0.7293	BLOCK1
539929A02_20_2012-07-13_13-23_Area1_532	AB040822	3	26.1075	0.8062	BLOCK1
539929A02_20_2012-07-13_13-23_Area1_532	AB040875	3	1960.0541	0.9797	BLOCK1
539929A02_20_2012-07-13_13-23_Area1_532	AB040883	3	3298.6237	0.9802	BLOCK1
539929A02_20_2012-07-13_13-23_Area1_532	AB040885	3	2638.6078	0.9791	BLOCK1
539929A02_20_2012-07-13_13-23_Area1_532	AB040888	3	32.2103	0.7443	BLOCK1
539929A02_20_2012-07-13_13-23_Area1_532	AB040895	3	12.4539	0.6673	BLOCK1
539929A02_20_2012-07-13_13-23_Area1_532	AB040937	3	1377.4191	0.9731	BLOCK1
539929A02_20_2012-07-13_13-23_Area1_532	AB040942	3	6196.4466	0.9768	BLOCK1
539929A02_20_2012-07-13_13-23_Area1_532	AB040944	3	3511.0016	0.9812	BLOCK1
539929A02_20_2012-07-13_13-23_Area1_532	AB040946	3	249.2834	0.9608	BLOCK1
539929A02_20_2012-07-13_13-23_Area1_532	AB040949	3	138.9737	0.9422	BLOCK1
539929A02_20_2012-07-13_13-23_Area1_532	AB040957	3	52.5097	0.8722	BLOCK1
539929A02_20_2012-07-13_13-23_Area1_532	AB041019	3	6647.5691	0.9851	BLOCK1
539929A02_20_2012-07-13_13-23_Area1_532	AB041533	3	354.3566	0.9469	BLOCK1
539929A02_20_2012-07-13_13-23_Area1_532	AB041833	3	6630.2524	0.9855	BLOCK1
539929A02_20_2012-07-13_13-23_Area1_532	AB041834	3	12237.6656	0.9901	BLOCK1
539929A02_20_2012-07-13_13-23_Area1_532	AB042326	3	59.8616	0.8908	BLOCK1
539929A02_20_2012-07-13_13-23_Area1_532	AB042648	3	25.0854	0.8131	BLOCK1
539929A02_20_2012-07-13_13-23_Area1_532	AB043588	3	1873.8608	0.9795	BLOCK1
539929A02_20_2012-07-13_13-23_Area1_532	AB044556	3	336.6898	0.9493	BLOCK1
539929A02_20_2012-07-13_13-23_Area1_532	AB044777	3	9933.7776	0.9896	BLOCK1
539929A02_20_2012-07-13_13-23_Area1_532	AB045131	3	8751.3774	0.9854	BLOCK1
539929A02_20_2012-07-13_13-23_Area1_532	AB045369	3	34.1978	0.8252	BLOCK1
539929A02_20_2012-07-13_13-23_Area1_532	AB045733	3	1465.7674	0.9790	BLOCK1
539929A02_20_2012-07-13_13-23_Area1_532	AB045830	3	14.0639	0.7175	BLOCK1
539929A02_20_2012-07-13_13-23_Area1_532	AB045831	3	11.2521	0.6844	BLOCK1
539929A02_20_2012-07-13_13-23_Area1_532	AB046399	3	13.7295	0.6954	BLOCK1
539929A02_20_2012-07-13_13-23_Area1_532	AB046400	3	9.1901	0.6428	BLOCK1
539929A02_20_2012-07-13_13-23_Area1_532	AB046614	3	8689.3341	0.9837	BLOCK1
539929A02_20_2012-07-13_13-23_Area1_532	AB046767	3	1233.2949	0.9792	BLOCK1
539929A02_20_2012-07-13_13-23_Area1_532	AB046770	3	24.1460	0.7500	BLOCK1
539929A02_20_2012-07-13_13-23_Area1_532	AB046775	3	19.4085	0.7448	BLOCK1
539929A02_20_2012-07-13_13-23_Area1_532	AB046778	3	3978.9338	0.9826	BLOCK1
539929A02_20_2012-07-13_13-23_Area1_532	AB046787	3	1178.1094	0.9776	BLOCK1
539929A02_20_2012-07-13_13-23_Area1_532	AB046826	3	4495.9353	0.9830	BLOCK1
539929A02_20_2012-07-13_13-23_Area1_532	AB046834	3	76.8868	0.8910	BLOCK1
539929A02_20_2012-07-13_13-23_Area1_532	AB046859	3	94.0944	0.8973	BLOCK1
539929A02_20_2012-07-13_13-23_Area1_532	AB047077	3	6866.7632	0.9874	BLOCK1
539929A02_20_2012-07-13_13-23_Area1_532	AB047784	3	1340.6947	0.9779	BLOCK1
539929A02_20_2012-07-13_13-23_Area1_532	AB048796	3	17.1525	0.7784	BLOCK1
539929A02_20_2012-07-13_13-23_Area1_532	AB051078	3	4429.3036	0.9839	BLOCK1
539929A02_20_2012-07-13_13-23_Area1_532	AB051233	3	767.0399	0.9739	BLOCK1
539929A02_20_2012-07-13_13-23_Area1_532	AB051428	3	10420.5966	0.9887	BLOCK1
539929A02_20_2012-07-13_13-23_Area1_532	AB051435	3	228.0383	0.9494	BLOCK1
539929A02_20_2012-07-13_13-23_Area1_532	AB051436	3	4459.1158	0.9822	BLOCK1
539929A02_20_2012-07-13_13-23_Area1_532	AB051443	3	19.5796	0.7995	BLOCK1
539929A02_20_2012-07-13_13-23_Area1_532	AB051446	3	207.9021	0.9543	BLOCK1
539929A02_20_2012-07-13_13-23_Area1_532	AB051453	3	301.1224	0.9627	BLOCK1
539929A02_20_2012-07-13_13-23_Area1_532	AB051462	3	7.7997	0.6508	BLOCK1
539929A02_20_2012-07-13_13-23_Area1_532	AB051473	3	23.9577	0.8014	BLOCK1
539929A02_20_2012-07-13_13-23_Area1_532	AB051490	3	349.4026	0.9523	BLOCK1
539929A02_20_2012-07-13_13-23_Area1_532	AB051500	3	8.9790	0.6122	BLOCK1
539929A02_20_2012-07-13_13-23_Area1_532	AB051501	3	402.1399	0.9658	BLOCK1
539929A02_20_2012-07-13_13-23_Area1_532	AB051508	3	1486.2616	0.9787	BLOCK1
539929A02_20_2012-07-13_13-23_Area1_532	AB051518	3	549.6843	0.9718	BLOCK1
539929A02_20_2012-07-13_13-23_Area1_532	AB051520	3	32.6144	0.8143	BLOCK1
539929A02_20_2012-07-13_13-23_Area1_532	AB051533	3	1653.0434	0.9794	BLOCK1
539929A02_20_2012-07-13_13-23_Area1_532	AB051543	3	12.9967	0.6362	BLOCK1
539929A02_20_2012-07-13_13-23_Area1_532	AB051549	3	439.1255	0.9677	BLOCK1
539929A02_20_2012-07-13_13-23_Area1_532	AB051813	3	240.9924	0.9602	BLOCK1
539929A02_20_2012-07-13_13-23_Area1_532	AB051853	3	144.9215	0.9503	BLOCK1
539929A02_20_2012-07-13_13-23_Area1_532	AB051866	3	16.7944	0.7270	BLOCK1
539929A02_20_2012-07-13_13-23_Area1_532	AB052765	3	7243.4731	0.9843	BLOCK1
539929A02_20_2012-07-13_13-23_Area1_532	AB052917	3	2711.8863	0.9816	BLOCK1
539929A02_20_2012-07-13_13-23_Area1_532	AB052918	3	3162.5025	0.9822	BLOCK1
539929A02_20_2012-07-13_13-23_Area1_532	AB053302	3	9.4838	0.6468	BLOCK1
539929A02_20_2012-07-13_13-23_Area1_532	AB053321	3	13.2946	0.7137	BLOCK1
539929A02_20_2012-07-13_13-23_Area1_532	AB053445	3	37.6815	0.8200	BLOCK1
539929A02_20_2012-07-13_13-23_Area1_532	AB054575	3	17.3854	0.7186	BLOCK1
539929A02_20_2012-07-13_13-23_Area1_532	AB054881	3	5169.9254	0.9848	BLOCK1
539929A02_20_2012-07-13_13-23_Area1_532	AB055226	3	4286.5483	0.9792	BLOCK1
539929A02_20_2012-07-13_13-23_Area1_532	AB055227	3	8366.2716	0.9839	BLOCK1
539929A02_20_2012-07-13_13-23_Area1_532	AB055890	3	2650.6483	0.9793	BLOCK1
539929A02_20_2012-07-13_13-23_Area1_532	AB056866	3	7.3693	0.5898	BLOCK1
539929A02_20_2012-07-13_13-23_Area1_532	AB058703	3	94.1402	0.9076	BLOCK1
539929A02_20_2012-07-13_13-23_Area1_532	AB058718	3	6467.1058	0.9873	BLOCK1
539929A02_20_2012-07-13_13-23_Area1_532	AB058751	3	3130.2483	0.9795	BLOCK1
539929A02_20_2012-07-13_13-23_Area1_532	AB058757	3	11.6766	0.6529	BLOCK1
539929A02_20_2012-07-13_13-23_Area1_532	AB058774	3	233.2366	0.9558	BLOCK1
539929A02_20_2012-07-13_13-23_Area1_532	AB058779	3	19.3252	0.6953	BLOCK1
539929A02_20_2012-07-13_13-23_Area1_532	AB058780	3	10.9769	0.6280	BLOCK1
539929A02_20_2012-07-13_13-23_Area1_532	AB058893	3	29.8333	0.8071	BLOCK1
539929A02_20_2012-07-13_13-23_Area1_532	AB058895	3	10.7864	0.6771	BLOCK1
539929A02_20_2012-07-13_13-23_Area1_532	AB059277	3	4107.6131	0.9794	BLOCK1
539929A02_20_2012-07-13_13-23_Area1_532	AB061325	3	2765.1264	0.9815	BLOCK1
539929A02_20_2012-07-13_13-23_Area1_532	AB061371	3	5300.5230	0.9849	BLOCK1
539929A02_20_2012-07-13_13-23_Area1_532	AB061669	3	1407.2216	0.9778	BLOCK1
539929A02_20_2012-07-13_13-23_Area1_532	AB061798	3	41.8772	0.8671	BLOCK1
539929A02_20_2012-07-13_13-23_Area1_532	AB062436	3	4705.1027	0.9838	BLOCK1
539929A02_20_2012-07-13_13-23_Area1_532	AB062477	3	117.3583	0.9072	BLOCK1
539929A02_20_2012-07-13_13-23_Area1_532	AB062481	3	4429.5075	0.9831	BLOCK1
539929A02_20_2012-07-13_13-23_Area1_532	AB062482	3	12.7352	0.6581	BLOCK1
539929A02_20_2012-07-13_13-23_Area1_532	AB062485	3	2011.3266	0.9757	BLOCK1
539929A02_20_2012-07-13_13-23_Area1_532	AB062488	3	80.4983	0.8854	BLOCK1
539929A02_20_2012-07-13_13-23_Area1_532	AB062787	3	29.8767	0.7814	BLOCK1
539929A02_20_2012-07-13_13-23_Area1_532	AB063318	3	12985.2783	0.9874	BLOCK1
539929A02_20_2012-07-13_13-23_Area1_532	AB064667	3	253.5433	0.9556	BLOCK1
539929A02_20_2012-07-13_13-23_Area1_532	AB064670	3	121.1639	0.9381	BLOCK1
539929A02_20_2012-07-13_13-23_Area1_532	AB065089	3	4082.6747	0.9853	BLOCK1
539929A02_20_2012-07-13_13-23_Area1_532	AB066484	3	12048.2664	0.9900	BLOCK1
539929A02_20_2012-07-13_13-23_Area1_532	AB067467	3	708.9737	0.9714	BLOCK1
539929A02_20_2012-07-13_13-23_Area1_532	AB067492	3	14.2190	0.7331	BLOCK1
539929A02_20_2012-07-13_13-23_Area1_532	AB067495	3	72.0058	0.8838	BLOCK1
539929A02_20_2012-07-13_13-23_Area1_532	AB067502	3	1120.9928	0.9743	BLOCK1
539929A02_20_2012-07-13_13-23_Area1_532	AB069681	3	4591.2166	0.9847	BLOCK1
539929A02_20_2012-07-13_13-23_Area1_532	AB070452	3	11.5576	0.6328	BLOCK1
539929A02_20_2012-07-13_13-23_Area1_532	AB071195	3	1405.4746	0.9768	BLOCK1
539929A02_20_2012-07-13_13-23_Area1_532	AB071605	3	8403.3991	0.9889	BLOCK1
539929A02_20_2012-07-13_13-23_Area1_532	AB072904	3	16.2695	0.7614	BLOCK1
539929A02_20_2012-07-13_13-23_Area1_532	AB073382	3	12880.2265	0.9900	BLOCK1
539929A02_20_2012-07-13_13-23_Area1_532	AB073385	3	161.0699	0.9357	BLOCK1
539929A02_20_2012-07-13_13-23_Area1_532	AB073386	3	616.0281	0.9731	BLOCK1
539929A02_20_2012-07-13_13-23_Area1_532	AB073387	3	5029.1967	0.9843	BLOCK1
539929A02_20_2012-07-13_13-23_Area1_532	AB073390	3	4731.3380	0.8372	BLOCK1
539929A02_20_2012-07-13_13-23_Area1_532	AB073393	3	887.1923	0.9768	BLOCK1
539929A02_20_2012-07-13_13-23_Area1_532	AB073395	3	1743.0014	0.9797	BLOCK1
539929A02_20_2012-07-13_13-23_Area1_532	AB073398	3	2119.4915	0.9789	BLOCK1
539929A02_20_2012-07-13_13-23_Area1_532	AB073660	3	23.8677	0.7183	BLOCK1
539929A02_20_2012-07-13_13-23_Area1_532	AB074157	3	932.7833	0.9755	BLOCK1
539929A02_20_2012-07-13_13-23_Area1_532	AB074415	3	12540.7755	0.9901	BLOCK1
539929A02_20_2012-07-13_13-23_Area1_532	AB074416	3	8057.8199	0.9841	BLOCK1
539929A02_20_2012-07-13_13-23_Area1_532	AB075501	3	21.0104	0.6852	BLOCK1
539929A02_20_2012-07-13_13-23_Area1_532	AB075503	3	3287.7611	0.9801	BLOCK1
539929A02_20_2012-07-13_13-23_Area1_532	AB075509	3	42.3250	0.8766	BLOCK1
539929A02_20_2012-07-13_13-23_Area1_532	AB075512	3	2067.0187	0.9768	BLOCK1
539929A02_20_2012-07-13_13-23_Area1_532	AB075841	3	1112.5320	0.9761	BLOCK1
539929A02_20_2012-07-13_13-23_Area1_532	AB075843	3	15.3204	0.7070	BLOCK1
539929A02_20_2012-07-13_13-23_Area1_532	AB075848	3	115.4791	0.8980	BLOCK1
539929A02_20_2012-07-13_13-23_Area1_532	AB075864	3	1032.7960	0.9537	BLOCK1
539929A02_20_2012-07-13_13-23_Area1_532	AB075868	3	486.1349	0.9629	BLOCK1
539929A02_20_2012-07-13_13-23_Area1_532	AB075869	3	40.1523	0.8710	BLOCK1
539929A02_20_2012-07-13_13-23_Area1_532	AB076184	3	6129.2016	0.9832	BLOCK1
539929A02_20_2012-07-13_13-23_Area1_532	AB076384	3	22367.3407	0.9906	BLOCK1
539929A02_20_2012-07-13_13-23_Area1_532	AB077043	3	16.7070	0.6779	BLOCK1
539929A02_20_2012-07-13_13-23_Area1_532	AB077207	3	22468.3466	0.9965	BLOCK1
539929A02_20_2012-07-13_13-23_Area1_532	AB077208	3	19691.7380	0.9952	BLOCK1
539929A02_20_2012-07-13_13-23_Area1_532	AB078026	3	1880.9011	0.9432	BLOCK1
539929A02_20_2012-07-13_13-23_Area1_532	AB078780	3	23.0658	0.7870	BLOCK1
539929A02_20_2012-07-13_13-23_Area1_532	AB078876	3	30.9588	0.7784	BLOCK1
539929A02_20_2012-07-13_13-23_Area1_532	AB079778	3	1900.5547	0.9786	BLOCK1
539929A02_20_2012-07-13_13-23_Area1_532	AB080587	3	641.3756	0.9650	BLOCK1
539929A02_20_2012-07-13_13-23_Area1_532	AB082524	3	817.1411	0.9750	BLOCK1
539929A02_20_2012-07-13_13-23_Area1_532	AB082528	3	24.6583	0.7726	BLOCK1
539929A02_20_2012-07-13_13-23_Area1_532	AB082533	3	1522.6908	0.9789	BLOCK1
539929A02_20_2012-07-13_13-23_Area1_532	AB084087	3	9.6568	0.6514	BLOCK1
539929A02_20_2012-07-13_13-23_Area1_532	AB084281	3	4823.9774	0.9838	BLOCK1
539929A02_20_2012-07-13_13-23_Area1_532	AB084459	3	21098.3496	0.9943	BLOCK1
539929A02_20_2012-07-13_13-23_Area1_532	AB085683	3	5.4216	0.6101	BLOCK1
539929A02_20_2012-07-13_13-23_Area1_532	AB085843	3	13.8341	0.6129	BLOCK1
539929A02_20_2012-07-13_13-23_Area1_532	AB085901	3	8.6519	0.5839	BLOCK1
539929A02_20_2012-07-13_13-23_Area1_532	AB086378	3	24.2638	0.7982	BLOCK1
539929A02_20_2012-07-13_13-23_Area1_532	AB088047	3	3993.1834	0.9790	BLOCK1
539929A02_20_2012-07-13_13-23_Area1_532	AB088847	3	20.5166	0.7536	BLOCK1
539929A02_20_2012-07-13_13-23_Area1_532	AB089958	3	2379.2470	0.9771	BLOCK1
539929A02_20_2012-07-13_13-23_Area1_532	AB093548	3	410.6846	0.9590	BLOCK1
539929A02_20_2012-07-13_13-23_Area1_532	AB094146	3	6259.1657	0.9858	BLOCK1
539929A02_20_2012-07-13_13-23_Area1_532	AB095365	3	23.0506	0.7624	BLOCK1
539929A02_20_2012-07-13_13-23_Area1_532	AB095933	3	17324.7549	0.9932	BLOCK1
539929A02_20_2012-07-13_13-23_Area1_532	AB095935	3	38.7691	0.8757	BLOCK1
539929A02_20_2012-07-13_13-23_Area1_532	AB095936	3	2611.0338	0.9807	BLOCK1
539929A02_20_2012-07-13_13-23_Area1_532	AB096679	3	54.9083	0.8319	BLOCK1
539929A02_20_2012-07-13_13-23_Area1_532	AB096680	3	51.8096	0.7485	BLOCK1
539929A02_20_2012-07-13_13-23_Area1_532	AB096935	3	30.9369	0.6957	BLOCK1
539929A02_20_2012-07-13_13-23_Area1_532	AB096937	3	14.9437	0.6610	BLOCK1
539929A02_20_2012-07-13_13-23_Area1_532	AB096939	3	25.9965	0.6623	BLOCK1
539929A02_20_2012-07-13_13-23_Area1_532	AB096941	3	7.4210	0.5595	BLOCK1
539929A02_20_2012-07-13_13-23_Area1_532	AB096943	3	52.0164	0.8896	BLOCK1
539929A02_20_2012-07-13_13-23_Area1_532	AB096945	3	69.2529	0.8047	BLOCK1
539929A02_20_2012-07-13_13-23_Area1_532	AB096946	3	9.8628	0.6558	BLOCK1
539929A02_20_2012-07-13_13-23_Area1_532	AB096949	3	42.0099	0.7881	BLOCK1
539929A02_20_2012-07-13_13-23_Area1_532	AB096950	3	7.0125	0.5769	BLOCK1
539929A02_20_2012-07-13_13-23_Area1_532	AB096952	3	8.1357	0.6263	BLOCK1
539929A02_20_2012-07-13_13-23_Area1_532	AB096956	3	10.1762	0.7082	BLOCK1
539929A02_20_2012-07-13_13-23_Area1_532	AB096957	3	9.8876	0.6079	BLOCK1
539929A02_20_2012-07-13_13-23_Area1_532	AB096958	3	297.7974	0.9553	BLOCK1
539929A02_20_2012-07-13_13-23_Area1_532	AB096959	3	6.4819	0.5707	BLOCK1
539929A02_20_2012-07-13_13-23_Area1_532	AB096964	3	57.7283	0.8707	BLOCK1
539929A02_20_2012-07-13_13-23_Area1_532	AB097013	3	2518.9993	0.9811	BLOCK1
539929A02_20_2012-07-13_13-23_Area1_532	AB097018	3	17.6522	0.6770	BLOCK1
539929A02_20_2012-07-13_13-23_Area1_532	AB097021	3	25009.9840	0.9962	BLOCK1
539929A02_20_2012-07-13_13-23_Area1_532	AB100373	3	1202.5780	0.9760	BLOCK1
539929A02_20_2012-07-13_13-23_Area1_532	AB102644	3	40.9558	0.7400	BLOCK1
539929A02_20_2012-07-13_13-23_Area1_532	AB102716	3	5945.8674	0.9862	BLOCK1
539929A02_20_2012-07-13_13-23_Area1_532	AB102720	3	5669.9882	0.9850	BLOCK1
539929A02_20_2012-07-13_13-23_Area1_532	AB102793	3	112.5224	0.9343	BLOCK1
539929A02_20_2012-07-13_13-23_Area1_532	AB102795	3	185.4391	0.9499	BLOCK1
539929A02_20_2012-07-13_13-23_Area1_532	AB102799	3	2334.8595	0.9807	BLOCK1
539929A02_20_2012-07-13_13-23_Area1_532	AB102869	3	1254.7965	0.9774	BLOCK1
539929A02_20_2012-07-13_13-23_Area1_532	AB102884	3	8792.6949	0.9884	BLOCK1
539929A02_20_2012-07-13_13-23_Area1_532	AB102888	3	24.6290	0.7774	BLOCK1
539929A02_20_2012-07-13_13-23_Area1_532	AB102894	3	2521.4844	0.9814	BLOCK1
539929A02_20_2012-07-13_13-23_Area1_532	AB103083	3	1744.6343	0.9784	BLOCK1
539929A02_20_2012-07-13_13-23_Area1_532	AB103086	3	1292.6540	0.9784	BLOCK1
539929A02_20_2012-07-13_13-23_Area1_532	AB107353	3	2029.7524	0.9797	BLOCK1
539929A02_20_2012-07-13_13-23_Area1_532	AB109023	3	333.9300	0.9655	BLOCK1
539929A02_20_2012-07-13_13-23_Area1_532	AB109552	3	934.4974	0.9750	BLOCK1
539929A02_20_2012-07-13_13-23_Area1_532	AB110790	3	154.1041	0.9443	BLOCK1
539929A02_20_2012-07-13_13-23_Area1_532	AB110791	3	338.2404	0.9244	BLOCK1
539929A02_20_2012-07-13_13-23_Area1_532	AB112582	3	42.6402	0.8560	BLOCK1
539929A02_20_2012-07-13_13-23_Area1_532	AB112583	3	943.1741	0.9739	BLOCK1
539929A02_20_2012-07-13_13-23_Area1_532	AB113249	3	6231.7253	0.9855	BLOCK1
539929A02_20_2012-07-13_13-23_Area1_532	AB113382	3	11.2465	0.6404	BLOCK1
539929A02_20_2012-07-13_13-23_Area1_532	AB115332	3	1803.0540	0.9772	BLOCK1
539929A02_20_2012-07-13_13-23_Area1_532	AB117974	3	4855.5523	0.9835	BLOCK1
539929A02_20_2012-07-13_13-23_Area1_532	AB118749	3	32.0937	0.8298	BLOCK1
539929A02_20_2012-07-13_13-23_Area1_532	AB126077	3	62.1335	0.7929	BLOCK1
539929A02_20_2012-07-13_13-23_Area1_532	AB126828	3	24.1741	0.7173	BLOCK1
539929A02_20_2012-07-13_13-23_Area1_532	AB127078	3	57.9033	0.8924	BLOCK1
539929A02_20_2012-07-13_13-23_Area1_532	AB154416	3	5085.8305	0.9854	BLOCK1
539929A02_20_2012-07-13_13-23_Area1_532	AB158469	3	17.9302	0.7322	BLOCK1
539929A02_20_2012-07-13_13-23_Area1_532	AB158503	3	1690.3751	0.9783	BLOCK1
539929A02_20_2012-07-13_13-23_Area1_532	AB163437	3	1519.9599	0.9798	BLOCK1
539929A02_20_2012-07-13_13-23_Area1_532	AB163438	3	777.2474	0.9721	BLOCK1
539929A02_20_2012-07-13_13-23_Area1_532	AB163917	3	2757.8265	0.9815	BLOCK1
539929A02_20_2012-07-13_13-23_Area1_532	AB166669	3	788.8149	0.9749	BLOCK1
539929A02_20_2012-07-13_13-23_Area1_532	AB166670	3	1261.5516	0.9770	BLOCK1
539929A02_20_2012-07-13_13-23_Area1_532	AB176708	3	167.2833	0.9453	BLOCK1
539929A02_20_2012-07-13_13-23_Area1_532	AB177850	3	981.7891	0.9776	BLOCK1
539929A02_20_2012-07-13_13-23_Area1_532	AB177859	3	3744.5579	0.9793	BLOCK1
539929A02_20_2012-07-13_13-23_Area1_532	AB180041	3	122.1036	0.7000	BLOCK1
539929A02_20_2012-07-13_13-23_Area1_532	AB180042	3	14.0624	0.6893	BLOCK1
539929A02_20_2012-07-13_13-23_Area1_532	AB180043	3	6.3017	0.5346	BLOCK1
539929A02_20_2012-07-13_13-23_Area1_532	AB185927	3	4623.4333	0.9810	BLOCK1
539929A02_20_2012-07-13_13-23_Area1_532	AB188306	3	26093.4949	0.9862	BLOCK1
539929A02_20_2012-07-13_13-23_Area1_532	AB188489	3	21.9240	0.7793	BLOCK1
539929A02_20_2012-07-13_13-23_Area1_532	AB188491	3	2853.4958	0.9806	BLOCK1
539929A02_20_2012-07-13_13-23_Area1_532	AB188493	3	10925.1584	0.9873	BLOCK1
539929A02_20_2012-07-13_13-23_Area1_532	AB188496	3	5964.2841	0.9842	BLOCK1
539929A02_20_2012-07-13_13-23_Area1_532	AB189172	3	69.0716	0.9079	BLOCK1
539929A02_20_2012-07-13_13-23_Area1_532	AB190910	3	1499.7837	0.9782	BLOCK1
539929A02_20_2012-07-13_13-23_Area1_532	AB191259	3	25466.4977	0.9924	BLOCK1
539929A02_20_2012-07-13_13-23_Area1_532	AB191261	3	25654.2086	0.9954	BLOCK1
539929A02_20_2012-07-13_13-23_Area1_532	AB194232	3	2356.1696	0.9818	BLOCK1
539929A02_20_2012-07-13_13-23_Area1_532	AB196634	3	161.5372	0.9235	BLOCK1
539929A02_20_2012-07-13_13-23_Area1_532	AB196635	3	35.2905	0.7402	BLOCK1
539929A02_20_2012-07-13_13-23_Area1_532	AB208789	3	1423.6606	0.9782	BLOCK1
539929A02_20_2012-07-13_13-23_Area1_532	AB208805	3	1016.8600	0.9759	BLOCK1
539929A02_20_2012-07-13_13-23_Area1_532	AB208816	3	8631.1764	0.9869	BLOCK1
539929A02_20_2012-07-13_13-23_Area1_532	AB208831	3	4704.6883	0.9814	BLOCK1
539929A02_20_2012-07-13_13-23_Area1_532	AB208847	3	713.9317	0.9627	BLOCK1
539929A02_20_2012-07-13_13-23_Area1_532	AB208898	3	9.3329	0.6387	BLOCK1
539929A02_20_2012-07-13_13-23_Area1_532	AB208930	3	446.0087	0.9684	BLOCK1
539929A02_20_2012-07-13_13-23_Area1_532	AB208933	3	17582.4433	0.9921	BLOCK1
539929A02_20_2012-07-13_13-23_Area1_532	AB208935	3	8.4322	0.5961	BLOCK1
539929A02_20_2012-07-13_13-23_Area1_532	AB208963	3	8804.9983	0.9853	BLOCK1
539929A02_20_2012-07-13_13-23_Area1_532	AB208968	3	2371.0751	0.9798	BLOCK1
539929A02_20_2012-07-13_13-23_Area1_532	AB208975	3	11141.7916	0.9894	BLOCK1
539929A02_20_2012-07-13_13-23_Area1_532	AB209006	3	4318.0877	0.9794	BLOCK1
539929A02_20_2012-07-13_13-23_Area1_532	AB209057	3	9480.3241	0.9867	BLOCK1
539929A02_20_2012-07-13_13-23_Area1_532	AB209063	3	1647.0471	0.9795	BLOCK1
539929A02_20_2012-07-13_13-23_Area1_532	AB209070	3	2374.4091	0.9784	BLOCK1
539929A02_20_2012-07-13_13-23_Area1_532	AB209095	3	9465.2822	0.9878	BLOCK1
539929A02_20_2012-07-13_13-23_Area1_532	AB209109	3	2946.5864	0.9819	BLOCK1
539929A02_20_2012-07-13_13-23_Area1_532	AB209119	3	2515.6508	0.9809	BLOCK1
539929A02_20_2012-07-13_13-23_Area1_532	AB209120	3	14102.6410	0.9916	BLOCK1
539929A02_20_2012-07-13_13-23_Area1_532	AB209181	3	7.8366	0.6425	BLOCK1
539929A02_20_2012-07-13_13-23_Area1_532	AB209221	3	2722.1174	0.9749	BLOCK1
539929A02_20_2012-07-13_13-23_Area1_532	AB209244	3	7772.9919	0.9881	BLOCK1
539929A02_20_2012-07-13_13-23_Area1_532	AB209247	3	651.8933	0.9722	BLOCK1
539929A02_20_2012-07-13_13-23_Area1_532	AB209248	3	776.0658	0.9771	BLOCK1
539929A02_20_2012-07-13_13-23_Area1_532	AB209268	3	4967.5910	0.9850	BLOCK1
539929A02_20_2012-07-13_13-23_Area1_532	AB209269	3	8.0101	0.6043	BLOCK1
539929A02_20_2012-07-13_13-23_Area1_532	AB209288	3	474.4774	0.9701	BLOCK1
539929A02_20_2012-07-13_13-23_Area1_532	AB209302	3	3905.6758	0.9827	BLOCK1
539929A02_20_2012-07-13_13-23_Area1_532	AB209327	3	1745.4142	0.9785	BLOCK1
539929A02_20_2012-07-13_13-23_Area1_532	AB209385	3	671.1430	0.9731	BLOCK1
539929A02_20_2012-07-13_13-23_Area1_532	AB209387	3	715.9183	0.9552	BLOCK1
539929A02_20_2012-07-13_13-23_Area1_532	AB209399	3	9.5730	0.6425	BLOCK1
539929A02_20_2012-07-13_13-23_Area1_532	AB209409	3	12861.7566	0.9873	BLOCK1
539929A02_20_2012-07-13_13-23_Area1_532	AB209413	3	8557.3349	0.9841	BLOCK1
539929A02_20_2012-07-13_13-23_Area1_532	AB209506	3	7002.6758	0.9862	BLOCK1
539929A02_20_2012-07-13_13-23_Area1_532	AB209512	3	3374.2524	0.9809	BLOCK1
539929A02_20_2012-07-13_13-23_Area1_532	AB209513	3	137.8368	0.9352	BLOCK1
539929A02_20_2012-07-13_13-23_Area1_532	AB209537	3	4185.1249	0.9832	BLOCK1
539929A02_20_2012-07-13_13-23_Area1_532	AB209546	3	120.1086	0.9339	BLOCK1
539929A02_20_2012-07-13_13-23_Area1_532	AB209571	3	295.8283	0.9547	BLOCK1
539929A02_20_2012-07-13_13-23_Area1_532	AB209588	3	3277.7628	0.9825	BLOCK1
539929A02_20_2012-07-13_13-23_Area1_532	AB209620	3	40.2673	0.8815	BLOCK1
539929A02_20_2012-07-13_13-23_Area1_532	AB209633	3	14605.5051	0.9921	BLOCK1
539929A02_20_2012-07-13_13-23_Area1_532	AB209635	3	357.9583	0.9594	BLOCK1
539929A02_20_2012-07-13_13-23_Area1_532	AB209649	3	5922.0520	0.9873	BLOCK1
539929A02_20_2012-07-13_13-23_Area1_532	AB209669	3	2899.5187	0.9809	BLOCK1
539929A02_20_2012-07-13_13-23_Area1_532	AB209684	3	2836.1104	0.9807	BLOCK1
539929A02_20_2012-07-13_13-23_Area1_532	AB209693	3	6407.7873	0.9859	BLOCK1
539929A02_20_2012-07-13_13-23_Area1_532	AB209701	3	21.8161	0.7652	BLOCK1
539929A02_20_2012-07-13_13-23_Area1_532	AB209734	3	4321.8441	0.9665	BLOCK1
539929A02_20_2012-07-13_13-23_Area1_532	AB209736	3	8851.8924	0.9862	BLOCK1
539929A02_20_2012-07-13_13-23_Area1_532	AB209761	3	10.6069	0.6089	BLOCK1
539929A02_20_2012-07-13_13-23_Area1_532	AB209774	3	16.2252	0.7343	BLOCK1
539929A02_20_2012-07-13_13-23_Area1_532	AB209780	3	1047.3299	0.9747	BLOCK1
539929A02_20_2012-07-13_13-23_Area1_532	AB209784	3	1384.4353	0.9722	BLOCK1
539929A02_20_2012-07-13_13-23_Area1_532	AB209790	3	10107.2584	0.9900	BLOCK1
539929A02_20_2012-07-13_13-23_Area1_532	AB209799	3	7538.4572	0.9856	BLOCK1
539929A02_20_2012-07-13_13-23_Area1_532	AB209812	3	6283.3446	0.9843	BLOCK1
539929A02_20_2012-07-13_13-23_Area1_532	AB209814	3	395.9183	0.9378	BLOCK1
539929A02_20_2012-07-13_13-23_Area1_532	AB209828	3	7581.7897	0.9854	BLOCK1
539929A02_20_2012-07-13_13-23_Area1_532	AB209832	3	27.3674	0.7354	BLOCK1
539929A02_20_2012-07-13_13-23_Area1_532	AB209864	3	20.5869	0.7121	BLOCK1
539929A02_20_2012-07-13_13-23_Area1_532	AB209877	3	3883.3375	0.9783	BLOCK1
539929A02_20_2012-07-13_13-23_Area1_532	AB209907	3	1650.4810	0.9793	BLOCK1
539929A02_20_2012-07-13_13-23_Area1_532	AB209917	3	1084.9982	0.9751	BLOCK1
539929A02_20_2012-07-13_13-23_Area1_532	AB210004	3	10.8772	0.6479	BLOCK1
539929A02_20_2012-07-13_13-23_Area1_532	AB210005	3	1015.3033	0.9745	BLOCK1
539929A02_20_2012-07-13_13-23_Area1_532	AB210019	3	6924.3179	0.9870	BLOCK1
539929A02_20_2012-07-13_13-23_Area1_532	AB210027	3	6.9047	0.5793	BLOCK1
539929A02_20_2012-07-13_13-23_Area1_532	AB210040	3	33.4368	0.7806	BLOCK1
539929A02_20_2012-07-13_13-23_Area1_532	AB210041	3	233.4574	0.9389	BLOCK1
539929A02_20_2012-07-13_13-23_Area1_532	AB210045	3	786.5266	0.9613	BLOCK1
539929A02_20_2012-07-13_13-23_Area1_532	AB212048	3	2786.5693	0.9801	BLOCK1
539929A02_20_2012-07-13_13-23_Area1_532	AB219764	3	8.8942	0.6274	BLOCK1
539929A02_20_2012-07-13_13-23_Area1_532	AB231715	3	1163.0053	0.9771	BLOCK1
539929A02_20_2012-07-13_13-23_Area1_532	AB231740	3	21.8002	0.7486	BLOCK1
539929A02_20_2012-07-13_13-23_Area1_532	AB231745	3	61.3363	0.8360	BLOCK1
539929A02_20_2012-07-13_13-23_Area1_532	AB231747	3	42.7421	0.8260	BLOCK1
539929A02_20_2012-07-13_13-23_Area1_532	AB231748	3	7.5476	0.6522	BLOCK1
539929A02_20_2012-07-13_13-23_Area1_532	AB231766	3	21.2536	0.7702	BLOCK1
539929A02_20_2012-07-13_13-23_Area1_532	AB235153	3	172.6783	0.8994	BLOCK1
539929A02_20_2012-07-13_13-23_Area1_532	AF000424	3	19.0218	0.6873	BLOCK1
539929A02_20_2012-07-13_13-23_Area1_532	AF000425	3	38.3133	0.7980	BLOCK1
539929A02_20_2012-07-13_13-23_Area1_532	AF001542	3	14207.3449	0.9910	BLOCK1
539929A02_20_2012-07-13_13-23_Area1_532	AF001903	3	10257.9243	0.9887	BLOCK1
539929A02_20_2012-07-13_13-23_Area1_532	AF001947	3	6093.5263	0.9823	BLOCK1
539929A02_20_2012-07-13_13-23_Area1_532	AF002256	3	22.6552	0.8058	BLOCK1
539929A02_20_2012-07-13_13-23_Area1_532	AF002672	3	57.0474	0.7860	BLOCK1
539929A02_20_2012-07-13_13-23_Area1_532	AF004230	3	11438.3233	0.9907	BLOCK1
539929A02_20_2012-07-13_13-23_Area1_532	AF004427	3	69.0308	0.8959	BLOCK1
539929A02_20_2012-07-13_13-23_Area1_532	AF004711	3	10.0967	0.6044	BLOCK1
539929A02_20_2012-07-13_13-23_Area1_532	AF005482	3	10941.5317	0.9875	BLOCK1
539929A02_20_2012-07-13_13-23_Area1_532	AF005632	3	304.8149	0.9618	BLOCK1
539929A02_20_2012-07-13_13-23_Area1_532	AF006516	3	867.2004	0.9764	BLOCK1
539929A02_20_2012-07-13_13-23_Area1_532	AF007170	3	496.6907	0.9689	BLOCK1
539929A02_20_2012-07-13_13-23_Area1_532	AF009039	3	400.3361	0.9522	BLOCK1
539929A02_20_2012-07-13_13-23_Area1_532	AF009221	3	34.5014	0.8120	BLOCK1
539929A02_20_2012-07-13_13-23_Area1_532	AF009616	3	3675.0737	0.9824	BLOCK1
539929A02_20_2012-07-13_13-23_Area1_532	AF009641	3	44.1115	0.8604	BLOCK1
539929A02_20_2012-07-13_13-23_Area1_532	AF010447	3	135.9897	0.9492	BLOCK1
539929A02_20_2012-07-13_13-23_Area1_532	AF011390	3	17.9979	0.6947	BLOCK1
539929A02_20_2012-07-13_13-23_Area1_532	AF011406	3	29.1439	0.7500	BLOCK1
539929A02_20_2012-07-13_13-23_Area1_532	AF011794	3	673.8458	0.9722	BLOCK1
539929A02_20_2012-07-13_13-23_Area1_532	AF014794	3	2588.0408	0.9773	BLOCK1
539929A02_20_2012-07-13_13-23_Area1_532	AF014924	3	18.2809	0.7905	BLOCK1
539929A02_20_2012-07-13_13-23_Area1_532	AF015185	3	2974.6808	0.9824	BLOCK1
539929A02_20_2012-07-13_13-23_Area1_532	AF015524	3	58.3610	0.8658	BLOCK1
539929A02_20_2012-07-13_13-23_Area1_532	AF015598	3	15178.5174	0.9899	BLOCK1
539929A02_20_2012-07-13_13-23_Area1_532	AF015730	3	122.8606	0.9352	BLOCK1
539929A02_20_2012-07-13_13-23_Area1_532	AF016535	3	17550.8149	0.9889	BLOCK1
539929A02_20_2012-07-13_13-23_Area1_532	AF017633	3	4888.8801	0.9829	BLOCK1
539929A02_20_2012-07-13_13-23_Area1_532	AF017635	3	14670.7399	0.9914	BLOCK1
539929A02_20_2012-07-13_13-23_Area1_532	AF019381	3	8.6688	0.6240	BLOCK1
539929A02_20_2012-07-13_13-23_Area1_532	AF020340	3	35.7248	0.7774	BLOCK1
539929A02_20_2012-07-13_13-23_Area1_532	AF020544	3	2907.4285	0.9822	BLOCK1
539929A02_20_2012-07-13_13-23_Area1_532	AF023259	3	13.6041	0.7270	BLOCK1
539929A02_20_2012-07-13_13-23_Area1_532	AF023266	3	14253.9785	0.9920	BLOCK1
539929A02_20_2012-07-13_13-23_Area1_532	AF023450	3	20.0037	0.6896	BLOCK1
539929A02_20_2012-07-13_13-23_Area1_532	AF023466	3	10.4281	0.5993	BLOCK1
539929A02_20_2012-07-13_13-23_Area1_532	AF023612	3	2251.9273	0.9794	BLOCK1
539929A02_20_2012-07-13_13-23_Area1_532	AF025531	3	59.6442	0.8687	BLOCK1
539929A02_20_2012-07-13_13-23_Area1_532	AF026219	3	13729.8799	0.9922	BLOCK1
539929A02_20_2012-07-13_13-23_Area1_532	AF026445	3	4247.6658	0.9835	BLOCK1
539929A02_20_2012-07-13_13-23_Area1_532	AF027169	3	2652.5223	0.9798	BLOCK1
539929A02_20_2012-07-13_13-23_Area1_532	AF027406	3	85.8294	0.8641	BLOCK1
539929A02_20_2012-07-13_13-23_Area1_532	AF027515	3	7971.1699	0.9888	BLOCK1
539929A02_20_2012-07-13_13-23_Area1_532	AF028785	3	912.3544	0.9751	BLOCK1
539929A02_20_2012-07-13_13-23_Area1_532	AF028825	3	281.6291	0.9405	BLOCK1
539929A02_20_2012-07-13_13-23_Area1_532	AF029899	3	21.2743	0.7412	BLOCK1
539929A02_20_2012-07-13_13-23_Area1_532	AF031136	3	16.0646	0.7750	BLOCK1
539929A02_20_2012-07-13_13-23_Area1_532	AF031469	3	3976.8584	0.9822	BLOCK1
539929A02_20_2012-07-13_13-23_Area1_532	AF031549	3	6.6262	0.6287	BLOCK1
539929A02_20_2012-07-13_13-23_Area1_532	AF032105	3	9135.8176	0.9849	BLOCK1
539929A02_20_2012-07-13_13-23_Area1_532	AF032906	3	398.4589	0.9607	BLOCK1
539929A02_20_2012-07-13_13-23_Area1_532	AF033861	3	11218.3716	0.9777	BLOCK1
539929A02_20_2012-07-13_13-23_Area1_532	AF034198	3	5263.1553	0.9850	BLOCK1
539929A02_20_2012-07-13_13-23_Area1_532	AF034373	3	17645.8308	0.9940	BLOCK1
539929A02_20_2012-07-13_13-23_Area1_532	AF034374	3	1723.5833	0.9742	BLOCK1
539929A02_20_2012-07-13_13-23_Area1_532	AF035582	3	1743.3219	0.9793	BLOCK1
539929A02_20_2012-07-13_13-23_Area1_532	AF035947	3	739.7299	0.9742	BLOCK1
539929A02_20_2012-07-13_13-23_Area1_532	AF036270	3	8.0048	0.5825	BLOCK1
539929A02_20_2012-07-13_13-23_Area1_532	AF036892	3	1551.0284	0.9795	BLOCK1
539929A02_20_2012-07-13_13-23_Area1_532	AF037626	3	216.7549	0.9443	BLOCK1
539929A02_20_2012-07-13_13-23_Area1_532	AF038602	3	68.7203	0.8000	BLOCK1
539929A02_20_2012-07-13_13-23_Area1_532	AF039217	3	1465.0185	0.9785	BLOCK1
539929A02_20_2012-07-13_13-23_Area1_532	AF039390	3	1331.3909	0.9720	BLOCK1
539929A02_20_2012-07-13_13-23_Area1_532	AF039692	3	1680.4361	0.9800	BLOCK1
539929A02_20_2012-07-13_13-23_Area1_532	AF039693	3	1672.1536	0.9773	BLOCK1
539929A02_20_2012-07-13_13-23_Area1_532	AF039699	3	41.0055	0.7766	BLOCK1
539929A02_20_2012-07-13_13-23_Area1_532	AF040260	3	18675.6305	0.9941	BLOCK1
539929A02_20_2012-07-13_13-23_Area1_532	AF041336	3	10992.5299	0.9888	BLOCK1
539929A02_20_2012-07-13_13-23_Area1_532	AF042080	3	14.2213	0.6843	BLOCK1
539929A02_20_2012-07-13_13-23_Area1_532	AF045583	3	3598.2066	0.9837	BLOCK1
539929A02_20_2012-07-13_13-23_Area1_532	AF046024	3	6878.0999	0.9855	BLOCK1
539929A02_20_2012-07-13_13-23_Area1_532	AF049090	3	2866.2171	0.9819	BLOCK1
539929A02_20_2012-07-13_13-23_Area1_532	AF049227	3	11476.2162	0.9889	BLOCK1
539929A02_20_2012-07-13_13-23_Area1_532	AF049884	3	2008.0149	0.9804	BLOCK1
539929A02_20_2012-07-13_13-23_Area1_532	AF050145	3	73.0382	0.9166	BLOCK1
539929A02_20_2012-07-13_13-23_Area1_532	AF051852	3	1887.7115	0.9748	BLOCK1
539929A02_20_2012-07-13_13-23_Area1_532	AF052059	3	10929.0538	0.9883	BLOCK1
539929A02_20_2012-07-13_13-23_Area1_532	AF052110	3	4871.7549	0.9844	BLOCK1
539929A02_20_2012-07-13_13-23_Area1_532	AF054176	3	25.1816	0.7177	BLOCK1
539929A02_20_2012-07-13_13-23_Area1_532	AF054505	3	9666.0424	0.9885	BLOCK1
539929A02_20_2012-07-13_13-23_Area1_532	AF054506	3	8057.4299	0.9849	BLOCK1
539929A02_20_2012-07-13_13-23_Area1_532	AF054589	3	6.5979	0.5572	BLOCK1
539929A02_20_2012-07-13_13-23_Area1_532	AF054816	3	11.9374	0.6642	BLOCK1
539929A02_20_2012-07-13_13-23_Area1_532	AF054818	3	9.4476	0.6486	BLOCK1
539929A02_20_2012-07-13_13-23_Area1_532	AF056320	3	4632.6637	0.9841	BLOCK1
539929A02_20_2012-07-13_13-23_Area1_532	AF057169	3	40.9423	0.8740	BLOCK1
539929A02_20_2012-07-13_13-23_Area1_532	AF057170	3	38.0732	0.8714	BLOCK1
539929A02_20_2012-07-13_13-23_Area1_532	AF057569	3	8214.4499	0.9887	BLOCK1
539929A02_20_2012-07-13_13-23_Area1_532	AF060152	3	99.8283	0.9102	BLOCK1
539929A02_20_2012-07-13_13-23_Area1_532	AF061241	3	752.2948	0.9754	BLOCK1
539929A02_20_2012-07-13_13-23_Area1_532	AF061261	3	3938.4016	0.9846	BLOCK1
539929A02_20_2012-07-13_13-23_Area1_532	AF062085	3	1897.7724	0.9412	BLOCK1
539929A02_20_2012-07-13_13-23_Area1_532	AF063002	3	14.3415	0.6654	BLOCK1
539929A02_20_2012-07-13_13-23_Area1_532	AF063601	3	182.7792	0.9497	BLOCK1
539929A02_20_2012-07-13_13-23_Area1_532	AF063603	3	4345.0003	0.9835	BLOCK1
539929A02_20_2012-07-13_13-23_Area1_532	AF063823	3	5.8259	0.5542	BLOCK1
539929A02_20_2012-07-13_13-23_Area1_532	AF063824	3	7.2221	0.6261	BLOCK1
539929A02_20_2012-07-13_13-23_Area1_532	AF064484	3	317.2913	0.9620	BLOCK1
539929A02_20_2012-07-13_13-23_Area1_532	AF064493	3	7.8458	0.5826	BLOCK1
539929A02_20_2012-07-13_13-23_Area1_532	AF064599	3	1837.6687	0.9791	BLOCK1
539929A02_20_2012-07-13_13-23_Area1_532	AF064605	3	6103.9843	0.9835	BLOCK1
539929A02_20_2012-07-13_13-23_Area1_532	AF064770	3	2563.4108	0.9786	BLOCK1
539929A02_20_2012-07-13_13-23_Area1_532	AF064771	3	2560.8774	0.9808	BLOCK1
539929A02_20_2012-07-13_13-23_Area1_532	AF064819	3	13.2918	0.6948	BLOCK1
539929A02_20_2012-07-13_13-23_Area1_532	AF064842	3	27.2085	0.7744	BLOCK1
539929A02_20_2012-07-13_13-23_Area1_532	AF067802	3	2778.1558	0.9813	BLOCK1
539929A02_20_2012-07-13_13-23_Area1_532	AF068181	3	20.4524	0.7293	BLOCK1
539929A02_20_2012-07-13_13-23_Area1_532	AF068286	3	20.1691	0.7193	BLOCK1
539929A02_20_2012-07-13_13-23_Area1_532	AF068846	3	10841.3005	0.9878	BLOCK1
539929A02_20_2012-07-13_13-23_Area1_532	AF069054	3	772.0333	0.9737	BLOCK1
539929A02_20_2012-07-13_13-23_Area1_532	AF069250	3	2030.5649	0.9812	BLOCK1
539929A02_20_2012-07-13_13-23_Area1_532	AF070658	3	7021.8936	0.9856	BLOCK1
539929A02_20_2012-07-13_13-23_Area1_532	AF071111	3	96.6571	0.9334	BLOCK1
539929A02_20_2012-07-13_13-23_Area1_532	AF071476	3	20.3260	0.6555	BLOCK1
539929A02_20_2012-07-13_13-23_Area1_532	AF071798	3	3936.0466	0.9823	BLOCK1
539929A02_20_2012-07-13_13-23_Area1_532	AF071884	3	764.3081	0.9724	BLOCK1
539929A02_20_2012-07-13_13-23_Area1_532	AF072164	3	292.8474	0.9328	BLOCK1
539929A02_20_2012-07-13_13-23_Area1_532	AF072814	3	2883.9488	0.9814	BLOCK1
539929A02_20_2012-07-13_13-23_Area1_532	AF072902	3	14740.4780	0.9896	BLOCK1
539929A02_20_2012-07-13_13-23_Area1_532	AF073727	3	14137.9046	0.9898	BLOCK1
539929A02_20_2012-07-13_13-23_Area1_532	AF074087	3	33.6213	0.8240	BLOCK1
539929A02_20_2012-07-13_13-23_Area1_532	AF074480	3	10.6097	0.6655	BLOCK1
539929A02_20_2012-07-13_13-23_Area1_532	AF075587	3	3499.2074	0.9801	BLOCK1
539929A02_20_2012-07-13_13-23_Area1_532	AF077199	3	7901.5245	0.9718	BLOCK1
539929A02_20_2012-07-13_13-23_Area1_532	AF077964	3	16087.8594	0.9935	BLOCK1
539929A02_20_2012-07-13_13-23_Area1_532	AF077969	3	17464.7116	0.9920	BLOCK1
539929A02_20_2012-07-13_13-23_Area1_532	AF078550	3	349.0182	0.9634	BLOCK1
539929A02_20_2012-07-13_13-23_Area1_532	AF078843	3	5736.1751	0.9852	BLOCK1
539929A02_20_2012-07-13_13-23_Area1_532	AF078867	3	16250.7084	0.9886	BLOCK1
539929A02_20_2012-07-13_13-23_Area1_532	AF079529	3	29.0475	0.8265	BLOCK1
539929A02_20_2012-07-13_13-23_Area1_532	AF084530	3	2173.3683	0.9792	BLOCK1
539929A02_20_2012-07-13_13-23_Area1_532	AF085359	3	2554.7351	0.9770	BLOCK1
539929A02_20_2012-07-13_13-23_Area1_532	AF086451	3	7.9224	0.6073	BLOCK1
539929A02_20_2012-07-13_13-23_Area1_532	AF086629	3	8837.3183	0.9876	BLOCK1
539929A02_20_2012-07-13_13-23_Area1_532	AF086908	3	2087.9644	0.9807	BLOCK1
539929A02_20_2012-07-13_13-23_Area1_532	AF087853	3	744.8323	0.9691	BLOCK1
539929A02_20_2012-07-13_13-23_Area1_532	AF087872	3	7282.0648	0.9842	BLOCK1
539929A02_20_2012-07-13_13-23_Area1_532	AF087890	3	5451.2274	0.9834	BLOCK1
539929A02_20_2012-07-13_13-23_Area1_532	AF087940	3	20.6499	0.7589	BLOCK1
539929A02_20_2012-07-13_13-23_Area1_532	AF089841	3	26.4642	0.8291	BLOCK1
539929A02_20_2012-07-13_13-23_Area1_532	AF090116	3	18.9523	0.7438	BLOCK1
539929A02_20_2012-07-13_13-23_Area1_532	AF090423	3	15012.0371	0.9910	BLOCK1
539929A02_20_2012-07-13_13-23_Area1_532	AF090693	3	7.7179	0.5989	BLOCK1
539929A02_20_2012-07-13_13-23_Area1_532	AF090884	3	35.3143	0.8411	BLOCK1
539929A02_20_2012-07-13_13-23_Area1_532	AF090890	3	43.1872	0.8570	BLOCK1
539929A02_20_2012-07-13_13-23_Area1_532	AF090898	3	216.4465	0.9112	BLOCK1
539929A02_20_2012-07-13_13-23_Area1_532	AF090899	3	10.5848	0.6572	BLOCK1
539929A02_20_2012-07-13_13-23_Area1_532	AF090903	3	149.0504	0.9379	BLOCK1
539929A02_20_2012-07-13_13-23_Area1_532	AF090905	3	310.4699	0.9628	BLOCK1
539929A02_20_2012-07-13_13-23_Area1_532	AF090907	3	121.9295	0.9265	BLOCK1
539929A02_20_2012-07-13_13-23_Area1_532	AF090908	3	58.1505	0.8935	BLOCK1
539929A02_20_2012-07-13_13-23_Area1_532	AF090909	3	237.1391	0.9570	BLOCK1
539929A02_20_2012-07-13_13-23_Area1_532	AF090919	3	286.7599	0.9576	BLOCK1
539929A02_20_2012-07-13_13-23_Area1_532	AF090921	3	235.5980	0.9548	BLOCK1
539929A02_20_2012-07-13_13-23_Area1_532	AF090926	3	261.4097	0.9600	BLOCK1
539929A02_20_2012-07-13_13-23_Area1_532	AF090927	3	1124.8880	0.9756	BLOCK1
539929A02_20_2012-07-13_13-23_Area1_532	AF090928	3	3482.8569	0.9364	BLOCK1
539929A02_20_2012-07-13_13-23_Area1_532	AF090930	3	233.0974	0.9474	BLOCK1
539929A02_20_2012-07-13_13-23_Area1_532	AF090933	3	146.1374	0.9457	BLOCK1
539929A02_20_2012-07-13_13-23_Area1_532	AF090934	3	20.4586	0.6948	BLOCK1
539929A02_20_2012-07-13_13-23_Area1_532	AF090937	3	81.6818	0.8470	BLOCK1
539929A02_20_2012-07-13_13-23_Area1_532	AF090938	3	1199.1054	0.9675	BLOCK1
539929A02_20_2012-07-13_13-23_Area1_532	AF090940	3	3724.3971	0.9735	BLOCK1
539929A02_20_2012-07-13_13-23_Area1_532	AF090941	3	158.7317	0.9420	BLOCK1
539929A02_20_2012-07-13_13-23_Area1_532	AF091073	3	9020.8511	0.9887	BLOCK1
539929A02_20_2012-07-13_13-23_Area1_532	AF091395	3	7735.1968	0.9799	BLOCK1
539929A02_20_2012-07-13_13-23_Area1_532	AF092511	3	8103.5240	0.9875	BLOCK1
539929A02_20_2012-07-13_13-23_Area1_532	AF092844	3	11506.9461	0.9865	BLOCK1
539929A02_20_2012-07-13_13-23_Area1_532	AF093825	3	2280.4982	0.9788	BLOCK1
539929A02_20_2012-07-13_13-23_Area1_532	AF095736	3	6564.7294	0.9860	BLOCK1
539929A02_20_2012-07-13_13-23_Area1_532	AF095737	3	4358.7983	0.9767	BLOCK1
539929A02_20_2012-07-13_13-23_Area1_532	AF095771	3	1090.6199	0.9696	BLOCK1
539929A02_20_2012-07-13_13-23_Area1_532	AF096300	3	19291.8220	0.9929	BLOCK1
539929A02_20_2012-07-13_13-23_Area1_532	AF096304	3	13513.2290	0.9907	BLOCK1
539929A02_20_2012-07-13_13-23_Area1_532	AF097431	3	12640.0514	0.9898	BLOCK1
539929A02_20_2012-07-13_13-23_Area1_532	AF097493	3	2549.3253	0.9791	BLOCK1
539929A02_20_2012-07-13_13-23_Area1_532	AF099740	3	155.4506	0.9170	BLOCK1
539929A02_20_2012-07-13_13-23_Area1_532	AF100541	3	6.6228	0.5645	BLOCK1
539929A02_20_2012-07-13_13-23_Area1_532	AF101728	3	20.6152	0.7812	BLOCK1
539929A02_20_2012-07-13_13-23_Area1_532	AF104266	3	2981.0103	0.9821	BLOCK1
539929A02_20_2012-07-13_13-23_Area1_532	AF104304	3	824.8804	0.9737	BLOCK1
539929A02_20_2012-07-13_13-23_Area1_532	AF105151	3	5015.8725	0.9839	BLOCK1
539929A02_20_2012-07-13_13-23_Area1_532	AF105278	3	15885.8483	0.9928	BLOCK1
539929A02_20_2012-07-13_13-23_Area1_532	AF106685	3	2364.7102	0.9810	BLOCK1
539929A02_20_2012-07-13_13-23_Area1_532	AF106911	3	15.4587	0.6679	BLOCK1
539929A02_20_2012-07-13_13-23_Area1_532	AF107493	3	527.8824	0.9708	BLOCK1
539929A02_20_2012-07-13_13-23_Area1_532	AF107619	3	9.0775	0.6225	BLOCK1
539929A02_20_2012-07-13_13-23_Area1_532	AF109190	3	11.6734	0.6599	BLOCK1
539929A02_20_2012-07-13_13-23_Area1_532	AF109294	3	2719.1416	0.8332	BLOCK1
539929A02_20_2012-07-13_13-23_Area1_532	AF109355	3	10329.0999	0.9896	BLOCK1
539929A02_20_2012-07-13_13-23_Area1_532	AF109733	3	9306.5458	0.9901	BLOCK1
539929A02_20_2012-07-13_13-23_Area1_532	AF111113	3	825.7002	0.9230	BLOCK1
539929A02_20_2012-07-13_13-23_Area1_532	AF111344	3	4373.4047	0.9829	BLOCK1
539929A02_20_2012-07-13_13-23_Area1_532	AF111708	3	10512.0237	0.9875	BLOCK1
539929A02_20_2012-07-13_13-23_Area1_532	AF111804	3	768.7024	0.9724	BLOCK1
539929A02_20_2012-07-13_13-23_Area1_532	AF111848	3	12.8211	0.7044	BLOCK1
539929A02_20_2012-07-13_13-23_Area1_532	AF111851	3	574.7081	0.9718	BLOCK1
539929A02_20_2012-07-13_13-23_Area1_532	AF112221	3	1321.6769	0.9767	BLOCK1
539929A02_20_2012-07-13_13-23_Area1_532	AF113009	3	199.8983	0.9461	BLOCK1
539929A02_20_2012-07-13_13-23_Area1_532	AF113010	3	9.8150	0.6902	BLOCK1
539929A02_20_2012-07-13_13-23_Area1_532	AF113012	3	11.3174	0.6422	BLOCK1
539929A02_20_2012-07-13_13-23_Area1_532	AF113013	3	1843.3085	0.9794	BLOCK1
539929A02_20_2012-07-13_13-23_Area1_532	AF113673	3	4840.7158	0.9826	BLOCK1
539929A02_20_2012-07-13_13-23_Area1_532	AF113687	3	7.6837	0.6022	BLOCK1
539929A02_20_2012-07-13_13-23_Area1_532	AF113698	3	6.5386	0.6212	BLOCK1
539929A02_20_2012-07-13_13-23_Area1_532	AF114165	3	10.5232	0.6906	BLOCK1
539929A02_20_2012-07-13_13-23_Area1_532	AF114264	3	278.7611	0.9552	BLOCK1
539929A02_20_2012-07-13_13-23_Area1_532	AF114817	3	5616.1333	0.9844	BLOCK1
539929A02_20_2012-07-13_13-23_Area1_532	AF115265	3	528.8766	0.9726	BLOCK1
539929A02_20_2012-07-13_13-23_Area1_532	AF115266	3	139.1636	0.9422	BLOCK1
539929A02_20_2012-07-13_13-23_Area1_532	AF116273	3	9595.4308	0.9876	BLOCK1
539929A02_20_2012-07-13_13-23_Area1_532	AF116508	3	31.7450	0.8295	BLOCK1
539929A02_20_2012-07-13_13-23_Area1_532	AF116545	3	678.8821	0.9750	BLOCK1
539929A02_20_2012-07-13_13-23_Area1_532	AF116601	3	264.7849	0.9303	BLOCK1
539929A02_20_2012-07-13_13-23_Area1_532	AF116603	3	13.6484	0.6992	BLOCK1
539929A02_20_2012-07-13_13-23_Area1_532	AF116605	3	10.5976	0.6693	BLOCK1
539929A02_20_2012-07-13_13-23_Area1_532	AF116611	3	259.5691	0.8768	BLOCK1
539929A02_20_2012-07-13_13-23_Area1_532	AF116614	3	22863.1044	0.9941	BLOCK1
539929A02_20_2012-07-13_13-23_Area1_532	AF116619	3	177.9520	0.9527	BLOCK1
539929A02_20_2012-07-13_13-23_Area1_532	AF116626	3	64.8349	0.9024	BLOCK1
539929A02_20_2012-07-13_13-23_Area1_532	AF116629	3	18.5082	0.6739	BLOCK1
539929A02_20_2012-07-13_13-23_Area1_532	AF116641	3	179.5589	0.9465	BLOCK1
539929A02_20_2012-07-13_13-23_Area1_532	AF116649	3	355.9416	0.9536	BLOCK1
539929A02_20_2012-07-13_13-23_Area1_532	AF116651	3	123.1352	0.9332	BLOCK1
539929A02_20_2012-07-13_13-23_Area1_532	AF116661	3	11.6047	0.6571	BLOCK1
539929A02_20_2012-07-13_13-23_Area1_532	AF116663	3	491.3033	0.9705	BLOCK1
539929A02_20_2012-07-13_13-23_Area1_532	AF116664	3	6535.4124	0.9838	BLOCK1
539929A02_20_2012-07-13_13-23_Area1_532	AF116665	3	255.1772	0.9577	BLOCK1
539929A02_20_2012-07-13_13-23_Area1_532	AF116668	3	12.0619	0.6574	BLOCK1
539929A02_20_2012-07-13_13-23_Area1_532	AF116672	3	1208.8024	0.9770	BLOCK1
539929A02_20_2012-07-13_13-23_Area1_532	AF116673	3	79.5658	0.9115	BLOCK1
539929A02_20_2012-07-13_13-23_Area1_532	AF116675	3	353.1056	0.9652	BLOCK1
539929A02_20_2012-07-13_13-23_Area1_532	AF116677	3	385.7791	0.9676	BLOCK1
539929A02_20_2012-07-13_13-23_Area1_532	AF116678	3	31.2110	0.8174	BLOCK1
539929A02_20_2012-07-13_13-23_Area1_532	AF116680	3	85.5730	0.9134	BLOCK1
539929A02_20_2012-07-13_13-23_Area1_532	AF116688	3	476.9564	0.9642	BLOCK1
539929A02_20_2012-07-13_13-23_Area1_532	AF116691	3	248.5558	0.8956	BLOCK1
539929A02_20_2012-07-13_13-23_Area1_532	AF116704	3	2257.9588	0.9789	BLOCK1
539929A02_20_2012-07-13_13-23_Area1_532	AF116706	3	142.9058	0.9315	BLOCK1
539929A02_20_2012-07-13_13-23_Area1_532	AF116714	3	98.5333	0.9149	BLOCK1
539929A02_20_2012-07-13_13-23_Area1_532	AF116718	3	10983.6038	0.9859	BLOCK1
539929A02_20_2012-07-13_13-23_Area1_532	AF116723	3	63.8298	0.9085	BLOCK1
539929A02_20_2012-07-13_13-23_Area1_532	AF116725	3	632.6339	0.9338	BLOCK1
539929A02_20_2012-07-13_13-23_Area1_532	AF116728	3	29.8733	0.8312	BLOCK1
539929A02_20_2012-07-13_13-23_Area1_532	AF117229	3	3967.6441	0.9835	BLOCK1
539929A02_20_2012-07-13_13-23_Area1_532	AF117233	3	8614.7337	0.9872	BLOCK1
539929A02_20_2012-07-13_13-23_Area1_532	AF118062	3	11.9080	0.4864	BLOCK1
539929A02_20_2012-07-13_13-23_Area1_532	AF118066	3	646.6274	0.9695	BLOCK1
539929A02_20_2012-07-13_13-23_Area1_532	AF118069	3	278.0583	0.9591	BLOCK1
539929A02_20_2012-07-13_13-23_Area1_532	AF118070	3	34.3612	0.8463	BLOCK1
539929A02_20_2012-07-13_13-23_Area1_532	AF118072	3	23.0247	0.7306	BLOCK1
539929A02_20_2012-07-13_13-23_Area1_532	AF118078	3	443.5274	0.9532	BLOCK1
539929A02_20_2012-07-13_13-23_Area1_532	AF118080	3	62.0075	0.8761	BLOCK1
539929A02_20_2012-07-13_13-23_Area1_532	AF118084	3	2276.3197	0.9798	BLOCK1
539929A02_20_2012-07-13_13-23_Area1_532	AF118090	3	30950.2208	0.9972	BLOCK1
539929A02_20_2012-07-13_13-23_Area1_532	AF118886	3	1411.3391	0.9761	BLOCK1
539929A02_20_2012-07-13_13-23_Area1_532	AF119569	3	1018.9583	0.9465	BLOCK1
539929A02_20_2012-07-13_13-23_Area1_532	AF119833	3	58.7891	0.9024	BLOCK1
539929A02_20_2012-07-13_13-23_Area1_532	AF119842	3	65.5391	0.9074	BLOCK1
539929A02_20_2012-07-13_13-23_Area1_532	AF119844	3	134.7433	0.9191	BLOCK1
539929A02_20_2012-07-13_13-23_Area1_532	AF119849	3	101.0100	0.9159	BLOCK1
539929A02_20_2012-07-13_13-23_Area1_532	AF119850	3	32450.3129	0.9989	BLOCK1
539929A02_20_2012-07-13_13-23_Area1_532	AF119858	3	10.3497	0.7106	BLOCK1
539929A02_20_2012-07-13_13-23_Area1_532	AF119861	3	35.0205	0.8267	BLOCK1
539929A02_20_2012-07-13_13-23_Area1_532	AF119862	3	383.2459	0.9553	BLOCK1
539929A02_20_2012-07-13_13-23_Area1_532	AF119871	3	114.6924	0.8592	BLOCK1
539929A02_20_2012-07-13_13-23_Area1_532	AF119881	3	25.8522	0.8125	BLOCK1
539929A02_20_2012-07-13_13-23_Area1_532	AF119885	3	33.8059	0.7423	BLOCK1
539929A02_20_2012-07-13_13-23_Area1_532	AF119886	3	124.4733	0.9301	BLOCK1
539929A02_20_2012-07-13_13-23_Area1_532	AF119887	3	150.9531	0.9446	BLOCK1
539929A02_20_2012-07-13_13-23_Area1_532	AF119888	3	75.6991	0.8760	BLOCK1
539929A02_20_2012-07-13_13-23_Area1_532	AF119889	3	33.2698	0.8358	BLOCK1
539929A02_20_2012-07-13_13-23_Area1_532	AF119890	3	28564.4083	0.9974	BLOCK1
539929A02_20_2012-07-13_13-23_Area1_532	AF119900	3	785.9001	0.9748	BLOCK1
539929A02_20_2012-07-13_13-23_Area1_532	AF119902	3	126.6007	0.8391	BLOCK1
539929A02_20_2012-07-13_13-23_Area1_532	AF119903	3	7.3875	0.6213	BLOCK1
539929A02_20_2012-07-13_13-23_Area1_532	AF119906	3	46.9191	0.8735	BLOCK1
539929A02_20_2012-07-13_13-23_Area1_532	AF119910	3	6.7999	0.5930	BLOCK1
539929A02_20_2012-07-13_13-23_Area1_532	AF119912	3	210.3791	0.9500	BLOCK1
539929A02_20_2012-07-13_13-23_Area1_532	AF120323	3	1521.7099	0.9770	BLOCK1
539929A02_20_2012-07-13_13-23_Area1_532	AF123538	3	4340.4783	0.9841	BLOCK1
539929A02_20_2012-07-13_13-23_Area1_532	AF123764	3	48.8314	0.8749	BLOCK1
539929A02_20_2012-07-13_13-23_Area1_532	AF124438	3	43.4304	0.8549	BLOCK1
539929A02_20_2012-07-13_13-23_Area1_532	AF125045	3	1785.9483	0.9785	BLOCK1
539929A02_20_2012-07-13_13-23_Area1_532	AF125534	3	1537.8863	0.9776	BLOCK1
539929A02_20_2012-07-13_13-23_Area1_532	AF126470	3	98.5656	0.8733	BLOCK1
539929A02_20_2012-07-13_13-23_Area1_532	AF128524	3	12.3350	0.6756	BLOCK1
539929A02_20_2012-07-13_13-23_Area1_532	AF129166	3	863.5670	0.9697	BLOCK1
539929A02_20_2012-07-13_13-23_Area1_532	AF130047	3	315.0971	0.9409	BLOCK1
539929A02_20_2012-07-13_13-23_Area1_532	AF130050	3	1614.6049	0.9792	BLOCK1
539929A02_20_2012-07-13_13-23_Area1_532	AF130053	3	35.0719	0.7492	BLOCK1
539929A02_20_2012-07-13_13-23_Area1_532	AF130056	3	1809.6788	0.9744	BLOCK1
539929A02_20_2012-07-13_13-23_Area1_532	AF130057	3	96.3196	0.9337	BLOCK1
539929A02_20_2012-07-13_13-23_Area1_532	AF130061	3	2415.4641	0.9788	BLOCK1
539929A02_20_2012-07-13_13-23_Area1_532	AF130063	3	513.3816	0.9698	BLOCK1
539929A02_20_2012-07-13_13-23_Area1_532	AF130065	3	28.4604	0.7965	BLOCK1
539929A02_20_2012-07-13_13-23_Area1_532	AF130070	3	18108.8410	0.9925	BLOCK1
539929A02_20_2012-07-13_13-23_Area1_532	AF130071	3	25.1029	0.7299	BLOCK1
539929A02_20_2012-07-13_13-23_Area1_532	AF130074	3	762.5791	0.9757	BLOCK1
539929A02_20_2012-07-13_13-23_Area1_532	AF130079	3	332.6514	0.9467	BLOCK1
539929A02_20_2012-07-13_13-23_Area1_532	AF130083	3	93.8916	0.9225	BLOCK1
539929A02_20_2012-07-13_13-23_Area1_532	AF130084	3	2698.3190	0.9790	BLOCK1
539929A02_20_2012-07-13_13-23_Area1_532	AF130090	3	123.2141	0.9345	BLOCK1
539929A02_20_2012-07-13_13-23_Area1_532	AF130091	3	113.4236	0.7182	BLOCK1
539929A02_20_2012-07-13_13-23_Area1_532	AF130092	3	5647.0316	0.9857	BLOCK1
539929A02_20_2012-07-13_13-23_Area1_532	AF130099	3	5841.2300	0.9846	BLOCK1
539929A02_20_2012-07-13_13-23_Area1_532	AF130105	3	368.5941	0.9672	BLOCK1
539929A02_20_2012-07-13_13-23_Area1_532	AF130107	3	5.9370	0.5044	BLOCK1
539929A02_20_2012-07-13_13-23_Area1_532	AF130112	3	11.2503	0.6643	BLOCK1
539929A02_20_2012-07-13_13-23_Area1_532	AF130114	3	4.4749	0.5619	BLOCK1
539929A02_20_2012-07-13_13-23_Area1_532	AF130366	3	9410.3750	0.9875	BLOCK1
539929A02_20_2012-07-13_13-23_Area1_532	AF132200	3	42.2500	0.8213	BLOCK1
539929A02_20_2012-07-13_13-23_Area1_532	AF132201	3	39.0548	0.7879	BLOCK1
539929A02_20_2012-07-13_13-23_Area1_532	AF132203	3	13965.2858	0.9919	BLOCK1
539929A02_20_2012-07-13_13-23_Area1_532	AF132206	3	63.9983	0.7206	BLOCK1
539929A02_20_2012-07-13_13-23_Area1_532	AF132297	3	701.6676	0.9738	BLOCK1
539929A02_20_2012-07-13_13-23_Area1_532	AF132946	3	1271.9489	0.9772	BLOCK1
539929A02_20_2012-07-13_13-23_Area1_532	AF132948	3	1791.3512	0.9700	BLOCK1
539929A02_20_2012-07-13_13-23_Area1_532	AF132954	3	7916.7899	0.9872	BLOCK1
539929A02_20_2012-07-13_13-23_Area1_532	AF132973	3	6900.5416	0.9867	BLOCK1
539929A02_20_2012-07-13_13-23_Area1_532	AF137378	3	30.6726	0.7564	BLOCK1
539929A02_20_2012-07-13_13-23_Area1_532	AF139460	3	2549.8399	0.9228	BLOCK1
539929A02_20_2012-07-13_13-23_Area1_532	AF139543	3	38.6725	0.8649	BLOCK1
539929A02_20_2012-07-13_13-23_Area1_532	AF139768	3	14.0731	0.7218	BLOCK1
539929A02_20_2012-07-13_13-23_Area1_532	AF144244	3	149.2383	0.9153	BLOCK1
539929A02_20_2012-07-13_13-23_Area1_532	AF144245	3	216.7107	0.9550	BLOCK1
539929A02_20_2012-07-13_13-23_Area1_532	AF144648	3	29.3219	0.8199	BLOCK1
539929A02_20_2012-07-13_13-23_Area1_532	AF144745	3	2630.1316	0.9805	BLOCK1
539929A02_20_2012-07-13_13-23_Area1_532	AF145026	3	22.0873	0.7663	BLOCK1
539929A02_20_2012-07-13_13-23_Area1_532	AF145204	3	15.5024	0.6290	BLOCK1
539929A02_20_2012-07-13_13-23_Area1_532	AF145710	3	186.7365	0.9217	BLOCK1
539929A02_20_2012-07-13_13-23_Area1_532	AF145711	3	200.7824	0.9025	BLOCK1
539929A02_20_2012-07-13_13-23_Area1_532	AF146698	3	10822.4706	0.9892	BLOCK1
539929A02_20_2012-07-13_13-23_Area1_532	AF146796	3	19.0871	0.7390	BLOCK1
539929A02_20_2012-07-13_13-23_Area1_532	AF149096	3	927.5175	0.9723	BLOCK1
539929A02_20_2012-07-13_13-23_Area1_532	AF149098	3	709.4308	0.9737	BLOCK1
539929A02_20_2012-07-13_13-23_Area1_532	AF150664	3	312.3325	0.9639	BLOCK1
539929A02_20_2012-07-13_13-23_Area1_532	AF151022	3	9267.2747	0.9856	BLOCK1
539929A02_20_2012-07-13_13-23_Area1_532	AF151035	3	3868.1274	0.9836	BLOCK1
539929A02_20_2012-07-13_13-23_Area1_532	AF151046	3	703.9321	0.9713	BLOCK1
539929A02_20_2012-07-13_13-23_Area1_532	AF151048	3	3875.5949	0.9835	BLOCK1
539929A02_20_2012-07-13_13-23_Area1_532	AF151049	3	9479.6220	0.9881	BLOCK1
539929A02_20_2012-07-13_13-23_Area1_532	AF151055	3	7587.2666	0.9851	BLOCK1
539929A02_20_2012-07-13_13-23_Area1_532	AF151081	3	4295.9658	0.9828	BLOCK1
539929A02_20_2012-07-13_13-23_Area1_532	AF151839	3	11275.8110	0.9894	BLOCK1
539929A02_20_2012-07-13_13-23_Area1_532	AF151843	3	1755.0577	0.9792	BLOCK1
539929A02_20_2012-07-13_13-23_Area1_532	AF151872	3	5787.1439	0.9855	BLOCK1
539929A02_20_2012-07-13_13-23_Area1_532	AF152527	3	940.2208	0.7281	BLOCK1
539929A02_20_2012-07-13_13-23_Area1_532	AF153364	3	8.4370	0.6132	BLOCK1
539929A02_20_2012-07-13_13-23_Area1_532	AF153604	3	3582.3376	0.9828	BLOCK1
539929A02_20_2012-07-13_13-23_Area1_532	AF153686	3	19766.6566	0.9932	BLOCK1
539929A02_20_2012-07-13_13-23_Area1_532	AF154845	3	9.6534	0.6766	BLOCK1
539929A02_20_2012-07-13_13-23_Area1_532	AF155120	3	8325.0390	0.9862	BLOCK1
539929A02_20_2012-07-13_13-23_Area1_532	AF155381	3	570.1421	0.9694	BLOCK1
539929A02_20_2012-07-13_13-23_Area1_532	AF155568	3	9982.5616	0.9895	BLOCK1
539929A02_20_2012-07-13_13-23_Area1_532	AF157320	3	4554.9223	0.9794	BLOCK1
539929A02_20_2012-07-13_13-23_Area1_532	AF157492	3	5.9648	0.5949	BLOCK1
539929A02_20_2012-07-13_13-23_Area1_532	AF158555	3	3961.2839	0.9815	BLOCK1
539929A02_20_2012-07-13_13-23_Area1_532	AF159025	3	15483.1608	0.9923	BLOCK1
539929A02_20_2012-07-13_13-23_Area1_532	AF159054	3	7.9030	0.6156	BLOCK1
539929A02_20_2012-07-13_13-23_Area1_532	AF159055	3	16.1891	0.7531	BLOCK1
539929A02_20_2012-07-13_13-23_Area1_532	AF159128	3	86.6523	0.8979	BLOCK1
539929A02_20_2012-07-13_13-23_Area1_532	AF159174	3	6.2239	0.6095	BLOCK1
539929A02_20_2012-07-13_13-23_Area1_532	AF159295	3	7817.4518	0.9866	BLOCK1
539929A02_20_2012-07-13_13-23_Area1_532	AF161445	3	4673.3008	0.9835	BLOCK1
539929A02_20_2012-07-13_13-23_Area1_532	AF161473	3	836.5396	0.9766	BLOCK1
539929A02_20_2012-07-13_13-23_Area1_532	AF161485	3	2271.2893	0.9802	BLOCK1
539929A02_20_2012-07-13_13-23_Area1_532	AF161522	3	2366.3166	0.9790	BLOCK1
539929A02_20_2012-07-13_13-23_Area1_532	AF161534	3	1407.9208	0.9776	BLOCK1
539929A02_20_2012-07-13_13-23_Area1_532	AF161539	3	107.3591	0.9284	BLOCK1
539929A02_20_2012-07-13_13-23_Area1_532	AF161541	3	303.5783	0.9585	BLOCK1
539929A02_20_2012-07-13_13-23_Area1_532	AF161549	3	154.0218	0.9482	BLOCK1
539929A02_20_2012-07-13_13-23_Area1_532	AF161551	3	11.4705	0.6737	BLOCK1
539929A02_20_2012-07-13_13-23_Area1_532	AF162447	3	1853.8033	0.9788	BLOCK1
539929A02_20_2012-07-13_13-23_Area1_532	AF162666	3	4049.1508	0.9823	BLOCK1
539929A02_20_2012-07-13_13-23_Area1_532	AF164598	3	6942.2441	0.9861	BLOCK1
539929A02_20_2012-07-13_13-23_Area1_532	AF165281	3	2123.0508	0.9790	BLOCK1
539929A02_20_2012-07-13_13-23_Area1_532	AF165514	3	5578.3981	0.9846	BLOCK1
539929A02_20_2012-07-13_13-23_Area1_532	AF166329	3	1815.9141	0.9793	BLOCK1
539929A02_20_2012-07-13_13-23_Area1_532	AF167994	3	105.9260	0.9184	BLOCK1
539929A02_20_2012-07-13_13-23_Area1_532	AF170702	3	3.5107	0.4733	BLOCK1
539929A02_20_2012-07-13_13-23_Area1_532	AF170724	3	5171.1866	0.9820	BLOCK1
539929A02_20_2012-07-13_13-23_Area1_532	AF172085	3	41.3771	0.8253	BLOCK1
539929A02_20_2012-07-13_13-23_Area1_532	AF172450	3	11793.5157	0.9875	BLOCK1
539929A02_20_2012-07-13_13-23_Area1_532	AF172818	3	9250.6791	0.9875	BLOCK1
539929A02_20_2012-07-13_13-23_Area1_532	AF172819	3	8.1430	0.5987	BLOCK1
539929A02_20_2012-07-13_13-23_Area1_532	AF172822	3	3091.0079	0.9822	BLOCK1
539929A02_20_2012-07-13_13-23_Area1_532	AF172850	3	1049.2376	0.9757	BLOCK1
539929A02_20_2012-07-13_13-23_Area1_532	AF173157	3	5623.9216	0.9839	BLOCK1
539929A02_20_2012-07-13_13-23_Area1_532	AF173891	3	1512.8122	0.9800	BLOCK1
539929A02_20_2012-07-13_13-23_Area1_532	AF173898	3	2059.8504	0.9801	BLOCK1
539929A02_20_2012-07-13_13-23_Area1_532	AF175409	3	26.1075	0.6369	BLOCK1
539929A02_20_2012-07-13_13-23_Area1_532	AF176039	3	13678.5666	0.9877	BLOCK1
539929A02_20_2012-07-13_13-23_Area1_532	AF176646	3	6214.3274	0.9835	BLOCK1
539929A02_20_2012-07-13_13-23_Area1_532	AF176812	3	19.9024	0.7342	BLOCK1
539929A02_20_2012-07-13_13-23_Area1_532	AF176921	3	6.9134	0.5906	BLOCK1
539929A02_20_2012-07-13_13-23_Area1_532	AF176924	3	14727.2620	0.9913	BLOCK1
539929A02_20_2012-07-13_13-23_Area1_532	AF177203	3	6709.6041	0.9841	BLOCK1
539929A02_20_2012-07-13_13-23_Area1_532	AF177342	3	7049.0814	0.9872	BLOCK1
539929A02_20_2012-07-13_13-23_Area1_532	AF177761	3	4065.4455	0.9775	BLOCK1
539929A02_20_2012-07-13_13-23_Area1_532	AF178941	3	6787.6137	0.9863	BLOCK1
539929A02_20_2012-07-13_13-23_Area1_532	AF179899	3	5748.6983	0.9819	BLOCK1
539929A02_20_2012-07-13_13-23_Area1_532	AF180519	3	154.6158	0.9231	BLOCK1
539929A02_20_2012-07-13_13-23_Area1_532	AF181660	3	2227.3088	0.9656	BLOCK1
539929A02_20_2012-07-13_13-23_Area1_532	AF182034	3	27.7697	0.7412	BLOCK1
539929A02_20_2012-07-13_13-23_Area1_532	AF182038	3	432.3235	0.9651	BLOCK1
539929A02_20_2012-07-13_13-23_Area1_532	AF182417	3	4091.9382	0.9835	BLOCK1
539929A02_20_2012-07-13_13-23_Area1_532	AF183422	3	14901.5576	0.9920	BLOCK1
539929A02_20_2012-07-13_13-23_Area1_532	AF186779	3	898.8593	0.9750	BLOCK1
539929A02_20_2012-07-13_13-23_Area1_532	AF187724	3	1481.2090	0.9661	BLOCK1
539929A02_20_2012-07-13_13-23_Area1_532	AF187858	3	58.0324	0.8657	BLOCK1
539929A02_20_2012-07-13_13-23_Area1_532	AF189713	3	20484.5558	0.9948	BLOCK1
539929A02_20_2012-07-13_13-23_Area1_532	AF190155	3	219.4266	0.9551	BLOCK1
539929A02_20_2012-07-13_13-23_Area1_532	AF190160	3	409.6099	0.9623	BLOCK1
539929A02_20_2012-07-13_13-23_Area1_532	AF190162	3	9.5293	0.6451	BLOCK1
539929A02_20_2012-07-13_13-23_Area1_532	AF190748	3	28.1031	0.8032	BLOCK1
539929A02_20_2012-07-13_13-23_Area1_532	AF190860	3	56.4874	0.7623	BLOCK1
539929A02_20_2012-07-13_13-23_Area1_532	AF191650	3	4909.4098	0.9837	BLOCK1
539929A02_20_2012-07-13_13-23_Area1_532	AF191687	3	540.1491	0.9726	BLOCK1
539929A02_20_2012-07-13_13-23_Area1_532	AF191744	3	5975.7012	0.9849	BLOCK1
539929A02_20_2012-07-13_13-23_Area1_532	AF192559	3	15817.4841	0.9542	BLOCK1
539929A02_20_2012-07-13_13-23_Area1_532	AF193050	3	175.8631	0.9145	BLOCK1
539929A02_20_2012-07-13_13-23_Area1_532	AF193057	3	1745.0796	0.9810	BLOCK1
539929A02_20_2012-07-13_13-23_Area1_532	AF194971	3	232.1673	0.8867	BLOCK1
539929A02_20_2012-07-13_13-23_Area1_532	AF195624	3	11344.4419	0.9591	BLOCK1
539929A02_20_2012-07-13_13-23_Area1_532	AF195764	3	29.6641	0.7835	BLOCK1
539929A02_20_2012-07-13_13-23_Area1_532	AF196185	3	2337.9114	0.9795	BLOCK1
539929A02_20_2012-07-13_13-23_Area1_532	AF196186	3	10483.6851	0.9896	BLOCK1
539929A02_20_2012-07-13_13-23_Area1_532	AF196568	3	187.7430	0.9193	BLOCK1
539929A02_20_2012-07-13_13-23_Area1_532	AF198620	3	8844.5694	0.9872	BLOCK1
539929A02_20_2012-07-13_13-23_Area1_532	AF199028	3	865.5533	0.9753	BLOCK1
539929A02_20_2012-07-13_13-23_Area1_532	AF199420	3	1539.4304	0.9792	BLOCK1
539929A02_20_2012-07-13_13-23_Area1_532	AF199458	3	632.1374	0.9550	BLOCK1
539929A02_20_2012-07-13_13-23_Area1_532	AF201370	3	6373.9467	0.9858	BLOCK1
539929A02_20_2012-07-13_13-23_Area1_532	AF201385	3	237.6832	0.9598	BLOCK1
539929A02_20_2012-07-13_13-23_Area1_532	AF202145	3	2301.0733	0.9796	BLOCK1
539929A02_20_2012-07-13_13-23_Area1_532	AF202640	3	79.6040	0.9032	BLOCK1
539929A02_20_2012-07-13_13-23_Area1_532	AF204269	3	35.9907	0.8368	BLOCK1
539929A02_20_2012-07-13_13-23_Area1_532	AF205073	3	3034.7457	0.9818	BLOCK1
539929A02_20_2012-07-13_13-23_Area1_532	AF205718	3	3136.3858	0.9811	BLOCK1
539929A02_20_2012-07-13_13-23_Area1_532	AF208043	3	25.9680	0.6724	BLOCK1
539929A02_20_2012-07-13_13-23_Area1_532	AF208111	3	9906.6813	0.9901	BLOCK1
539929A02_20_2012-07-13_13-23_Area1_532	AF210455	3	182.1202	0.8795	BLOCK1
539929A02_20_2012-07-13_13-23_Area1_532	AF210650	3	52.1681	0.8519	BLOCK1
539929A02_20_2012-07-13_13-23_Area1_532	AF211119	3	14.7997	0.6971	BLOCK1
539929A02_20_2012-07-13_13-23_Area1_532	AF212234	3	9836.7037	0.9882	BLOCK1
539929A02_20_2012-07-13_13-23_Area1_532	AF212253	3	5366.2783	0.9835	BLOCK1
539929A02_20_2012-07-13_13-23_Area1_532	AF212995	3	3404.9407	0.9817	BLOCK1
539929A02_20_2012-07-13_13-23_Area1_532	AF214738	3	85.2024	0.8977	BLOCK1
539929A02_20_2012-07-13_13-23_Area1_532	AF216312	3	13.1424	0.6609	BLOCK1
539929A02_20_2012-07-13_13-23_Area1_532	AF217509	3	1407.0889	0.9737	BLOCK1
539929A02_20_2012-07-13_13-23_Area1_532	AF217751	3	9.5497	0.5998	BLOCK1
539929A02_20_2012-07-13_13-23_Area1_532	AF217970	3	572.8368	0.9716	BLOCK1
539929A02_20_2012-07-13_13-23_Area1_532	AF217973	3	222.1423	0.9537	BLOCK1
539929A02_20_2012-07-13_13-23_Area1_532	AF217981	3	6280.3241	0.9826	BLOCK1
539929A02_20_2012-07-13_13-23_Area1_532	AF217984	3	6926.2877	0.9862	BLOCK1
539929A02_20_2012-07-13_13-23_Area1_532	AF217985	3	239.0938	0.9380	BLOCK1
539929A02_20_2012-07-13_13-23_Area1_532	AF218001	3	2826.5156	0.9758	BLOCK1
539929A02_20_2012-07-13_13-23_Area1_532	AF218004	3	10024.7791	0.9874	BLOCK1
539929A02_20_2012-07-13_13-23_Area1_532	AF218008	3	759.0693	0.9719	BLOCK1
539929A02_20_2012-07-13_13-23_Area1_532	AF218012	3	131.1149	0.9349	BLOCK1
539929A02_20_2012-07-13_13-23_Area1_532	AF218015	3	43.0680	0.8351	BLOCK1
539929A02_20_2012-07-13_13-23_Area1_532	AF218016	3	1978.5635	0.9727	BLOCK1
539929A02_20_2012-07-13_13-23_Area1_532	AF218021	3	145.8774	0.9423	BLOCK1
539929A02_20_2012-07-13_13-23_Area1_532	AF218022	3	7151.4245	0.9861	BLOCK1
539929A02_20_2012-07-13_13-23_Area1_532	AF218027	3	3670.3058	0.9776	BLOCK1
539929A02_20_2012-07-13_13-23_Area1_532	AF218028	3	3234.3921	0.9812	BLOCK1
539929A02_20_2012-07-13_13-23_Area1_532	AF220021	3	787.6368	0.9629	BLOCK1
539929A02_20_2012-07-13_13-23_Area1_532	AF220152	3	6207.4781	0.9845	BLOCK1
539929A02_20_2012-07-13_13-23_Area1_532	AF220182	3	5549.0338	0.9840	BLOCK1
539929A02_20_2012-07-13_13-23_Area1_532	AF220217	3	39.3250	0.8511	BLOCK1
539929A02_20_2012-07-13_13-23_Area1_532	AF220234	3	209.4108	0.9491	BLOCK1
539929A02_20_2012-07-13_13-23_Area1_532	AF220235	3	87.5191	0.9175	BLOCK1
539929A02_20_2012-07-13_13-23_Area1_532	AF220263	3	27.6401	0.8470	BLOCK1
539929A02_20_2012-07-13_13-23_Area1_532	AF220416	3	3806.5019	0.9824	BLOCK1
539929A02_20_2012-07-13_13-23_Area1_532	AF221098	3	341.6791	0.9429	BLOCK1
539929A02_20_2012-07-13_13-23_Area1_532	AF221846	3	132.7775	0.9347	BLOCK1
539929A02_20_2012-07-13_13-23_Area1_532	AF222345	3	680.2238	0.9641	BLOCK1
539929A02_20_2012-07-13_13-23_Area1_532	AF222694	3	19.1901	0.7847	BLOCK1
539929A02_20_2012-07-13_13-23_Area1_532	AF223357	3	2267.7049	0.9802	BLOCK1
539929A02_20_2012-07-13_13-23_Area1_532	AF224759	3	9384.0336	0.9886	BLOCK1
539929A02_20_2012-07-13_13-23_Area1_532	AF225417	3	2709.0333	0.9795	BLOCK1
539929A02_20_2012-07-13_13-23_Area1_532	AF225896	3	5908.2239	0.9849	BLOCK1
539929A02_20_2012-07-13_13-23_Area1_532	AF227969	3	8916.4858	0.9865	BLOCK1
539929A02_20_2012-07-13_13-23_Area1_532	AF229166	3	83.9821	0.9115	BLOCK1
539929A02_20_2012-07-13_13-23_Area1_532	AF229803	3	14.0194	0.7140	BLOCK1
539929A02_20_2012-07-13_13-23_Area1_532	AF229804	3	118.3766	0.9317	BLOCK1
539929A02_20_2012-07-13_13-23_Area1_532	AF229834	3	1654.9954	0.9786	BLOCK1
539929A02_20_2012-07-13_13-23_Area1_532	AF230406	3	4643.8689	0.9638	BLOCK1
539929A02_20_2012-07-13_13-23_Area1_532	AF230408	3	1174.0120	0.9785	BLOCK1
539929A02_20_2012-07-13_13-23_Area1_532	AF230496	3	7.7567	0.6525	BLOCK1
539929A02_20_2012-07-13_13-23_Area1_532	AF230809	3	771.0626	0.9725	BLOCK1
539929A02_20_2012-07-13_13-23_Area1_532	AF230924	3	15005.3499	0.9924	BLOCK1
539929A02_20_2012-07-13_13-23_Area1_532	AF231056	3	8264.8190	0.9886	BLOCK1
539929A02_20_2012-07-13_13-23_Area1_532	AF231338	3	878.9824	0.9757	BLOCK1
539929A02_20_2012-07-13_13-23_Area1_532	AF233442	3	3105.5495	0.9829	BLOCK1
539929A02_20_2012-07-13_13-23_Area1_532	AF234262	3	401.5741	0.9671	BLOCK1
539929A02_20_2012-07-13_13-23_Area1_532	AF237775	3	9162.2774	0.9860	BLOCK1
539929A02_20_2012-07-13_13-23_Area1_532	AF239668	3	15.7671	0.6742	BLOCK1
539929A02_20_2012-07-13_13-23_Area1_532	AF239726	3	269.5916	0.9481	BLOCK1
539929A02_20_2012-07-13_13-23_Area1_532	AF239727	3	4375.9941	0.9828	BLOCK1
539929A02_20_2012-07-13_13-23_Area1_532	AF239742	3	666.3983	0.9679	BLOCK1
539929A02_20_2012-07-13_13-23_Area1_532	AF240698	3	20.3504	0.7527	BLOCK1
539929A02_20_2012-07-13_13-23_Area1_532	AF242522	3	5698.1602	0.9852	BLOCK1
539929A02_20_2012-07-13_13-23_Area1_532	AF242540	3	11.4423	0.6364	BLOCK1
539929A02_20_2012-07-13_13-23_Area1_532	AF242772	3	246.8176	0.9582	BLOCK1
539929A02_20_2012-07-13_13-23_Area1_532	AF244577	3	5548.0522	0.9849	BLOCK1
539929A02_20_2012-07-13_13-23_Area1_532	AF246287	3	1879.9989	0.9804	BLOCK1
539929A02_20_2012-07-13_13-23_Area1_532	AF247820	3	70.1341	0.8758	BLOCK1
539929A02_20_2012-07-13_13-23_Area1_532	AF248041	3	1006.5711	0.9749	BLOCK1
539929A02_20_2012-07-13_13-23_Area1_532	AF248480	3	6.0246	0.5707	BLOCK1
539929A02_20_2012-07-13_13-23_Area1_532	AF248481	3	9.7238	0.6738	BLOCK1
539929A02_20_2012-07-13_13-23_Area1_532	AF248965	3	2673.6220	0.9815	BLOCK1
539929A02_20_2012-07-13_13-23_Area1_532	AF249277	3	151.3583	0.9446	BLOCK1
539929A02_20_2012-07-13_13-23_Area1_532	AF250321	3	3559.0339	0.9780	BLOCK1
539929A02_20_2012-07-13_13-23_Area1_532	AF250920	3	6050.8571	0.9841	BLOCK1
539929A02_20_2012-07-13_13-23_Area1_532	AF251043	3	4545.8395	0.9815	BLOCK1
539929A02_20_2012-07-13_13-23_Area1_532	AF251047	3	9.2511	0.6172	BLOCK1
539929A02_20_2012-07-13_13-23_Area1_532	AF251048	3	10.7773	0.6433	BLOCK1
539929A02_20_2012-07-13_13-23_Area1_532	AF251052	3	6671.1660	0.9823	BLOCK1
539929A02_20_2012-07-13_13-23_Area1_532	AF253515	3	7970.7490	0.9864	BLOCK1
539929A02_20_2012-07-13_13-23_Area1_532	AF255443	3	899.9045	0.9746	BLOCK1
539929A02_20_2012-07-13_13-23_Area1_532	AF255565	3	718.7971	0.9753	BLOCK1
539929A02_20_2012-07-13_13-23_Area1_532	AF256215	3	498.7358	0.9723	BLOCK1
539929A02_20_2012-07-13_13-23_Area1_532	AF257098	3	274.5503	0.7133	BLOCK1
539929A02_20_2012-07-13_13-23_Area1_532	AF257318	3	9970.8827	0.9863	BLOCK1
539929A02_20_2012-07-13_13-23_Area1_532	AF258341	3	15312.0726	0.9912	BLOCK1
539929A02_20_2012-07-13_13-23_Area1_532	AF258449	3	19.2183	0.6675	BLOCK1
539929A02_20_2012-07-13_13-23_Area1_532	AF258450	3	14.3731	0.7082	BLOCK1
539929A02_20_2012-07-13_13-23_Area1_532	AF258551	3	5496.7374	0.9866	BLOCK1
539929A02_20_2012-07-13_13-23_Area1_532	AF258559	3	10198.3291	0.9892	BLOCK1
539929A02_20_2012-07-13_13-23_Area1_532	AF258561	3	3349.7248	0.9827	BLOCK1
539929A02_20_2012-07-13_13-23_Area1_532	AF258565	3	406.5974	0.9683	BLOCK1
539929A02_20_2012-07-13_13-23_Area1_532	AF258566	3	781.2613	0.9735	BLOCK1
539929A02_20_2012-07-13_13-23_Area1_532	AF258572	3	1053.0532	0.9753	BLOCK1
539929A02_20_2012-07-13_13-23_Area1_532	AF258573	3	1570.0797	0.9790	BLOCK1
539929A02_20_2012-07-13_13-23_Area1_532	AF258575	3	107.8466	0.9292	BLOCK1
539929A02_20_2012-07-13_13-23_Area1_532	AF258577	3	5065.5866	0.9817	BLOCK1
539929A02_20_2012-07-13_13-23_Area1_532	AF258580	3	6456.2757	0.9865	BLOCK1
539929A02_20_2012-07-13_13-23_Area1_532	AF258583	3	4617.1866	0.9832	BLOCK1
539929A02_20_2012-07-13_13-23_Area1_532	AF258584	3	5344.3349	0.9842	BLOCK1
539929A02_20_2012-07-13_13-23_Area1_532	AF258585	3	213.1133	0.9579	BLOCK1
539929A02_20_2012-07-13_13-23_Area1_532	AF259965	3	8.1033	0.6383	BLOCK1
539929A02_20_2012-07-13_13-23_Area1_532	AF259970	3	16.9182	0.7157	BLOCK1
539929A02_20_2012-07-13_13-23_Area1_532	AF259971	3	10.5534	0.6890	BLOCK1
539929A02_20_2012-07-13_13-23_Area1_532	AF260237	3	1002.0132	0.9770	BLOCK1
539929A02_20_2012-07-13_13-23_Area1_532	AF260262	3	8512.3624	0.9875	BLOCK1
539929A02_20_2012-07-13_13-23_Area1_532	AF262322	3	3343.5620	0.9805	BLOCK1
539929A02_20_2012-07-13_13-23_Area1_532	AF262323	3	5138.7074	0.9842	BLOCK1
539929A02_20_2012-07-13_13-23_Area1_532	AF262403	3	6192.4628	0.9875	BLOCK1
539929A02_20_2012-07-13_13-23_Area1_532	AF263293	3	186.0649	0.9000	BLOCK1
539929A02_20_2012-07-13_13-23_Area1_532	AF263523	3	4002.2825	0.9834	BLOCK1
539929A02_20_2012-07-13_13-23_Area1_532	AF264626	3	5.8052	0.6251	BLOCK1
539929A02_20_2012-07-13_13-23_Area1_532	AF264780	3	4668.0641	0.9845	BLOCK1
539929A02_20_2012-07-13_13-23_Area1_532	AF266283	3	4689.6697	0.9834	BLOCK1
539929A02_20_2012-07-13_13-23_Area1_532	AF267861	3	38925.7183	0.9974	BLOCK1
539929A02_20_2012-07-13_13-23_Area1_532	AF268387	3	118.7618	0.9359	BLOCK1
539929A02_20_2012-07-13_13-23_Area1_532	AF268421	3	85.3364	0.9107	BLOCK1
539929A02_20_2012-07-13_13-23_Area1_532	AF268613	3	1284.9580	0.9780	BLOCK1
539929A02_20_2012-07-13_13-23_Area1_532	AF268617	3	1299.2379	0.9763	BLOCK1
539929A02_20_2012-07-13_13-23_Area1_532	AF268691	3	787.3676	0.9611	BLOCK1
539929A02_20_2012-07-13_13-23_Area1_532	AF268913	3	7109.8132	0.9856	BLOCK1
539929A02_20_2012-07-13_13-23_Area1_532	AF269162	3	36.6154	0.8201	BLOCK1
539929A02_20_2012-07-13_13-23_Area1_532	AF269287	3	17.3291	0.6644	BLOCK1
539929A02_20_2012-07-13_13-23_Area1_532	AF269288	3	23.6594	0.7245	BLOCK1
539929A02_20_2012-07-13_13-23_Area1_532	AF271775	3	1633.7268	0.9695	BLOCK1
539929A02_20_2012-07-13_13-23_Area1_532	AF271776	3	30644.6658	0.8320	BLOCK1
539929A02_20_2012-07-13_13-23_Area1_532	AF272348	3	15.9156	0.6789	BLOCK1
539929A02_20_2012-07-13_13-23_Area1_532	AF273049	3	1589.7324	0.9792	BLOCK1
539929A02_20_2012-07-13_13-23_Area1_532	AF273055	3	9114.1666	0.9866	BLOCK1
539929A02_20_2012-07-13_13-23_Area1_532	AF274938	3	2481.7135	0.9798	BLOCK1
539929A02_20_2012-07-13_13-23_Area1_532	AF274942	3	80.5283	0.9162	BLOCK1
539929A02_20_2012-07-13_13-23_Area1_532	AF274944	3	35.6043	0.7935	BLOCK1
539929A02_20_2012-07-13_13-23_Area1_532	AF274958	3	18085.8919	0.9941	BLOCK1
539929A02_20_2012-07-13_13-23_Area1_532	AF275684	3	318.6824	0.9648	BLOCK1
539929A02_20_2012-07-13_13-23_Area1_532	AF276292	3	45.2044	0.8244	BLOCK1
539929A02_20_2012-07-13_13-23_Area1_532	AF276423	3	2659.7933	0.9802	BLOCK1
539929A02_20_2012-07-13_13-23_Area1_532	AF276507	3	21.7464	0.7169	BLOCK1
539929A02_20_2012-07-13_13-23_Area1_532	AF276948	3	4121.7249	0.9834	BLOCK1
539929A02_20_2012-07-13_13-23_Area1_532	AF277175	3	487.7924	0.9696	BLOCK1
539929A02_20_2012-07-13_13-23_Area1_532	AF277177	3	656.4112	0.9733	BLOCK1
539929A02_20_2012-07-13_13-23_Area1_532	AF277180	3	3461.3136	0.9827	BLOCK1
539929A02_20_2012-07-13_13-23_Area1_532	AF277188	3	437.8530	0.9691	BLOCK1
539929A02_20_2012-07-13_13-23_Area1_532	AF277624	3	13.9166	0.7602	BLOCK1
539929A02_20_2012-07-13_13-23_Area1_532	AF279778	3	1360.3374	0.9764	BLOCK1
539929A02_20_2012-07-13_13-23_Area1_532	AF279900	3	17095.8969	0.9840	BLOCK1
539929A02_20_2012-07-13_13-23_Area1_532	AF280111	3	61.6665	0.9070	BLOCK1
539929A02_20_2012-07-13_13-23_Area1_532	AF280112	3	674.2799	0.7644	BLOCK1
539929A02_20_2012-07-13_13-23_Area1_532	AF280113	3	42.0550	0.8617	BLOCK1
539929A02_20_2012-07-13_13-23_Area1_532	AF280547	3	27.0165	0.7863	BLOCK1
539929A02_20_2012-07-13_13-23_Area1_532	AF281064	3	9062.4173	0.9849	BLOCK1
539929A02_20_2012-07-13_13-23_Area1_532	AF281070	3	10050.6279	0.9892	BLOCK1
539929A02_20_2012-07-13_13-23_Area1_532	AF281279	3	6662.7454	0.9867	BLOCK1
539929A02_20_2012-07-13_13-23_Area1_532	AF282245	3	6025.0991	0.9830	BLOCK1
539929A02_20_2012-07-13_13-23_Area1_532	AF282262	3	16.6145	0.6770	BLOCK1
539929A02_20_2012-07-13_13-23_Area1_532	AF282269	3	14.3640	0.6691	BLOCK1
539929A02_20_2012-07-13_13-23_Area1_532	AF282732	3	12.7726	0.6782	BLOCK1
539929A02_20_2012-07-13_13-23_Area1_532	AF283671	3	5012.1949	0.9839	BLOCK1
539929A02_20_2012-07-13_13-23_Area1_532	AF283984	3	36.0851	0.8717	BLOCK1
539929A02_20_2012-07-13_13-23_Area1_532	AF283986	3	23.5314	0.8092	BLOCK1
539929A02_20_2012-07-13_13-23_Area1_532	AF284768	3	15407.5200	0.9883	BLOCK1
539929A02_20_2012-07-13_13-23_Area1_532	AF285439	3	61.1349	0.8423	BLOCK1
539929A02_20_2012-07-13_13-23_Area1_532	AF285606	3	7.7751	0.5963	BLOCK1
539929A02_20_2012-07-13_13-23_Area1_532	AF285758	3	16524.3949	0.9910	BLOCK1
539929A02_20_2012-07-13_13-23_Area1_532	AF285785	3	1717.0084	0.9796	BLOCK1
539929A02_20_2012-07-13_13-23_Area1_532	AF286592	3	1160.3376	0.9766	BLOCK1
539929A02_20_2012-07-13_13-23_Area1_532	AF286905	3	360.5397	0.9652	BLOCK1
539929A02_20_2012-07-13_13-23_Area1_532	AF287265	3	13855.2140	0.9919	BLOCK1
539929A02_20_2012-07-13_13-23_Area1_532	AF288161	3	817.7232	0.9733	BLOCK1
539929A02_20_2012-07-13_13-23_Area1_532	AF288397	3	8.8669	0.5781	BLOCK1
539929A02_20_2012-07-13_13-23_Area1_532	AF288410	3	8434.6824	0.9858	BLOCK1
539929A02_20_2012-07-13_13-23_Area1_532	AF288573	3	32.7328	0.8057	BLOCK1
539929A02_20_2012-07-13_13-23_Area1_532	AF289495	3	618.2649	0.9599	BLOCK1
539929A02_20_2012-07-13_13-23_Area1_532	AF289552	3	24.4304	0.8016	BLOCK1
539929A02_20_2012-07-13_13-23_Area1_532	AF289556	3	2296.8642	0.9807	BLOCK1
539929A02_20_2012-07-13_13-23_Area1_532	AF289559	3	6199.8012	0.9858	BLOCK1
539929A02_20_2012-07-13_13-23_Area1_532	AF289560	3	1490.8828	0.9782	BLOCK1
539929A02_20_2012-07-13_13-23_Area1_532	AF289562	3	28.0611	0.8139	BLOCK1
539929A02_20_2012-07-13_13-23_Area1_532	AF289565	3	1105.9231	0.9722	BLOCK1
539929A02_20_2012-07-13_13-23_Area1_532	AF289566	3	108.0347	0.7586	BLOCK1
539929A02_20_2012-07-13_13-23_Area1_532	AF289570	3	37.0509	0.8239	BLOCK1
539929A02_20_2012-07-13_13-23_Area1_532	AF289572	3	162.6650	0.9464	BLOCK1
539929A02_20_2012-07-13_13-23_Area1_532	AF289582	3	254.5216	0.9603	BLOCK1
539929A02_20_2012-07-13_13-23_Area1_532	AF289589	3	68.0802	0.9146	BLOCK1
539929A02_20_2012-07-13_13-23_Area1_532	AF289590	3	313.5187	0.9607	BLOCK1
539929A02_20_2012-07-13_13-23_Area1_532	AF289593	3	36.6020	0.7774	BLOCK1
539929A02_20_2012-07-13_13-23_Area1_532	AF289596	3	1229.5583	0.9758	BLOCK1
539929A02_20_2012-07-13_13-23_Area1_532	AF289599	3	5950.0056	0.9856	BLOCK1
539929A02_20_2012-07-13_13-23_Area1_532	AF289605	3	4463.8474	0.9815	BLOCK1
539929A02_20_2012-07-13_13-23_Area1_532	AF289610	3	1244.9083	0.9774	BLOCK1
539929A02_20_2012-07-13_13-23_Area1_532	AF289611	3	2859.7308	0.9813	BLOCK1
539929A02_20_2012-07-13_13-23_Area1_532	AF289612	3	505.8524	0.9688	BLOCK1
539929A02_20_2012-07-13_13-23_Area1_532	AF289613	3	400.7241	0.9710	BLOCK1
539929A02_20_2012-07-13_13-23_Area1_532	AF289615	3	1129.2924	0.9707	BLOCK1
539929A02_20_2012-07-13_13-23_Area1_532	AF290004	3	19.6618	0.7536	BLOCK1
539929A02_20_2012-07-13_13-23_Area1_532	AF290887	3	12.8467	0.7362	BLOCK1
539929A02_20_2012-07-13_13-23_Area1_532	AF290986	3	249.2201	0.9500	BLOCK1
539929A02_20_2012-07-13_13-23_Area1_532	AF292005	3	6769.0879	0.9861	BLOCK1
539929A02_20_2012-07-13_13-23_Area1_532	AF293366	3	286.3824	0.9249	BLOCK1
539929A02_20_2012-07-13_13-23_Area1_532	AF293368	3	5038.2433	0.9843	BLOCK1
539929A02_20_2012-07-13_13-23_Area1_532	AF294278	3	68.2384	0.9017	BLOCK1
539929A02_20_2012-07-13_13-23_Area1_532	AF294627	3	10.2728	0.6570	BLOCK1
539929A02_20_2012-07-13_13-23_Area1_532	AF295726	3	21.8902	0.6974	BLOCK1
539929A02_20_2012-07-13_13-23_Area1_532	AF295729	3	7.1090	0.5430	BLOCK1
539929A02_20_2012-07-13_13-23_Area1_532	AF297711	3	168.6658	0.9474	BLOCK1
539929A02_20_2012-07-13_13-23_Area1_532	AF297866	3	2940.6193	0.9821	BLOCK1
539929A02_20_2012-07-13_13-23_Area1_532	AF298152	3	918.7580	0.9737	BLOCK1
539929A02_20_2012-07-13_13-23_Area1_532	AF302089	3	22.4276	0.6257	BLOCK1
539929A02_20_2012-07-13_13-23_Area1_532	AF303586	3	5899.8008	0.9855	BLOCK1
539929A02_20_2012-07-13_13-23_Area1_532	AF304450	3	1294.7235	0.9716	BLOCK1
539929A02_20_2012-07-13_13-23_Area1_532	AF305239	3	2023.5558	0.9807	BLOCK1
539929A02_20_2012-07-13_13-23_Area1_532	AF305816	3	86.2925	0.9143	BLOCK1
539929A02_20_2012-07-13_13-23_Area1_532	AF305817	3	9185.3415	0.9884	BLOCK1
539929A02_20_2012-07-13_13-23_Area1_532	AF305820	3	515.1533	0.7744	BLOCK1
539929A02_20_2012-07-13_13-23_Area1_532	AF306863	3	3107.0225	0.9829	BLOCK1
539929A02_20_2012-07-13_13-23_Area1_532	AF307332	3	606.8079	0.9671	BLOCK1
539929A02_20_2012-07-13_13-23_Area1_532	AF307849	3	4546.8949	0.9840	BLOCK1
539929A02_20_2012-07-13_13-23_Area1_532	AF308303	3	11120.8391	0.9866	BLOCK1
539929A02_20_2012-07-13_13-23_Area1_532	AF308601	3	1239.1263	0.9764	BLOCK1
539929A02_20_2012-07-13_13-23_Area1_532	AF309387	3	1249.1516	0.9778	BLOCK1
539929A02_20_2012-07-13_13-23_Area1_532	AF309646	3	7739.8143	0.9850	BLOCK1
539929A02_20_2012-07-13_13-23_Area1_532	AF310687	3	23.5456	0.7946	BLOCK1
539929A02_20_2012-07-13_13-23_Area1_532	AF311304	3	1406.7655	0.9755	BLOCK1
539929A02_20_2012-07-13_13-23_Area1_532	AF311855	3	43.8226	0.7832	BLOCK1
539929A02_20_2012-07-13_13-23_Area1_532	AF311856	3	22.8541	0.7819	BLOCK1
539929A02_20_2012-07-13_13-23_Area1_532	AF311906	3	5214.8056	0.9757	BLOCK1
539929A02_20_2012-07-13_13-23_Area1_532	AF312226	3	9783.6381	0.9885	BLOCK1
539929A02_20_2012-07-13_13-23_Area1_532	AF312367	3	1923.1625	0.9809	BLOCK1
539929A02_20_2012-07-13_13-23_Area1_532	AF313465	3	8.4227	0.6341	BLOCK1
539929A02_20_2012-07-13_13-23_Area1_532	AF314174	3	7398.6272	0.9853	BLOCK1
539929A02_20_2012-07-13_13-23_Area1_532	AF314529	3	6842.0683	0.9859	BLOCK1
539929A02_20_2012-07-13_13-23_Area1_532	AF314542	3	1296.1419	0.9707	BLOCK1
539929A02_20_2012-07-13_13-23_Area1_532	AF314543	3	74.9566	0.9069	BLOCK1
539929A02_20_2012-07-13_13-23_Area1_532	AF315716	3	10.7975	0.6738	BLOCK1
539929A02_20_2012-07-13_13-23_Area1_532	AF316855	3	5188.3122	0.9851	BLOCK1
539929A02_20_2012-07-13_13-23_Area1_532	AF318320	3	1362.6958	0.9771	BLOCK1
539929A02_20_2012-07-13_13-23_Area1_532	AF318325	3	30.5625	0.7258	BLOCK1
539929A02_20_2012-07-13_13-23_Area1_532	AF318327	3	8.4822	0.6001	BLOCK1
539929A02_20_2012-07-13_13-23_Area1_532	AF318328	3	141.3051	0.9346	BLOCK1
539929A02_20_2012-07-13_13-23_Area1_532	AF318333	3	850.1891	0.9766	BLOCK1
539929A02_20_2012-07-13_13-23_Area1_532	AF318337	3	5609.5368	0.9840	BLOCK1
539929A02_20_2012-07-13_13-23_Area1_532	AF318344	3	8.1357	0.6880	BLOCK1
539929A02_20_2012-07-13_13-23_Area1_532	AF318347	3	56.1991	0.8456	BLOCK1
539929A02_20_2012-07-13_13-23_Area1_532	AF318352	3	4088.6699	0.9827	BLOCK1
539929A02_20_2012-07-13_13-23_Area1_532	AF318360	3	1266.0709	0.9784	BLOCK1
539929A02_20_2012-07-13_13-23_Area1_532	AF318362	3	10138.9987	0.9867	BLOCK1
539929A02_20_2012-07-13_13-23_Area1_532	AF318367	3	516.9658	0.9707	BLOCK1
539929A02_20_2012-07-13_13-23_Area1_532	AF318368	3	8.9708	0.6510	BLOCK1
539929A02_20_2012-07-13_13-23_Area1_532	AF318371	3	849.1261	0.9753	BLOCK1
539929A02_20_2012-07-13_13-23_Area1_532	AF319573	3	1073.4244	0.9768	BLOCK1
539929A02_20_2012-07-13_13-23_Area1_532	AF319947	3	8656.0894	0.9893	BLOCK1
539929A02_20_2012-07-13_13-23_Area1_532	AF320053	3	18.8360	0.7786	BLOCK1
539929A02_20_2012-07-13_13-23_Area1_532	AF320072	3	562.4176	0.9336	BLOCK1
539929A02_20_2012-07-13_13-23_Area1_532	AF321876	3	8676.2222	0.9882	BLOCK1
539929A02_20_2012-07-13_13-23_Area1_532	AF322220	3	36418.1841	0.9980	BLOCK1
539929A02_20_2012-07-13_13-23_Area1_532	AF323587	3	2419.3191	0.9789	BLOCK1
539929A02_20_2012-07-13_13-23_Area1_532	AF324350	3	4943.7290	0.9832	BLOCK1
539929A02_20_2012-07-13_13-23_Area1_532	AF326778	3	2066.9049	0.9786	BLOCK1
539929A02_20_2012-07-13_13-23_Area1_532	AF326966	3	5415.1568	0.9852	BLOCK1
539929A02_20_2012-07-13_13-23_Area1_532	AF327057	3	13.8657	0.6851	BLOCK1
539929A02_20_2012-07-13_13-23_Area1_532	AF327350	3	71.5378	0.8913	BLOCK1
539929A02_20_2012-07-13_13-23_Area1_532	AF327904	3	218.7951	0.9496	BLOCK1
539929A02_20_2012-07-13_13-23_Area1_532	AF328554	3	7819.0570	0.9856	BLOCK1
539929A02_20_2012-07-13_13-23_Area1_532	AF329488	3	14.2248	0.7317	BLOCK1
539929A02_20_2012-07-13_13-23_Area1_532	AF329491	3	7.7792	0.6048	BLOCK1
539929A02_20_2012-07-13_13-23_Area1_532	AF329493	3	15.4580	0.7463	BLOCK1
539929A02_20_2012-07-13_13-23_Area1_532	AF329494	3	25.6447	0.6714	BLOCK1
539929A02_20_2012-07-13_13-23_Area1_532	AF329495	3	10.2047	0.5647	BLOCK1
539929A02_20_2012-07-13_13-23_Area1_532	AF329733	3	15501.6057	0.9913	BLOCK1
539929A02_20_2012-07-13_13-23_Area1_532	AF331843	3	40.5716	0.8454	BLOCK1
539929A02_20_2012-07-13_13-23_Area1_532	AF332228	3	119.2233	0.9147	BLOCK1
539929A02_20_2012-07-13_13-23_Area1_532	AF332229	3	1290.0619	0.9763	BLOCK1
539929A02_20_2012-07-13_13-23_Area1_532	AF332236	3	15.7827	0.6538	BLOCK1
539929A02_20_2012-07-13_13-23_Area1_532	AF332237	3	52.1814	0.8807	BLOCK1
539929A02_20_2012-07-13_13-23_Area1_532	AF332238	3	10.4822	0.6676	BLOCK1
539929A02_20_2012-07-13_13-23_Area1_532	AF332239	3	126.2365	0.9017	BLOCK1
539929A02_20_2012-07-13_13-23_Area1_532	AF332240	3	13.4452	0.7048	BLOCK1
539929A02_20_2012-07-13_13-23_Area1_532	AF332241	3	10.0635	0.5826	BLOCK1
539929A02_20_2012-07-13_13-23_Area1_532	AF332242	3	13.2788	0.6673	BLOCK1
539929A02_20_2012-07-13_13-23_Area1_532	AF332243	3	424.6391	0.8437	BLOCK1
539929A02_20_2012-07-13_13-23_Area1_532	AF332389	3	13.9240	0.6817	BLOCK1
539929A02_20_2012-07-13_13-23_Area1_532	AF332505	3	3014.6436	0.9818	BLOCK1
539929A02_20_2012-07-13_13-23_Area1_532	AF332509	3	15.9136	0.6649	BLOCK1
539929A02_20_2012-07-13_13-23_Area1_532	AF332961	3	25.0959	0.7875	BLOCK1
539929A02_20_2012-07-13_13-23_Area1_532	AF333762	3	6.9995	0.6579	BLOCK1
539929A02_20_2012-07-13_13-23_Area1_532	AF334270	3	124.7116	0.9133	BLOCK1
539929A02_20_2012-07-13_13-23_Area1_532	AF335478	3	34.4936	0.8193	BLOCK1
539929A02_20_2012-07-13_13-23_Area1_532	AF335569	3	2458.5752	0.9809	BLOCK1
539929A02_20_2012-07-13_13-23_Area1_532	AF336106	3	68.1924	0.8539	BLOCK1
539929A02_20_2012-07-13_13-23_Area1_532	AF336133	3	15.7570	0.7328	BLOCK1
539929A02_20_2012-07-13_13-23_Area1_532	AF336875	3	17004.4864	0.9819	BLOCK1
539929A02_20_2012-07-13_13-23_Area1_532	AF336880	3	8051.4683	0.9820	BLOCK1
539929A02_20_2012-07-13_13-23_Area1_532	AF336887	3	14021.9191	0.9912	BLOCK1
539929A02_20_2012-07-13_13-23_Area1_532	AF337810	3	38.0708	0.7605	BLOCK1
539929A02_20_2012-07-13_13-23_Area1_532	AF338109	3	20.0116	0.7909	BLOCK1
539929A02_20_2012-07-13_13-23_Area1_532	AF338194	3	11989.3774	0.9901	BLOCK1
539929A02_20_2012-07-13_13-23_Area1_532	AF338232	3	5636.4290	0.9810	BLOCK1
539929A02_20_2012-07-13_13-23_Area1_532	AF338234	3	375.7558	0.9662	BLOCK1
539929A02_20_2012-07-13_13-23_Area1_532	AF340020	3	220.1282	0.9493	BLOCK1
539929A02_20_2012-07-13_13-23_Area1_532	AF342767	3	6.5793	0.5808	BLOCK1
539929A02_20_2012-07-13_13-23_Area1_532	AF344883	3	8571.0760	0.9881	BLOCK1
539929A02_20_2012-07-13_13-23_Area1_532	AF345564	3	1531.9645	0.9788	BLOCK1
539929A02_20_2012-07-13_13-23_Area1_532	AF346307	3	84.7954	0.9112	BLOCK1
539929A02_20_2012-07-13_13-23_Area1_532	AF348143	3	67.5466	0.8981	BLOCK1
539929A02_20_2012-07-13_13-23_Area1_532	AF349540	3	1205.6133	0.9756	BLOCK1
539929A02_20_2012-07-13_13-23_Area1_532	AF349679	3	18843.1732	0.9946	BLOCK1
539929A02_20_2012-07-13_13-23_Area1_532	AF350251	3	2907.3244	0.9829	BLOCK1
539929A02_20_2012-07-13_13-23_Area1_532	AF350451	3	3187.3952	0.9829	BLOCK1
539929A02_20_2012-07-13_13-23_Area1_532	AF351612	3	175.9660	0.9399	BLOCK1
539929A02_20_2012-07-13_13-23_Area1_532	AF351613	3	794.7624	0.9703	BLOCK1
539929A02_20_2012-07-13_13-23_Area1_532	AF351614	3	456.6849	0.9709	BLOCK1
539929A02_20_2012-07-13_13-23_Area1_532	AF351616	3	65.5185	0.8828	BLOCK1
539929A02_20_2012-07-13_13-23_Area1_532	AF351619	3	4.6104	0.5010	BLOCK1
539929A02_20_2012-07-13_13-23_Area1_532	AF353674	3	36.2227	0.8115	BLOCK1
539929A02_20_2012-07-13_13-23_Area1_532	AF354656	3	3330.9408	0.9786	BLOCK1
539929A02_20_2012-07-13_13-23_Area1_532	AF355142	3	2315.1708	0.9784	BLOCK1
539929A02_20_2012-07-13_13-23_Area1_532	AF355594	3	1104.9790	0.9766	BLOCK1
539929A02_20_2012-07-13_13-23_Area1_532	AF357221	3	277.4089	0.9544	BLOCK1
539929A02_20_2012-07-13_13-23_Area1_532	AF357888	3	25.8932	0.7923	BLOCK1
539929A02_20_2012-07-13_13-23_Area1_532	AF359269	3	1986.6862	0.9797	BLOCK1
539929A02_20_2012-07-13_13-23_Area1_532	AF360743	3	2696.2914	0.9805	BLOCK1
539929A02_20_2012-07-13_13-23_Area1_532	AF366351	3	54.8072	0.8897	BLOCK1
539929A02_20_2012-07-13_13-23_Area1_532	AF367022	3	74.1489	0.8522	BLOCK1
539929A02_20_2012-07-13_13-23_Area1_532	AF367476	3	5474.7388	0.9851	BLOCK1
539929A02_20_2012-07-13_13-23_Area1_532	AF368064	3	4850.3885	0.9820	BLOCK1
539929A02_20_2012-07-13_13-23_Area1_532	AF370371	3	25.9070	0.7677	BLOCK1
539929A02_20_2012-07-13_13-23_Area1_532	AF370375	3	986.3842	0.9719	BLOCK1
539929A02_20_2012-07-13_13-23_Area1_532	AF370377	3	149.4016	0.9038	BLOCK1
539929A02_20_2012-07-13_13-23_Area1_532	AF370382	3	21.0879	0.7024	BLOCK1
539929A02_20_2012-07-13_13-23_Area1_532	AF370399	3	10.1212	0.6619	BLOCK1
539929A02_20_2012-07-13_13-23_Area1_532	AF370405	3	27.1209	0.7825	BLOCK1
539929A02_20_2012-07-13_13-23_Area1_532	AF370407	3	192.3300	0.9438	BLOCK1
539929A02_20_2012-07-13_13-23_Area1_532	AF370412	3	36.4312	0.8507	BLOCK1
539929A02_20_2012-07-13_13-23_Area1_532	AF370414	3	48.6768	0.7460	BLOCK1
539929A02_20_2012-07-13_13-23_Area1_532	AF370415	3	2495.7432	0.9825	BLOCK1
539929A02_20_2012-07-13_13-23_Area1_532	AF370416	3	5408.1299	0.9859	BLOCK1
539929A02_20_2012-07-13_13-23_Area1_532	AF370421	3	4096.4439	0.9839	BLOCK1
539929A02_20_2012-07-13_13-23_Area1_532	AF370425	3	3179.8549	0.9813	BLOCK1
539929A02_20_2012-07-13_13-23_Area1_532	AF370426	3	1731.3762	0.9793	BLOCK1
539929A02_20_2012-07-13_13-23_Area1_532	AF370432	3	6991.7533	0.9857	BLOCK1
539929A02_20_2012-07-13_13-23_Area1_532	AF375480	3	14.3418	0.7313	BLOCK1
539929A02_20_2012-07-13_13-23_Area1_532	AF375481	3	25.1174	0.7356	BLOCK1
539929A02_20_2012-07-13_13-23_Area1_532	AF378757	3	1004.4871	0.9761	BLOCK1
539929A02_20_2012-07-13_13-23_Area1_532	AF380578	3	755.1299	0.9739	BLOCK1
539929A02_20_2012-07-13_13-23_Area1_532	AF381283	3	54.6506	0.8890	BLOCK1
539929A02_20_2012-07-13_13-23_Area1_532	AF381284	3	67.7511	0.8268	BLOCK1
539929A02_20_2012-07-13_13-23_Area1_532	AF384856	3	58.3222	0.8657	BLOCK1
539929A02_20_2012-07-13_13-23_Area1_532	AF384996	3	22.0850	0.7207	BLOCK1
539929A02_20_2012-07-13_13-23_Area1_532	AF385322	3	5423.8496	0.9845	BLOCK1
539929A02_20_2012-07-13_13-23_Area1_532	AF385323	3	3405.4881	0.9825	BLOCK1
539929A02_20_2012-07-13_13-23_Area1_532	AF385324	3	1524.1466	0.9779	BLOCK1
539929A02_20_2012-07-13_13-23_Area1_532	AF385325	3	6081.5019	0.9822	BLOCK1
539929A02_20_2012-07-13_13-23_Area1_532	AF385327	3	7321.6939	0.9865	BLOCK1
539929A02_20_2012-07-13_13-23_Area1_532	AF385931	3	11835.7556	0.9906	BLOCK1
539929A02_20_2012-07-13_13-23_Area1_532	AF387364	3	10.9317	0.6846	BLOCK1
539929A02_20_2012-07-13_13-23_Area1_532	AF387506	3	8448.5950	0.9878	BLOCK1
539929A02_20_2012-07-13_13-23_Area1_532	AF387616	3	21.2108	0.7809	BLOCK1
539929A02_20_2012-07-13_13-23_Area1_532	AF387637	3	8576.3817	0.9851	BLOCK1
539929A02_20_2012-07-13_13-23_Area1_532	AF388364	3	56.1421	0.8946	BLOCK1
539929A02_20_2012-07-13_13-23_Area1_532	AF388365	3	22.8237	0.7897	BLOCK1
539929A02_20_2012-07-13_13-23_Area1_532	AF390550	3	743.5541	0.9723	BLOCK1
539929A02_20_2012-07-13_13-23_Area1_532	AF391114	3	2152.6745	0.9801	BLOCK1
539929A02_20_2012-07-13_13-23_Area1_532	AF391557	3	7.5941	0.6315	BLOCK1
539929A02_20_2012-07-13_13-23_Area1_532	AF391558	3	18.5219	0.7549	BLOCK1
539929A02_20_2012-07-13_13-23_Area1_532	AF392452	3	1344.1641	0.9781	BLOCK1
539929A02_20_2012-07-13_13-23_Area1_532	AF394064	3	33.6513	0.8616	BLOCK1
539929A02_20_2012-07-13_13-23_Area1_532	AF394735	3	4043.9543	0.9823	BLOCK1
539929A02_20_2012-07-13_13-23_Area1_532	AF394782	3	3513.4008	0.9822	BLOCK1
539929A02_20_2012-07-13_13-23_Area1_532	AF395440	3	1920.5735	0.8748	BLOCK1
539929A02_20_2012-07-13_13-23_Area1_532	AF395588	3	30.8680	0.7834	BLOCK1
539929A02_20_2012-07-13_13-23_Area1_532	AF397393	3	7.1254	0.6280	BLOCK1
539929A02_20_2012-07-13_13-23_Area1_532	AF398509	3	2150.5774	0.9780	BLOCK1
539929A02_20_2012-07-13_13-23_Area1_532	AF398511	3	201.5417	0.9504	BLOCK1
539929A02_20_2012-07-13_13-23_Area1_532	AF401235	3	1546.9829	0.9789	BLOCK1
539929A02_20_2012-07-13_13-23_Area1_532	AF401638	3	2758.7393	0.9807	BLOCK1
539929A02_20_2012-07-13_13-23_Area1_532	AF401654	3	7147.5191	0.9728	BLOCK1
539929A02_20_2012-07-13_13-23_Area1_532	AF403061	3	4083.1933	0.9821	BLOCK1
539929A02_20_2012-07-13_13-23_Area1_532	AF409060	3	918.3333	0.9586	BLOCK1
539929A02_20_2012-07-13_13-23_Area1_532	AF410154	3	46.3958	0.8545	BLOCK1
539929A02_20_2012-07-13_13-23_Area1_532	AF410477	3	9.5230	0.6131	BLOCK1
539929A02_20_2012-07-13_13-23_Area1_532	AF411214	3	57.2508	0.8483	BLOCK1
539929A02_20_2012-07-13_13-23_Area1_532	AF411456	3	1356.7561	0.9789	BLOCK1
539929A02_20_2012-07-13_13-23_Area1_532	AF416618	3	13.0765	0.7362	BLOCK1
539929A02_20_2012-07-13_13-23_Area1_532	AF418105	3	62.8558	0.8056	BLOCK1
539929A02_20_2012-07-13_13-23_Area1_532	AF418289	3	357.4571	0.9620	BLOCK1
539929A02_20_2012-07-13_13-23_Area1_532	AF420280	3	96.5232	0.9258	BLOCK1
539929A02_20_2012-07-13_13-23_Area1_532	AF420603	3	5864.1880	0.9849	BLOCK1
539929A02_20_2012-07-13_13-23_Area1_532	AF421360	3	3.5568	0.4822	BLOCK1
539929A02_20_2012-07-13_13-23_Area1_532	AF421361	3	12.3766	0.6388	BLOCK1
539929A02_20_2012-07-13_13-23_Area1_532	AF422925	3	3885.8766	0.9830	BLOCK1
539929A02_20_2012-07-13_13-23_Area1_532	AF425863	3	1218.0333	0.9764	BLOCK1
539929A02_20_2012-07-13_13-23_Area1_532	AF425865	3	136.0045	0.9416	BLOCK1
539929A02_20_2012-07-13_13-23_Area1_532	AF425867	3	760.9461	0.9740	BLOCK1
539929A02_20_2012-07-13_13-23_Area1_532	AF425868	3	734.6887	0.9682	BLOCK1
539929A02_20_2012-07-13_13-23_Area1_532	AF426259	3	438.3454	0.9663	BLOCK1
539929A02_20_2012-07-13_13-23_Area1_532	AF426262	3	264.8844	0.9537	BLOCK1
539929A02_20_2012-07-13_13-23_Area1_532	AF426265	3	21.2830	0.7299	BLOCK1
539929A02_20_2012-07-13_13-23_Area1_532	AF426267	3	8.0631	0.5888	BLOCK1
539929A02_20_2012-07-13_13-23_Area1_532	AF426268	3	43.3010	0.8758	BLOCK1
539929A02_20_2012-07-13_13-23_Area1_532	AF427619	3	31.7739	0.7086	BLOCK1
539929A02_20_2012-07-13_13-23_Area1_532	AF427620	3	49.6079	0.8371	BLOCK1
539929A02_20_2012-07-13_13-23_Area1_532	AF428135	3	14.6916	0.6981	BLOCK1
539929A02_20_2012-07-13_13-23_Area1_532	AF428146	3	4080.5841	0.9822	BLOCK1
539929A02_20_2012-07-13_13-23_Area1_532	AF428250	3	16.0566	0.7023	BLOCK1
539929A02_20_2012-07-13_13-23_Area1_532	AF432906	3	17.2580	0.6411	BLOCK1
539929A02_20_2012-07-13_13-23_Area1_532	AF433661	3	379.7708	0.9591	BLOCK1
539929A02_20_2012-07-13_13-23_Area1_532	AF435956	3	824.1165	0.9750	BLOCK1
539929A02_20_2012-07-13_13-23_Area1_532	AF435977	3	2138.9317	0.9811	BLOCK1
539929A02_20_2012-07-13_13-23_Area1_532	AF438406	3	131.8065	0.9380	BLOCK1
539929A02_20_2012-07-13_13-23_Area1_532	AF439324	3	6239.7933	0.9843	BLOCK1
539929A02_20_2012-07-13_13-23_Area1_532	AF439717	3	169.3133	0.9464	BLOCK1
539929A02_20_2012-07-13_13-23_Area1_532	AF439745	3	4172.4041	0.9813	BLOCK1
539929A02_20_2012-07-13_13-23_Area1_532	AF439934	3	3739.3635	0.9822	BLOCK1
539929A02_20_2012-07-13_13-23_Area1_532	AF439977	3	27.3429	0.8020	BLOCK1
539929A02_20_2012-07-13_13-23_Area1_532	AF440403	3	8.8860	0.6007	BLOCK1
539929A02_20_2012-07-13_13-23_Area1_532	AF440756	3	12.5664	0.7195	BLOCK1
539929A02_20_2012-07-13_13-23_Area1_532	AF440762	3	98.0965	0.9260	BLOCK1
539929A02_20_2012-07-13_13-23_Area1_532	AF441224	3	733.6049	0.9735	BLOCK1
539929A02_20_2012-07-13_13-23_Area1_532	AF445026	3	115.1232	0.9388	BLOCK1
539929A02_20_2012-07-13_13-23_Area1_532	AF445355	3	82.8059	0.9152	BLOCK1
539929A02_20_2012-07-13_13-23_Area1_532	AF447060	3	307.9465	0.9619	BLOCK1
539929A02_20_2012-07-13_13-23_Area1_532	AF447582	3	838.2301	0.9722	BLOCK1
539929A02_20_2012-07-13_13-23_Area1_532	AF447585	3	31.9275	0.7374	BLOCK1
539929A02_20_2012-07-13_13-23_Area1_532	AF447869	3	251.8808	0.9613	BLOCK1
539929A02_20_2012-07-13_13-23_Area1_532	AF447872	3	5286.6083	0.9776	BLOCK1
539929A02_20_2012-07-13_13-23_Area1_532	AF447875	3	64.7533	0.8769	BLOCK1
539929A02_20_2012-07-13_13-23_Area1_532	AF447876	3	143.9335	0.9413	BLOCK1
539929A02_20_2012-07-13_13-23_Area1_532	AF447877	3	6541.5058	0.9863	BLOCK1
539929A02_20_2012-07-13_13-23_Area1_532	AF447878	3	24.8430	0.7549	BLOCK1
539929A02_20_2012-07-13_13-23_Area1_532	AF447881	3	985.3958	0.9785	BLOCK1
539929A02_20_2012-07-13_13-23_Area1_532	AF447883	3	13.7763	0.6802	BLOCK1
539929A02_20_2012-07-13_13-23_Area1_532	AF448859	3	13.5849	0.6988	BLOCK1
539929A02_20_2012-07-13_13-23_Area1_532	AF449759	3	2010.4144	0.9758	BLOCK1
539929A02_20_2012-07-13_13-23_Area1_532	AF449764	3	48.8068	0.8805	BLOCK1
539929A02_20_2012-07-13_13-23_Area1_532	AF450485	3	612.7855	0.9658	BLOCK1
539929A02_20_2012-07-13_13-23_Area1_532	AF451985	3	187.4650	0.9531	BLOCK1
539929A02_20_2012-07-13_13-23_Area1_532	AF452640	3	113.0466	0.9312	BLOCK1
539929A02_20_2012-07-13_13-23_Area1_532	AF452641	3	64.7076	0.8720	BLOCK1
539929A02_20_2012-07-13_13-23_Area1_532	AF452715	3	18.7128	0.7665	BLOCK1
539929A02_20_2012-07-13_13-23_Area1_532	AF452716	3	1422.6728	0.9748	BLOCK1
539929A02_20_2012-07-13_13-23_Area1_532	AF452720	3	9.0092	0.6309	BLOCK1
539929A02_20_2012-07-13_13-23_Area1_532	AF453828	3	4.6429	0.5234	BLOCK1
539929A02_20_2012-07-13_13-23_Area1_532	AF454056	3	10278.3608	0.9900	BLOCK1
539929A02_20_2012-07-13_13-23_Area1_532	AF454493	3	774.9041	0.9756	BLOCK1
539929A02_20_2012-07-13_13-23_Area1_532	AF454939	3	1430.4158	0.9740	BLOCK1
539929A02_20_2012-07-13_13-23_Area1_532	AF455755	3	519.7441	0.9660	BLOCK1
539929A02_20_2012-07-13_13-23_Area1_532	AF458053	3	13.2349	0.7188	BLOCK1
539929A02_20_2012-07-13_13-23_Area1_532	AF458591	3	80.2115	0.9218	BLOCK1
539929A02_20_2012-07-13_13-23_Area1_532	AF459638	3	3180.3424	0.9814	BLOCK1
539929A02_20_2012-07-13_13-23_Area1_532	AF461014	3	11866.9566	0.9882	BLOCK1
539929A02_20_2012-07-13_13-23_Area1_532	AF461089	3	205.0317	0.9498	BLOCK1
539929A02_20_2012-07-13_13-23_Area1_532	AF461157	3	245.4441	0.9610	BLOCK1
539929A02_20_2012-07-13_13-23_Area1_532	AF461897	3	345.4885	0.9637	BLOCK1
539929A02_20_2012-07-13_13-23_Area1_532	AF461898	3	48.0774	0.7986	BLOCK1
539929A02_20_2012-07-13_13-23_Area1_532	AF461899	3	125.3372	0.9195	BLOCK1
539929A02_20_2012-07-13_13-23_Area1_532	AF461900	3	102.8006	0.9187	BLOCK1
539929A02_20_2012-07-13_13-23_Area1_532	AF461903	3	26.7102	0.8261	BLOCK1
539929A02_20_2012-07-13_13-23_Area1_532	AF462446	3	52.0903	0.8939	BLOCK1
539929A02_20_2012-07-13_13-23_Area1_532	AF463496	3	44.6716	0.8760	BLOCK1
539929A02_20_2012-07-13_13-23_Area1_532	AF464735	3	999.2979	0.9695	BLOCK1
539929A02_20_2012-07-13_13-23_Area1_532	AF465484	3	8.5123	0.6273	BLOCK1
539929A02_20_2012-07-13_13-23_Area1_532	AF465485	3	231.2361	0.9517	BLOCK1
539929A02_20_2012-07-13_13-23_Area1_532	AF465728	3	11970.3823	0.9896	BLOCK1
539929A02_20_2012-07-13_13-23_Area1_532	AF465771	3	5.9567	0.5077	BLOCK1
539929A02_20_2012-07-13_13-23_Area1_532	AF465820	3	3425.6191	0.9827	BLOCK1
539929A02_20_2012-07-13_13-23_Area1_532	AF465821	3	49.3095	0.7782	BLOCK1
539929A02_20_2012-07-13_13-23_Area1_532	AF466287	3	19.0946	0.6742	BLOCK1
539929A02_20_2012-07-13_13-23_Area1_532	AF466365	3	959.1944	0.9563	BLOCK1
539929A02_20_2012-07-13_13-23_Area1_532	AF467069	3	330.3686	0.9262	BLOCK1
539929A02_20_2012-07-13_13-23_Area1_532	AF467287	3	3688.7116	0.9804	BLOCK1
539929A02_20_2012-07-13_13-23_Area1_532	AF467442	3	39.9083	0.8123	BLOCK1
539929A02_20_2012-07-13_13-23_Area1_532	AF468010	3	304.5464	0.9637	BLOCK1
539929A02_20_2012-07-13_13-23_Area1_532	AF468054	3	11.9423	0.6453	BLOCK1
539929A02_20_2012-07-13_13-23_Area1_532	AF468497	3	31.3617	0.8471	BLOCK1
539929A02_20_2012-07-13_13-23_Area1_532	AF469043	3	11937.3091	0.9905	BLOCK1
539929A02_20_2012-07-13_13-23_Area1_532	AF469635	3	28.2884	0.8200	BLOCK1
539929A02_20_2012-07-13_13-23_Area1_532	AF474376	3	5195.0249	0.9855	BLOCK1
539929A02_20_2012-07-13_13-23_Area1_532	AF477977	3	4983.5018	0.9822	BLOCK1
539929A02_20_2012-07-13_13-23_Area1_532	AF479418	3	8855.8426	0.9872	BLOCK1
539929A02_20_2012-07-13_13-23_Area1_532	AF479656	3	79.2974	0.9243	BLOCK1
539929A02_20_2012-07-13_13-23_Area1_532	AF479699	3	7.6556	0.6077	BLOCK1
539929A02_20_2012-07-13_13-23_Area1_532	AF481859	3	4580.1980	0.9834	BLOCK1
539929A02_20_2012-07-13_13-23_Area1_532	AF484418	3	44.2951	0.8069	BLOCK1
539929A02_20_2012-07-13_13-23_Area1_532	AF484420	3	20.2764	0.7830	BLOCK1
539929A02_20_2012-07-13_13-23_Area1_532	AF485338	3	2573.1541	0.9784	BLOCK1
539929A02_20_2012-07-13_13-23_Area1_532	AF487337	3	467.8537	0.9640	BLOCK1
539929A02_20_2012-07-13_13-23_Area1_532	AF487338	3	225.6251	0.9568	BLOCK1
539929A02_20_2012-07-13_13-23_Area1_532	AF489824	3	2319.9471	0.9801	BLOCK1
539929A02_20_2012-07-13_13-23_Area1_532	AF489858	3	3671.0512	0.9831	BLOCK1
539929A02_20_2012-07-13_13-23_Area1_532	AF490258	3	4415.1831	0.9821	BLOCK1
539929A02_20_2012-07-13_13-23_Area1_532	AF490768	3	2913.6516	0.9809	BLOCK1
539929A02_20_2012-07-13_13-23_Area1_532	AF490769	3	10.3144	0.6562	BLOCK1
539929A02_20_2012-07-13_13-23_Area1_532	AF491785	3	3658.5175	0.9752	BLOCK1
539929A02_20_2012-07-13_13-23_Area1_532	AF492678	3	9.9986	0.5872	BLOCK1
539929A02_20_2012-07-13_13-23_Area1_532	AF493931	3	12.5996	0.6029	BLOCK1
539929A02_20_2012-07-13_13-23_Area1_532	AF494508	3	26.5432	0.8088	BLOCK1
539929A02_20_2012-07-13_13-23_Area1_532	AF494535	3	10.0970	0.6604	BLOCK1
539929A02_20_2012-07-13_13-23_Area1_532	AF495383	3	9065.7547	0.9877	BLOCK1
539929A02_20_2012-07-13_13-23_Area1_532	AF495723	3	22.9239	0.7528	BLOCK1
539929A02_20_2012-07-13_13-23_Area1_532	AF495725	3	617.7027	0.9726	BLOCK1
539929A02_20_2012-07-13_13-23_Area1_532	AF495727	3	30.1675	0.7899	BLOCK1
539929A02_20_2012-07-13_13-23_Area1_532	AF495759	3	500.6149	0.9661	BLOCK1
539929A02_20_2012-07-13_13-23_Area1_532	AF497245	3	4084.6808	0.9773	BLOCK1
539929A02_20_2012-07-13_13-23_Area1_532	AF498040	3	9.7539	0.6649	BLOCK1
539929A02_20_2012-07-13_13-23_Area1_532	AF498041	3	5.7623	0.5340	BLOCK1
539929A02_20_2012-07-13_13-23_Area1_532	AF498096	3	29.2063	0.7351	BLOCK1
539929A02_20_2012-07-13_13-23_Area1_532	AF498274	3	53.4494	0.7179	BLOCK1
539929A02_20_2012-07-13_13-23_Area1_532	AF501281	3	71.1049	0.8908	BLOCK1
539929A02_20_2012-07-13_13-23_Area1_532	AF502130	3	31.5056	0.8194	BLOCK1
539929A02_20_2012-07-13_13-23_Area1_532	AF502289	3	12510.4216	0.9891	BLOCK1
539929A02_20_2012-07-13_13-23_Area1_532	AF502586	3	1051.4224	0.9761	BLOCK1
539929A02_20_2012-07-13_13-23_Area1_532	AF502910	3	1434.3053	0.9763	BLOCK1
539929A02_20_2012-07-13_13-23_Area1_532	AF502911	3	1606.7641	0.9791	BLOCK1
539929A02_20_2012-07-13_13-23_Area1_532	AF502942	3	1585.3192	0.9772	BLOCK1
539929A02_20_2012-07-13_13-23_Area1_532	AF503918	3	3005.7141	0.9813	BLOCK1
539929A02_20_2012-07-13_13-23_Area1_532	AF504647	3	13.2320	0.7097	BLOCK1
539929A02_20_2012-07-13_13-23_Area1_532	AF508978	3	9821.1630	0.9871	BLOCK1
539929A02_20_2012-07-13_13-23_Area1_532	AF510065	3	132.4906	0.9391	BLOCK1
539929A02_20_2012-07-13_13-23_Area1_532	AF512499	3	12819.5766	0.9913	BLOCK1
539929A02_20_2012-07-13_13-23_Area1_532	AF512564	3	1856.3273	0.9789	BLOCK1
539929A02_20_2012-07-13_13-23_Area1_532	AF515828	3	62.5466	0.8399	BLOCK1
539929A02_20_2012-07-13_13-23_Area1_532	AF515829	3	138.1516	0.9383	BLOCK1
539929A02_20_2012-07-13_13-23_Area1_532	AF515830	3	27.8264	0.7795	BLOCK1
539929A02_20_2012-07-13_13-23_Area1_532	AF516696	3	13.6404	0.6692	BLOCK1
539929A02_20_2012-07-13_13-23_Area1_532	AF516753	3	3309.9031	0.9822	BLOCK1
539929A02_20_2012-07-13_13-23_Area1_532	AF517635	3	14.5296	0.6910	BLOCK1
539929A02_20_2012-07-13_13-23_Area1_532	AF519769	3	5067.5901	0.9826	BLOCK1
539929A02_20_2012-07-13_13-23_Area1_532	AF520569	3	666.7741	0.9709	BLOCK1
539929A02_20_2012-07-13_13-23_Area1_532	AF520808	3	10.8639	0.6364	BLOCK1
539929A02_20_2012-07-13_13-23_Area1_532	AF521133	3	3594.0830	0.9813	BLOCK1
539929A02_20_2012-07-13_13-23_Area1_532	AF521189	3	29.4283	0.7672	BLOCK1
539929A02_20_2012-07-13_13-23_Area1_532	AF521885	3	3091.8549	0.9796	BLOCK1
539929A02_20_2012-07-13_13-23_Area1_532	AF523313	3	24.4469	0.7380	BLOCK1
539929A02_20_2012-07-13_13-23_Area1_532	AF523834	3	685.7066	0.9677	BLOCK1
539929A02_20_2012-07-13_13-23_Area1_532	AF525304	3	3188.3733	0.9820	BLOCK1
539929A02_20_2012-07-13_13-23_Area1_532	AF526533	3	938.5352	0.9763	BLOCK1
539929A02_20_2012-07-13_13-23_Area1_532	AF527413	3	25.1587	0.7756	BLOCK1
539929A02_20_2012-07-13_13-23_Area1_532	AF528079	3	824.0817	0.9761	BLOCK1
539929A02_20_2012-07-13_13-23_Area1_532	AF529371	3	26.2072	0.7786	BLOCK1
539929A02_20_2012-07-13_13-23_Area1_532	AF530580	3	604.0299	0.9727	BLOCK1
539929A02_20_2012-07-13_13-23_Area1_532	AF532602	3	2203.2841	0.9804	BLOCK1
539929A02_20_2012-07-13_13-23_Area1_532	AF533250	3	318.3138	0.9573	BLOCK1
539929A02_20_2012-07-13_13-23_Area1_532	AF533251	3	149.8399	0.9362	BLOCK1
539929A02_20_2012-07-13_13-23_Area1_532	AF533878	3	75.0458	0.9074	BLOCK1
539929A02_20_2012-07-13_13-23_Area1_532	AF533879	3	431.7652	0.9690	BLOCK1
539929A02_20_2012-07-13_13-23_Area1_532	AF537114	3	175.9393	0.9484	BLOCK1
539929A02_20_2012-07-13_13-23_Area1_532	AF538150	3	2006.6799	0.9796	BLOCK1
539929A02_20_2012-07-13_13-23_Area1_532	AF539453	3	1445.6400	0.9750	BLOCK1
539929A02_20_2012-07-13_13-23_Area1_532	AF539468	3	14416.0353	0.9925	BLOCK1
539929A02_20_2012-07-13_13-23_Area1_532	AF540970	3	18.9402	0.7756	BLOCK1
539929A02_20_2012-07-13_13-23_Area1_532	AF541977	3	3099.1443	0.9818	BLOCK1
539929A02_20_2012-07-13_13-23_Area1_532	AF542097	3	761.5471	0.9771	BLOCK1
539929A02_20_2012-07-13_13-23_Area1_532	AF542548	3	1630.2208	0.9630	BLOCK1
539929A02_20_2012-07-13_13-23_Area1_532	AF544240	3	109.4097	0.9264	BLOCK1
539929A02_20_2012-07-13_13-23_Area1_532	AF545864	3	368.7214	0.9515	BLOCK1
539929A02_20_2012-07-13_13-23_Area1_532	AF547097	3	1452.4369	0.9790	BLOCK1
539929A02_20_2012-07-13_13-23_Area1_532	AF547222	3	39.3128	0.8695	BLOCK1
539929A02_20_2012-07-13_13-23_Area1_532	AJ000001	3	12.0890	0.6626	BLOCK1
539929A02_20_2012-07-13_13-23_Area1_532	AJ000503	3	9.2581	0.5553	BLOCK1
539929A02_20_2012-07-13_13-23_Area1_532	AJ001815	3	111.4561	0.8656	BLOCK1
539929A02_20_2012-07-13_13-23_Area1_532	AJ001867	3	3592.0241	0.9784	BLOCK1
539929A02_20_2012-07-13_13-23_Area1_532	AJ002102	3	33.7055	0.8365	BLOCK1
539929A02_20_2012-07-13_13-23_Area1_532	AJ002104	3	35.7546	0.8239	BLOCK1
539929A02_20_2012-07-13_13-23_Area1_532	AJ003030	3	12.2949	0.6311	BLOCK1
539929A02_20_2012-07-13_13-23_Area1_532	AJ003078	3	20.5980	0.7495	BLOCK1
539929A02_20_2012-07-13_13-23_Area1_532	AJ003080	3	19.2324	0.7721	BLOCK1
539929A02_20_2012-07-13_13-23_Area1_532	AJ006121	3	22.2816	0.7493	BLOCK1
539929A02_20_2012-07-13_13-23_Area1_532	AJ008005	3	1091.7251	0.9178	BLOCK1
539929A02_20_2012-07-13_13-23_Area1_532	AJ010099	3	13.6661	0.6864	BLOCK1
539929A02_20_2012-07-13_13-23_Area1_532	AJ010233	3	50.3284	0.8509	BLOCK1
539929A02_20_2012-07-13_13-23_Area1_532	AJ010442	3	19.9909	0.7468	BLOCK1
539929A02_20_2012-07-13_13-23_Area1_532	AJ011123	3	3648.7051	0.9827	BLOCK1
539929A02_20_2012-07-13_13-23_Area1_532	AJ011415	3	14247.1761	0.9887	BLOCK1
539929A02_20_2012-07-13_13-23_Area1_532	AJ011896	3	13159.2561	0.9916	BLOCK1
539929A02_20_2012-07-13_13-23_Area1_532	AJ012590	3	3880.2346	0.9835	BLOCK1
539929A02_20_2012-07-13_13-23_Area1_532	AJ131726	3	9.2961	0.6315	BLOCK1
539929A02_20_2012-07-13_13-23_Area1_532	AJ132261	3	5656.0883	0.9852	BLOCK1
539929A02_20_2012-07-13_13-23_Area1_532	AJ133134	3	17.2929	0.7055	BLOCK1
539929A02_20_2012-07-13_13-23_Area1_532	AJ224442	3	4116.4824	0.9699	BLOCK1
539929A02_20_2012-07-13_13-23_Area1_532	AJ224873	3	64.7128	0.8791	BLOCK1
539929A02_20_2012-07-13_13-23_Area1_532	AJ225895	3	131.4360	0.9275	BLOCK1
539929A02_20_2012-07-13_13-23_Area1_532	AJ236921	3	10.4606	0.6180	BLOCK1
539929A02_20_2012-07-13_13-23_Area1_532	AJ236922	3	8.1374	0.5735	BLOCK1
539929A02_20_2012-07-13_13-23_Area1_532	AJ237663	3	11.3530	0.6826	BLOCK1
539929A02_20_2012-07-13_13-23_Area1_532	AJ237672	3	3381.6691	0.9816	BLOCK1
539929A02_20_2012-07-13_13-23_Area1_532	AJ238398	3	4560.5781	0.9819	BLOCK1
539929A02_20_2012-07-13_13-23_Area1_532	AJ242655	3	109.5951	0.9321	BLOCK1
539929A02_20_2012-07-13_13-23_Area1_532	AJ242724	3	2184.1690	0.9797	BLOCK1
539929A02_20_2012-07-13_13-23_Area1_532	AJ243299	3	1504.3053	0.9783	BLOCK1
539929A02_20_2012-07-13_13-23_Area1_532	AJ245377	3	12.4107	0.6775	BLOCK1
539929A02_20_2012-07-13_13-23_Area1_532	AJ245417	3	2714.4105	0.9803	BLOCK1
539929A02_20_2012-07-13_13-23_Area1_532	AJ245661	3	1867.3991	0.9802	BLOCK1
539929A02_20_2012-07-13_13-23_Area1_532	AJ245746	3	2122.5537	0.9786	BLOCK1
539929A02_20_2012-07-13_13-23_Area1_532	AJ246000	3	12.8467	0.7020	BLOCK1
539929A02_20_2012-07-13_13-23_Area1_532	AJ249209	3	52.4711	0.8275	BLOCK1
539929A02_20_2012-07-13_13-23_Area1_532	AJ249210	3	10.1030	0.6769	BLOCK1
539929A02_20_2012-07-13_13-23_Area1_532	AJ249339	3	2576.4498	0.9820	BLOCK1
539929A02_20_2012-07-13_13-23_Area1_532	AJ249778	3	4779.6708	0.9832	BLOCK1
539929A02_20_2012-07-13_13-23_Area1_532	AJ251024	3	29.9042	0.8343	BLOCK1
539929A02_20_2012-07-13_13-23_Area1_532	AJ251027	3	38.2375	0.8542	BLOCK1
539929A02_20_2012-07-13_13-23_Area1_532	AJ251507	3	977.9015	0.9521	BLOCK1
539929A02_20_2012-07-13_13-23_Area1_532	AJ252246	3	14.7863	0.6626	BLOCK1
539929A02_20_2012-07-13_13-23_Area1_532	AJ270993	3	8.1781	0.6278	BLOCK1
539929A02_20_2012-07-13_13-23_Area1_532	AJ272269	3	47.6926	0.8772	BLOCK1
539929A02_20_2012-07-13_13-23_Area1_532	AJ272365	3	2088.0518	0.9799	BLOCK1
539929A02_20_2012-07-13_13-23_Area1_532	AJ275973	3	794.9737	0.9748	BLOCK1
539929A02_20_2012-07-13_13-23_Area1_532	AJ276240	3	5.5418	0.5996	BLOCK1
539929A02_20_2012-07-13_13-23_Area1_532	AJ276555	3	20.8077	0.5853	BLOCK1
539929A02_20_2012-07-13_13-23_Area1_532	AJ277796	3	4471.7874	0.9832	BLOCK1
539929A02_20_2012-07-13_13-23_Area1_532	AJ278120	3	83.0329	0.8940	BLOCK1
539929A02_20_2012-07-13_13-23_Area1_532	AJ278348	3	9.1298	0.6856	BLOCK1
539929A02_20_2012-07-13_13-23_Area1_532	AJ278828	3	2104.5149	0.9789	BLOCK1
539929A02_20_2012-07-13_13-23_Area1_532	AJ278977	3	1889.3490	0.9795	BLOCK1
539929A02_20_2012-07-13_13-23_Area1_532	AJ278982	3	10.6102	0.6693	BLOCK1
539929A02_20_2012-07-13_13-23_Area1_532	AJ289134	3	43.5441	0.8641	BLOCK1
539929A02_20_2012-07-13_13-23_Area1_532	AJ290393	3	109.2041	0.8391	BLOCK1
539929A02_20_2012-07-13_13-23_Area1_532	AJ291578	3	678.7064	0.9693	BLOCK1
539929A02_20_2012-07-13_13-23_Area1_532	AJ291579	3	2490.9541	0.9779	BLOCK1
539929A02_20_2012-07-13_13-23_Area1_532	AJ291676	3	21.0384	0.7466	BLOCK1
539929A02_20_2012-07-13_13-23_Area1_532	AJ291678	3	9.0755	0.6662	BLOCK1
539929A02_20_2012-07-13_13-23_Area1_532	AJ291712	3	61.7864	0.7662	BLOCK1
539929A02_20_2012-07-13_13-23_Area1_532	AJ291714	3	86.5752	0.9061	BLOCK1
539929A02_20_2012-07-13_13-23_Area1_532	AJ293659	3	4843.3091	0.9654	BLOCK1
539929A02_20_2012-07-13_13-23_Area1_532	AJ295938	3	1780.3474	0.9776	BLOCK1
539929A02_20_2012-07-13_13-23_Area1_532	AJ295982	3	22.8082	0.7181	BLOCK1
539929A02_20_2012-07-13_13-23_Area1_532	AJ295991	3	1697.8462	0.9797	BLOCK1
539929A02_20_2012-07-13_13-23_Area1_532	AJ297858	3	86.3816	0.9147	BLOCK1
539929A02_20_2012-07-13_13-23_Area1_532	AJ299441	3	4481.4123	0.9846	BLOCK1
539929A02_20_2012-07-13_13-23_Area1_532	AJ299720	3	16.5713	0.7559	BLOCK1
539929A02_20_2012-07-13_13-23_Area1_532	AJ301560	3	9.2380	0.6132	BLOCK1
539929A02_20_2012-07-13_13-23_Area1_532	AJ301562	3	8.5980	0.6145	BLOCK1
539929A02_20_2012-07-13_13-23_Area1_532	AJ301580	3	13.0304	0.7316	BLOCK1
539929A02_20_2012-07-13_13-23_Area1_532	AJ305237	3	665.6099	0.9724	BLOCK1
539929A02_20_2012-07-13_13-23_Area1_532	AJ305326	3	37.2800	0.8248	BLOCK1
539929A02_20_2012-07-13_13-23_Area1_532	AJ306732	3	3988.6464	0.9828	BLOCK1
539929A02_20_2012-07-13_13-23_Area1_532	AJ306840	3	26.1898	0.7207	BLOCK1
539929A02_20_2012-07-13_13-23_Area1_532	AJ307469	3	17.8557	0.7695	BLOCK1
539929A02_20_2012-07-13_13-23_Area1_532	AJ310433	3	19.0485	0.7130	BLOCK1
539929A02_20_2012-07-13_13-23_Area1_532	AJ310724	3	3783.5166	0.9822	BLOCK1
539929A02_20_2012-07-13_13-23_Area1_532	AJ310938	3	13.9521	0.7556	BLOCK1
539929A02_20_2012-07-13_13-23_Area1_532	AJ312050	3	1047.5633	0.9769	BLOCK1
539929A02_20_2012-07-13_13-23_Area1_532	AJ312319	3	18779.5474	0.9858	BLOCK1
539929A02_20_2012-07-13_13-23_Area1_532	AJ312398	3	475.6524	0.9702	BLOCK1
539929A02_20_2012-07-13_13-23_Area1_532	AJ312775	3	26.9376	0.8150	BLOCK1
539929A02_20_2012-07-13_13-23_Area1_532	AJ313524	3	8.9167	0.6306	BLOCK1
539929A02_20_2012-07-13_13-23_Area1_532	AJ314645	3	1036.2910	0.9758	BLOCK1
539929A02_20_2012-07-13_13-23_Area1_532	AJ315514	3	302.9895	0.9558	BLOCK1
539929A02_20_2012-07-13_13-23_Area1_532	AJ316284	3	17.9633	0.7122	BLOCK1
539929A02_20_2012-07-13_13-23_Area1_532	AJ316534	3	8251.4537	0.9888	BLOCK1
539929A02_20_2012-07-13_13-23_Area1_532	AJ319669	3	74.9425	0.8605	BLOCK1
539929A02_20_2012-07-13_13-23_Area1_532	AJ320486	3	3639.1085	0.9827	BLOCK1
539929A02_20_2012-07-13_13-23_Area1_532	AJ409094	3	3545.9123	0.9820	BLOCK1
539929A02_20_2012-07-13_13-23_Area1_532	AJ416090	3	177.1483	0.9239	BLOCK1
539929A02_20_2012-07-13_13-23_Area1_532	AJ417076	3	40.3706	0.7344	BLOCK1
539929A02_20_2012-07-13_13-23_Area1_532	AJ419866	3	12222.3373	0.9903	BLOCK1
539929A02_20_2012-07-13_13-23_Area1_532	AJ420551	3	6853.7366	0.9858	BLOCK1
539929A02_20_2012-07-13_13-23_Area1_532	AJ420779	3	154.9949	0.9360	BLOCK1
539929A02_20_2012-07-13_13-23_Area1_532	AJ421515	3	15.6356	0.7130	BLOCK1
539929A02_20_2012-07-13_13-23_Area1_532	AJ430580	3	17.2003	0.7761	BLOCK1
539929A02_20_2012-07-13_13-23_Area1_532	AJ437318	3	52.0474	0.7496	BLOCK1
539929A02_20_2012-07-13_13-23_Area1_532	AJ437658	3	1925.0149	0.9616	BLOCK1
539929A02_20_2012-07-13_13-23_Area1_532	AJ441110	3	9343.0963	0.9858	BLOCK1
539929A02_20_2012-07-13_13-23_Area1_532	AJ459424	3	5959.4357	0.9854	BLOCK1
539929A02_20_2012-07-13_13-23_Area1_532	AJ459825	3	1075.9749	0.9769	BLOCK1
539929A02_20_2012-07-13_13-23_Area1_532	AJ459827	3	831.2341	0.9041	BLOCK1
539929A02_20_2012-07-13_13-23_Area1_532	AJ487679	3	4546.1343	0.9838	BLOCK1
539929A02_20_2012-07-13_13-23_Area1_532	AJ488201	3	22.3918	0.7726	BLOCK1
539929A02_20_2012-07-13_13-23_Area1_532	AJ488506	3	1099.6866	0.9767	BLOCK1
539929A02_20_2012-07-13_13-23_Area1_532	AJ489257	3	5.0275	0.5408	BLOCK1
539929A02_20_2012-07-13_13-23_Area1_532	AJ489592	3	26.0899	0.7222	BLOCK1
539929A02_20_2012-07-13_13-23_Area1_532	AJ496322	3	6930.4783	0.9851	BLOCK1
539929A02_20_2012-07-13_13-23_Area1_532	AJ504715	3	3688.6738	0.9823	BLOCK1
539929A02_20_2012-07-13_13-23_Area1_532	AJ505026	3	9.6760	0.6387	BLOCK1
539929A02_20_2012-07-13_13-23_Area1_532	AJ512346	3	14.3054	0.7237	BLOCK1
539929A02_20_2012-07-13_13-23_Area1_532	AJ512465	3	1936.7541	0.9794	BLOCK1
539929A02_20_2012-07-13_13-23_Area1_532	AJ512612	3	781.2534	0.9741	BLOCK1
539929A02_20_2012-07-13_13-23_Area1_532	AJ512835	3	1875.1079	0.9780	BLOCK1
539929A02_20_2012-07-13_13-23_Area1_532	AJ515706	3	7.2221	0.5993	BLOCK1
539929A02_20_2012-07-13_13-23_Area1_532	AJ517771	3	48.0166	0.8585	BLOCK1
539929A02_20_2012-07-13_13-23_Area1_532	AJ535620	3	45.6139	0.8642	BLOCK1
539929A02_20_2012-07-13_13-23_Area1_532	AJ535839	3	968.8563	0.9765	BLOCK1
539929A02_20_2012-07-13_13-23_Area1_532	AJ549248	3	2986.0574	0.9810	BLOCK1
539929A02_20_2012-07-13_13-23_Area1_532	AJ549301	3	2801.4024	0.9816	BLOCK1
539929A02_20_2012-07-13_13-23_Area1_532	AJ555149	3	3289.0195	0.9833	BLOCK1
539929A02_20_2012-07-13_13-23_Area1_532	AJ563370	3	3379.8709	0.9644	BLOCK1
539929A02_20_2012-07-13_13-23_Area1_532	AJ567757	3	4170.1749	0.9837	BLOCK1
539929A02_20_2012-07-13_13-23_Area1_532	AJ583820	3	1922.6852	0.9796	BLOCK1
539929A02_20_2012-07-13_13-23_Area1_532	AJ586132	3	11.2578	0.6721	BLOCK1
539929A02_20_2012-07-13_13-23_Area1_532	AJ586911	3	741.6933	0.9710	BLOCK1
539929A02_20_2012-07-13_13-23_Area1_532	AJ606307	3	180.7495	0.9516	BLOCK1
539929A02_20_2012-07-13_13-23_Area1_532	AJ606324	3	15.4837	0.7162	BLOCK1
539929A02_20_2012-07-13_13-23_Area1_532	AJ608287	3	2328.1512	0.9806	BLOCK1
539929A02_20_2012-07-13_13-23_Area1_532	AJ617624	3	7.0785	0.5833	BLOCK1
539929A02_20_2012-07-13_13-23_Area1_532	AJ617628	3	7.9014	0.6042	BLOCK1
539929A02_20_2012-07-13_13-23_Area1_532	AJ617684	3	5612.5249	0.9850	BLOCK1
539929A02_20_2012-07-13_13-23_Area1_532	AJ619977	3	46.4349	0.8362	BLOCK1
539929A02_20_2012-07-13_13-23_Area1_532	AJ632296	3	147.0917	0.8701	BLOCK1
539929A02_20_2012-07-13_13-23_Area1_532	AJ634912	3	13.0706	0.6489	BLOCK1
539929A02_20_2012-07-13_13-23_Area1_532	AJ640130	3	8.3783	0.6144	BLOCK1
539929A02_20_2012-07-13_13-23_Area1_532	AJ640141	3	8.6490	0.6236	BLOCK1
539929A02_20_2012-07-13_13-23_Area1_532	AJ697855	3	6.4462	0.5768	BLOCK1
539929A02_20_2012-07-13_13-23_Area1_532	AJ698135	3	3502.5408	0.9817	BLOCK1
539929A02_20_2012-07-13_13-23_Area1_532	AJ698950	3	805.4949	0.9745	BLOCK1
539929A02_20_2012-07-13_13-23_Area1_532	AJ704727	3	10.6097	0.5485	BLOCK1
539929A02_20_2012-07-13_13-23_Area1_532	AJ717743	3	1548.1691	0.9776	BLOCK1
539929A02_20_2012-07-13_13-23_Area1_532	AJ748600	3	19.3252	0.7358	BLOCK1
539929A02_20_2012-07-13_13-23_Area1_532	AJ748601	3	25.6909	0.7927	BLOCK1
539929A02_20_2012-07-13_13-23_Area1_532	AJ748821	3	8.1707	0.6434	BLOCK1
539929A02_20_2012-07-13_13-23_Area1_532	AJ781267	3	1952.5824	0.9795	BLOCK1
539929A02_20_2012-07-13_13-23_Area1_532	AJ783421	3	7.0286	0.5622	BLOCK1
539929A02_20_2012-07-13_13-23_Area1_532	AJ785968	3	5900.2049	0.9821	BLOCK1
539929A02_20_2012-07-13_13-23_Area1_532	AJ786658	3	24.5516	0.7628	BLOCK1
539929A02_20_2012-07-13_13-23_Area1_532	AJ830742	3	24.5314	0.7429	BLOCK1
539929A02_20_2012-07-13_13-23_Area1_532	AJ830743	3	24.0744	0.7358	BLOCK1
539929A02_20_2012-07-13_13-23_Area1_532	AJ831406	3	6.9032	0.5979	BLOCK1
539929A02_20_2012-07-13_13-23_Area1_532	AJ851889	3	1333.1940	0.9684	BLOCK1
539929A02_20_2012-07-13_13-23_Area1_532	AJ851890	3	1682.1487	0.9791	BLOCK1
539929A02_20_2012-07-13_13-23_Area1_532	AJ890083	3	3359.7988	0.9826	BLOCK1
539929A02_20_2012-07-13_13-23_Area1_532	AJ968414	3	5108.9872	0.9838	BLOCK1
539929A02_20_2012-07-13_13-23_Area1_532	AJ973602	3	11006.0280	0.9885	BLOCK1
539929A02_20_2012-07-13_13-23_Area1_532	AJ973603	3	9837.0229	0.9881	BLOCK1
539929A02_20_2012-07-13_13-23_Area1_532	AJ973606	3	11257.3905	0.9892	BLOCK1
539929A02_20_2012-07-13_13-23_Area1_532	AJ973643	3	20.0312	0.7580	BLOCK1
539929A02_20_2012-07-13_13-23_Area1_532	AK000013	3	136.6908	0.9375	BLOCK1
539929A02_20_2012-07-13_13-23_Area1_532	AK000025	3	10700.9773	0.9881	BLOCK1
539929A02_20_2012-07-13_13-23_Area1_532	AK000026	3	23.1193	0.7616	BLOCK1
539929A02_20_2012-07-13_13-23_Area1_532	AK000041	3	334.7058	0.9639	BLOCK1
539929A02_20_2012-07-13_13-23_Area1_532	AK000066	3	2082.9152	0.9794	BLOCK1
539929A02_20_2012-07-13_13-23_Area1_532	AK000078	3	4093.4768	0.9820	BLOCK1
539929A02_20_2012-07-13_13-23_Area1_532	AK000081	3	10114.3879	0.9865	BLOCK1
539929A02_20_2012-07-13_13-23_Area1_532	AK000085	3	650.4733	0.9727	BLOCK1
539929A02_20_2012-07-13_13-23_Area1_532	AK000093	3	804.2774	0.9742	BLOCK1
539929A02_20_2012-07-13_13-23_Area1_532	AK000104	3	235.3191	0.9614	BLOCK1
539929A02_20_2012-07-13_13-23_Area1_532	AK000110	3	99.2066	0.9339	BLOCK1
539929A02_20_2012-07-13_13-23_Area1_532	AK000130	3	134.0440	0.9251	BLOCK1
539929A02_20_2012-07-13_13-23_Area1_532	AK000146	3	33.5985	0.8492	BLOCK1
539929A02_20_2012-07-13_13-23_Area1_532	AK000173	3	591.8157	0.9749	BLOCK1
539929A02_20_2012-07-13_13-23_Area1_532	AK000177	3	626.7110	0.9722	BLOCK1
539929A02_20_2012-07-13_13-23_Area1_532	AK000183	3	4138.4183	0.9824	BLOCK1
539929A02_20_2012-07-13_13-23_Area1_532	AK000194	3	9989.7146	0.9888	BLOCK1
539929A02_20_2012-07-13_13-23_Area1_532	AK000206	3	3012.7724	0.9800	BLOCK1
539929A02_20_2012-07-13_13-23_Area1_532	AK000220	3	194.6749	0.9518	BLOCK1
539929A02_20_2012-07-13_13-23_Area1_532	AK000231	3	1534.4758	0.9773	BLOCK1
539929A02_20_2012-07-13_13-23_Area1_532	AK000249	3	3145.0824	0.9763	BLOCK1
539929A02_20_2012-07-13_13-23_Area1_532	AK000253	3	2332.0761	0.9786	BLOCK1
539929A02_20_2012-07-13_13-23_Area1_532	AK000262	3	3673.4089	0.9804	BLOCK1
539929A02_20_2012-07-13_13-23_Area1_532	AK000275	3	15997.3508	0.9920	BLOCK1
539929A02_20_2012-07-13_13-23_Area1_532	AK000291	3	578.5641	0.9546	BLOCK1
539929A02_20_2012-07-13_13-23_Area1_532	AK000305	3	692.7251	0.9736	BLOCK1
539929A02_20_2012-07-13_13-23_Area1_532	AK000313	3	322.9045	0.9633	BLOCK1
539929A02_20_2012-07-13_13-23_Area1_532	AK000315	3	15582.2458	0.9902	BLOCK1
539929A02_20_2012-07-13_13-23_Area1_532	AK000317	3	2142.3181	0.9799	BLOCK1
539929A02_20_2012-07-13_13-23_Area1_532	AK000318	3	8296.8342	0.9857	BLOCK1
539929A02_20_2012-07-13_13-23_Area1_532	AK000327	3	337.7999	0.9491	BLOCK1
539929A02_20_2012-07-13_13-23_Area1_532	AK000330	3	2042.8252	0.9807	BLOCK1
539929A02_20_2012-07-13_13-23_Area1_532	AK000346	3	5322.4990	0.9862	BLOCK1
539929A02_20_2012-07-13_13-23_Area1_532	AK000357	3	9439.1318	0.9888	BLOCK1
539929A02_20_2012-07-13_13-23_Area1_532	AK000366	3	8235.0861	0.9874	BLOCK1
539929A02_20_2012-07-13_13-23_Area1_532	AK000368	3	85.5749	0.8593	BLOCK1
539929A02_20_2012-07-13_13-23_Area1_532	AK000373	3	2005.2299	0.9787	BLOCK1
539929A02_20_2012-07-13_13-23_Area1_532	AK000374	3	4698.1316	0.9831	BLOCK1
539929A02_20_2012-07-13_13-23_Area1_532	AK000388	3	3644.4080	0.9831	BLOCK1
539929A02_20_2012-07-13_13-23_Area1_532	AK000391	3	6134.5966	0.9846	BLOCK1
539929A02_20_2012-07-13_13-23_Area1_532	AK000409	3	809.4324	0.9719	BLOCK1
539929A02_20_2012-07-13_13-23_Area1_532	AK000420	3	37.2628	0.8511	BLOCK1
539929A02_20_2012-07-13_13-23_Area1_532	AK000430	3	8801.8009	0.9880	BLOCK1
539929A02_20_2012-07-13_13-23_Area1_532	AK000438	3	9573.9566	0.9879	BLOCK1
539929A02_20_2012-07-13_13-23_Area1_532	AK000443	3	1926.0633	0.9804	BLOCK1
539929A02_20_2012-07-13_13-23_Area1_532	AK000471	3	210.8100	0.9510	BLOCK1
539929A02_20_2012-07-13_13-23_Area1_532	AK000483	3	4913.6474	0.9796	BLOCK1
539929A02_20_2012-07-13_13-23_Area1_532	AK000490	3	2322.2253	0.9798	BLOCK1
539929A02_20_2012-07-13_13-23_Area1_532	AK000512	3	1687.9412	0.9804	BLOCK1
539929A02_20_2012-07-13_13-23_Area1_532	AK000538	3	5040.9750	0.9821	BLOCK1
539929A02_20_2012-07-13_13-23_Area1_532	AK000540	3	5451.6683	0.9854	BLOCK1
539929A02_20_2012-07-13_13-23_Area1_532	AK000546	3	1303.4716	0.9487	BLOCK1
539929A02_20_2012-07-13_13-23_Area1_532	AK000591	3	893.5165	0.9758	BLOCK1
539929A02_20_2012-07-13_13-23_Area1_532	AK000627	3	2219.2858	0.9783	BLOCK1
539929A02_20_2012-07-13_13-23_Area1_532	AK000630	3	8906.2360	0.9873	BLOCK1
539929A02_20_2012-07-13_13-23_Area1_532	AK000694	3	2116.2621	0.9798	BLOCK1
539929A02_20_2012-07-13_13-23_Area1_532	AK000700	3	5797.6667	0.9853	BLOCK1
539929A02_20_2012-07-13_13-23_Area1_532	AK000709	3	126.5791	0.9077	BLOCK1
539929A02_20_2012-07-13_13-23_Area1_532	AK000719	3	19.0537	0.6868	BLOCK1
539929A02_20_2012-07-13_13-23_Area1_532	AK000720	3	5481.6258	0.9855	BLOCK1
539929A02_20_2012-07-13_13-23_Area1_532	AK000723	3	91.6499	0.9272	BLOCK1
539929A02_20_2012-07-13_13-23_Area1_532	AK000728	3	3631.9858	0.9830	BLOCK1
539929A02_20_2012-07-13_13-23_Area1_532	AK000756	3	5502.7619	0.9856	BLOCK1
539929A02_20_2012-07-13_13-23_Area1_532	AK000760	3	476.4782	0.9707	BLOCK1
539929A02_20_2012-07-13_13-23_Area1_532	AK000765	3	8599.5693	0.9850	BLOCK1
539929A02_20_2012-07-13_13-23_Area1_532	AK000781	3	16.8925	0.6977	BLOCK1
539929A02_20_2012-07-13_13-23_Area1_532	AK000809	3	63.4283	0.8978	BLOCK1
539929A02_20_2012-07-13_13-23_Area1_532	AK000812	3	28.6018	0.8358	BLOCK1
539929A02_20_2012-07-13_13-23_Area1_532	AK000815	3	14.4340	0.6083	BLOCK1
539929A02_20_2012-07-13_13-23_Area1_532	AK000846	3	360.9641	0.9286	BLOCK1
539929A02_20_2012-07-13_13-23_Area1_532	AK000854	3	2396.4899	0.9818	BLOCK1
539929A02_20_2012-07-13_13-23_Area1_532	AK000886	3	2539.6266	0.9794	BLOCK1
539929A02_20_2012-07-13_13-23_Area1_532	AK000891	3	374.5013	0.9533	BLOCK1
539929A02_20_2012-07-13_13-23_Area1_532	AK000897	3	552.8325	0.9717	BLOCK1
539929A02_20_2012-07-13_13-23_Area1_532	AK000900	3	1057.1832	0.9762	BLOCK1
539929A02_20_2012-07-13_13-23_Area1_532	AK000906	3	646.5049	0.9180	BLOCK1
539929A02_20_2012-07-13_13-23_Area1_532	AK000914	3	8.7568	0.6125	BLOCK1
539929A02_20_2012-07-13_13-23_Area1_532	AK000923	3	743.8158	0.9763	BLOCK1
539929A02_20_2012-07-13_13-23_Area1_532	AK000925	3	1672.5299	0.9798	BLOCK1
539929A02_20_2012-07-13_13-23_Area1_532	AK000938	3	1856.5383	0.9795	BLOCK1
539929A02_20_2012-07-13_13-23_Area1_532	AK000943	3	6085.8496	0.9817	BLOCK1
539929A02_20_2012-07-13_13-23_Area1_532	AK000959	3	24.1383	0.7577	BLOCK1
539929A02_20_2012-07-13_13-23_Area1_532	AK000962	3	11990.6395	0.9897	BLOCK1
539929A02_20_2012-07-13_13-23_Area1_532	AK000975	3	4376.3616	0.9824	BLOCK1
539929A02_20_2012-07-13_13-23_Area1_532	AK001001	3	20.6337	0.7335	BLOCK1
539929A02_20_2012-07-13_13-23_Area1_532	AK001003	3	179.8833	0.9392	BLOCK1
539929A02_20_2012-07-13_13-23_Area1_532	AK001004	3	9.2514	0.6055	BLOCK1
539929A02_20_2012-07-13_13-23_Area1_532	AK001019	3	115.2033	0.8440	BLOCK1
539929A02_20_2012-07-13_13-23_Area1_532	AK001040	3	81.5858	0.6701	BLOCK1
539929A02_20_2012-07-13_13-23_Area1_532	AK001053	3	254.0860	0.9393	BLOCK1
539929A02_20_2012-07-13_13-23_Area1_532	AK001070	3	3132.0291	0.9477	BLOCK1
539929A02_20_2012-07-13_13-23_Area1_532	AK001072	3	12.0128	0.7209	BLOCK1
539929A02_20_2012-07-13_13-23_Area1_532	AK001073	3	2135.8595	0.9817	BLOCK1
539929A02_20_2012-07-13_13-23_Area1_532	AK001077	3	9.8259	0.6475	BLOCK1
539929A02_20_2012-07-13_13-23_Area1_532	AK001080	3	7252.1697	0.9857	BLOCK1
539929A02_20_2012-07-13_13-23_Area1_532	AK001094	3	92.5056	0.8861	BLOCK1
539929A02_20_2012-07-13_13-23_Area1_532	AK001149	3	212.9774	0.9406	BLOCK1
539929A02_20_2012-07-13_13-23_Area1_532	AK001155	3	210.4135	0.9531	BLOCK1
539929A02_20_2012-07-13_13-23_Area1_532	AK001170	3	9703.1601	0.9880	BLOCK1
539929A02_20_2012-07-13_13-23_Area1_532	AK001176	3	59.9816	0.8713	BLOCK1
539929A02_20_2012-07-13_13-23_Area1_532	AK001179	3	3894.0033	0.9821	BLOCK1
539929A02_20_2012-07-13_13-23_Area1_532	AK001201	3	3714.7958	0.9814	BLOCK1
539929A02_20_2012-07-13_13-23_Area1_532	AK001227	3	16787.4541	0.9930	BLOCK1
539929A02_20_2012-07-13_13-23_Area1_532	AK001238	3	6.6326	0.5679	BLOCK1
539929A02_20_2012-07-13_13-23_Area1_532	AK001240	3	6013.2983	0.9839	BLOCK1
539929A02_20_2012-07-13_13-23_Area1_532	AK001243	3	3565.0947	0.9807	BLOCK1
539929A02_20_2012-07-13_13-23_Area1_532	AK001253	3	8.5631	0.6753	BLOCK1
539929A02_20_2012-07-13_13-23_Area1_532	AK001264	3	9226.9387	0.9863	BLOCK1
539929A02_20_2012-07-13_13-23_Area1_532	AK001283	3	3305.6399	0.9796	BLOCK1
539929A02_20_2012-07-13_13-23_Area1_532	AK001284	3	6710.7149	0.9833	BLOCK1
539929A02_20_2012-07-13_13-23_Area1_532	AK001324	3	208.9883	0.9064	BLOCK1
539929A02_20_2012-07-13_13-23_Area1_532	AK001347	3	14127.5940	0.9900	BLOCK1
539929A02_20_2012-07-13_13-23_Area1_532	AK001358	3	7527.4101	0.9861	BLOCK1
539929A02_20_2012-07-13_13-23_Area1_532	AK001383	3	319.4166	0.9629	BLOCK1
539929A02_20_2012-07-13_13-23_Area1_532	AK001408	3	931.2664	0.9769	BLOCK1
539929A02_20_2012-07-13_13-23_Area1_532	AK001459	3	564.4162	0.9693	BLOCK1
539929A02_20_2012-07-13_13-23_Area1_532	AK001463	3	2330.2440	0.9302	BLOCK1
539929A02_20_2012-07-13_13-23_Area1_532	AK001475	3	2866.8674	0.9800	BLOCK1
539929A02_20_2012-07-13_13-23_Area1_532	AK001481	3	231.0238	0.7520	BLOCK1
539929A02_20_2012-07-13_13-23_Area1_532	AK001488	3	9634.8652	0.9893	BLOCK1
539929A02_20_2012-07-13_13-23_Area1_532	AK001508	3	7327.2843	0.9863	BLOCK1
539929A02_20_2012-07-13_13-23_Area1_532	AK001513	3	1215.7499	0.9764	BLOCK1
539929A02_20_2012-07-13_13-23_Area1_532	AK001533	3	174.6406	0.9476	BLOCK1
539929A02_20_2012-07-13_13-23_Area1_532	AK001566	3	915.2549	0.9730	BLOCK1
539929A02_20_2012-07-13_13-23_Area1_532	AK001583	3	4758.4058	0.9833	BLOCK1
539929A02_20_2012-07-13_13-23_Area1_532	AK001605	3	3910.1241	0.9826	BLOCK1
539929A02_20_2012-07-13_13-23_Area1_532	AK001611	3	3459.6018	0.9839	BLOCK1
539929A02_20_2012-07-13_13-23_Area1_532	AK001632	3	35.1309	0.7265	BLOCK1
539929A02_20_2012-07-13_13-23_Area1_532	AK001657	3	3312.0019	0.9817	BLOCK1
539929A02_20_2012-07-13_13-23_Area1_532	AK001683	3	1468.7533	0.9522	BLOCK1
539929A02_20_2012-07-13_13-23_Area1_532	AK001685	3	6018.9533	0.8881	BLOCK1
539929A02_20_2012-07-13_13-23_Area1_532	AK001698	3	4010.3433	0.9831	BLOCK1
539929A02_20_2012-07-13_13-23_Area1_532	AK001700	3	17745.0091	0.9914	BLOCK1
539929A02_20_2012-07-13_13-23_Area1_532	AK001722	3	7460.5053	0.9852	BLOCK1
539929A02_20_2012-07-13_13-23_Area1_532	AK001729	3	4963.4213	0.9843	BLOCK1
539929A02_20_2012-07-13_13-23_Area1_532	AK001734	3	3143.9583	0.9830	BLOCK1
539929A02_20_2012-07-13_13-23_Area1_532	AK001769	3	446.9441	0.9681	BLOCK1
539929A02_20_2012-07-13_13-23_Area1_532	AK001778	3	24.2467	0.7469	BLOCK1
539929A02_20_2012-07-13_13-23_Area1_532	AK001780	3	2624.7966	0.9803	BLOCK1
539929A02_20_2012-07-13_13-23_Area1_532	AK001784	3	1516.2493	0.9437	BLOCK1
539929A02_20_2012-07-13_13-23_Area1_532	AK001787	3	1993.1716	0.9803	BLOCK1
539929A02_20_2012-07-13_13-23_Area1_532	AK001795	3	274.9033	0.8352	BLOCK1
539929A02_20_2012-07-13_13-23_Area1_532	AK001798	3	108.7258	0.9343	BLOCK1
539929A02_20_2012-07-13_13-23_Area1_532	AK001866	3	10.7873	0.5943	BLOCK1
539929A02_20_2012-07-13_13-23_Area1_532	AK001867	3	3821.7891	0.9830	BLOCK1
539929A02_20_2012-07-13_13-23_Area1_532	AK001878	3	559.1926	0.9711	BLOCK1
539929A02_20_2012-07-13_13-23_Area1_532	AK001926	3	1845.3447	0.9796	BLOCK1
539929A02_20_2012-07-13_13-23_Area1_532	AK001930	3	1636.5033	0.9797	BLOCK1
539929A02_20_2012-07-13_13-23_Area1_532	AK001931	3	2839.7834	0.9818	BLOCK1
539929A02_20_2012-07-13_13-23_Area1_532	AK001962	3	3382.4869	0.9441	BLOCK1
539929A02_20_2012-07-13_13-23_Area1_532	AK001979	3	36.0143	0.8168	BLOCK1
539929A02_20_2012-07-13_13-23_Area1_532	AK001980	3	7114.0158	0.9851	BLOCK1
539929A02_20_2012-07-13_13-23_Area1_532	AK001990	3	395.0958	0.9578	BLOCK1
539929A02_20_2012-07-13_13-23_Area1_532	AK001998	3	42.8026	0.8197	BLOCK1
539929A02_20_2012-07-13_13-23_Area1_532	AK002004	3	477.0733	0.9698	BLOCK1
539929A02_20_2012-07-13_13-23_Area1_532	AK002018	3	2635.7392	0.9797	BLOCK1
539929A02_20_2012-07-13_13-23_Area1_532	AK002024	3	4537.2916	0.9848	BLOCK1
539929A02_20_2012-07-13_13-23_Area1_532	AK002027	3	5835.9562	0.9827	BLOCK1
539929A02_20_2012-07-13_13-23_Area1_532	AK002040	3	1214.1883	0.9740	BLOCK1
539929A02_20_2012-07-13_13-23_Area1_532	AK002042	3	12.1301	0.6782	BLOCK1
539929A02_20_2012-07-13_13-23_Area1_532	AK002059	3	3468.7508	0.9818	BLOCK1
539929A02_20_2012-07-13_13-23_Area1_532	AK002082	3	2043.7654	0.9784	BLOCK1
539929A02_20_2012-07-13_13-23_Area1_532	AK002097	3	31.7439	0.8188	BLOCK1
539929A02_20_2012-07-13_13-23_Area1_532	AK002100	3	1557.8915	0.9734	BLOCK1
539929A02_20_2012-07-13_13-23_Area1_532	AK002113	3	1045.2983	0.9725	BLOCK1
539929A02_20_2012-07-13_13-23_Area1_532	AK002145	3	25.1174	0.7615	BLOCK1
539929A02_20_2012-07-13_13-23_Area1_532	AK002152	3	3902.9348	0.9826	BLOCK1
539929A02_20_2012-07-13_13-23_Area1_532	AK002178	3	15354.0278	0.9924	BLOCK1
539929A02_20_2012-07-13_13-23_Area1_532	AK002210	3	120.2466	0.9335	BLOCK1
539929A02_20_2012-07-13_13-23_Area1_532	AK021432	3	35.3410	0.8589	BLOCK1
539929A02_20_2012-07-13_13-23_Area1_532	AK021440	3	7149.7133	0.9869	BLOCK1
539929A02_20_2012-07-13_13-23_Area1_532	AK021445	3	15.2381	0.6711	BLOCK1
539929A02_20_2012-07-13_13-23_Area1_532	AK021448	3	1662.5808	0.9742	BLOCK1
539929A02_20_2012-07-13_13-23_Area1_532	AK021455	3	22579.9621	0.9957	BLOCK1
539929A02_20_2012-07-13_13-23_Area1_532	AK021491	3	7142.1653	0.9846	BLOCK1
539929A02_20_2012-07-13_13-23_Area1_532	AK021536	3	13522.5435	0.9919	BLOCK1
539929A02_20_2012-07-13_13-23_Area1_532	AK021547	3	1274.3860	0.9782	BLOCK1
539929A02_20_2012-07-13_13-23_Area1_532	AK021562	3	34.4376	0.7250	BLOCK1
539929A02_20_2012-07-13_13-23_Area1_532	AK021577	3	6469.7515	0.9853	BLOCK1
539929A02_20_2012-07-13_13-23_Area1_532	AK021600	3	6054.9420	0.9856	BLOCK1
539929A02_20_2012-07-13_13-23_Area1_532	AK021618	3	21.1210	0.6896	BLOCK1
539929A02_20_2012-07-13_13-23_Area1_532	AK021622	3	2301.1794	0.9788	BLOCK1
539929A02_20_2012-07-13_13-23_Area1_532	AK021623	3	19.8184	0.7385	BLOCK1
539929A02_20_2012-07-13_13-23_Area1_532	AK021645	3	2396.1076	0.9782	BLOCK1
539929A02_20_2012-07-13_13-23_Area1_532	AK021670	3	6.7999	0.5812	BLOCK1
539929A02_20_2012-07-13_13-23_Area1_532	AK021680	3	15061.8898	0.9923	BLOCK1
539929A02_20_2012-07-13_13-23_Area1_532	AK021695	3	5276.9446	0.9856	BLOCK1
539929A02_20_2012-07-13_13-23_Area1_532	AK021738	3	4730.4616	0.9846	BLOCK1
539929A02_20_2012-07-13_13-23_Area1_532	AK021759	3	7656.6380	0.9736	BLOCK1
539929A02_20_2012-07-13_13-23_Area1_532	AK021784	3	469.0358	0.9712	BLOCK1
539929A02_20_2012-07-13_13-23_Area1_532	AK021788	3	16.3483	0.7339	BLOCK1
539929A02_20_2012-07-13_13-23_Area1_532	AK021790	3	59.5633	0.8814	BLOCK1
539929A02_20_2012-07-13_13-23_Area1_532	AK021798	3	1096.5866	0.9786	BLOCK1
539929A02_20_2012-07-13_13-23_Area1_532	AK021848	3	308.5227	0.9560	BLOCK1
539929A02_20_2012-07-13_13-23_Area1_532	AK021854	3	5288.1480	0.9834	BLOCK1
539929A02_20_2012-07-13_13-23_Area1_532	AK021860	3	5246.7857	0.9821	BLOCK1
539929A02_20_2012-07-13_13-23_Area1_532	AK021871	3	13891.6999	0.9919	BLOCK1
539929A02_20_2012-07-13_13-23_Area1_532	AK021886	3	15.8580	0.7114	BLOCK1
539929A02_20_2012-07-13_13-23_Area1_532	AK021889	3	75.5169	0.8748	BLOCK1
539929A02_20_2012-07-13_13-23_Area1_532	AK021912	3	91.2108	0.9088	BLOCK1
539929A02_20_2012-07-13_13-23_Area1_532	AK021929	3	2468.5716	0.9758	BLOCK1
539929A02_20_2012-07-13_13-23_Area1_532	AK021933	3	1249.5708	0.9744	BLOCK1
539929A02_20_2012-07-13_13-23_Area1_532	AK021957	3	2770.6186	0.9840	BLOCK1
539929A02_20_2012-07-13_13-23_Area1_532	AK022014	3	172.7748	0.9250	BLOCK1
539929A02_20_2012-07-13_13-23_Area1_532	AK022032	3	2838.4343	0.9790	BLOCK1
539929A02_20_2012-07-13_13-23_Area1_532	AK022058	3	63.8558	0.8779	BLOCK1
539929A02_20_2012-07-13_13-23_Area1_532	AK022118	3	94.3058	0.8888	BLOCK1
539929A02_20_2012-07-13_13-23_Area1_532	AK022122	3	52.5591	0.8752	BLOCK1
539929A02_20_2012-07-13_13-23_Area1_532	AK022138	3	109.9349	0.9344	BLOCK1
539929A02_20_2012-07-13_13-23_Area1_532	AK022140	3	62.6383	0.8938	BLOCK1
539929A02_20_2012-07-13_13-23_Area1_532	AK022142	3	554.2359	0.9722	BLOCK1
539929A02_20_2012-07-13_13-23_Area1_532	AK022147	3	1105.3745	0.9759	BLOCK1
539929A02_20_2012-07-13_13-23_Area1_532	AK022156	3	135.2041	0.9452	BLOCK1
539929A02_20_2012-07-13_13-23_Area1_532	AK022166	3	879.1111	0.9741	BLOCK1
539929A02_20_2012-07-13_13-23_Area1_532	AK022172	3	14771.5367	0.9902	BLOCK1
539929A02_20_2012-07-13_13-23_Area1_532	AK022183	3	408.9173	0.9648	BLOCK1
539929A02_20_2012-07-13_13-23_Area1_532	AK022184	3	53.6408	0.8580	BLOCK1
539929A02_20_2012-07-13_13-23_Area1_532	AK022213	3	276.5283	0.9625	BLOCK1
539929A02_20_2012-07-13_13-23_Area1_532	AK022217	3	1309.6566	0.9778	BLOCK1
539929A02_20_2012-07-13_13-23_Area1_532	AK022227	3	12496.5355	0.9892	BLOCK1
539929A02_20_2012-07-13_13-23_Area1_532	AK022237	3	52.5308	0.8830	BLOCK1
539929A02_20_2012-07-13_13-23_Area1_532	AK022240	3	1054.7699	0.9769	BLOCK1
539929A02_20_2012-07-13_13-23_Area1_532	AK022251	3	362.1683	0.9590	BLOCK1
539929A02_20_2012-07-13_13-23_Area1_532	AK022252	3	1291.1216	0.9783	BLOCK1
539929A02_20_2012-07-13_13-23_Area1_532	AK022255	3	143.4051	0.9221	BLOCK1
539929A02_20_2012-07-13_13-23_Area1_532	AK022291	3	146.0591	0.9416	BLOCK1
539929A02_20_2012-07-13_13-23_Area1_532	AK022322	3	455.9753	0.9680	BLOCK1
539929A02_20_2012-07-13_13-23_Area1_532	AK022348	3	210.1912	0.9526	BLOCK1
539929A02_20_2012-07-13_13-23_Area1_532	AK022356	3	160.9761	0.9366	BLOCK1
539929A02_20_2012-07-13_13-23_Area1_532	AK022408	3	943.6583	0.9760	BLOCK1
539929A02_20_2012-07-13_13-23_Area1_532	AK022439	3	148.2408	0.7770	BLOCK1
539929A02_20_2012-07-13_13-23_Area1_532	AK022454	3	9868.2683	0.9893	BLOCK1
539929A02_20_2012-07-13_13-23_Area1_532	AK022459	3	2675.9080	0.9799	BLOCK1
539929A02_20_2012-07-13_13-23_Area1_532	AK022468	3	508.4408	0.9664	BLOCK1
539929A02_20_2012-07-13_13-23_Area1_532	AK022471	3	289.9624	0.9628	BLOCK1
539929A02_20_2012-07-13_13-23_Area1_532	AK022489	3	8053.3858	0.9851	BLOCK1
539929A02_20_2012-07-13_13-23_Area1_532	AK022500	3	5758.4751	0.9846	BLOCK1
539929A02_20_2012-07-13_13-23_Area1_532	AK022515	3	12649.2765	0.9867	BLOCK1
539929A02_20_2012-07-13_13-23_Area1_532	AK022533	3	8509.7008	0.9880	BLOCK1
539929A02_20_2012-07-13_13-23_Area1_532	AK022555	3	12803.2091	0.9840	BLOCK1
539929A02_20_2012-07-13_13-23_Area1_532	AK022567	3	86.3139	0.9260	BLOCK1
539929A02_20_2012-07-13_13-23_Area1_532	AK022574	3	1292.8941	0.9763	BLOCK1
539929A02_20_2012-07-13_13-23_Area1_532	AK022576	3	4262.2445	0.9829	BLOCK1
539929A02_20_2012-07-13_13-23_Area1_532	AK022590	3	8699.9093	0.9861	BLOCK1
539929A02_20_2012-07-13_13-23_Area1_532	AK022609	3	355.0433	0.9568	BLOCK1
539929A02_20_2012-07-13_13-23_Area1_532	AK022610	3	332.8150	0.9648	BLOCK1
539929A02_20_2012-07-13_13-23_Area1_532	AK022644	3	10644.7891	0.9641	BLOCK1
539929A02_20_2012-07-13_13-23_Area1_532	AK022657	3	1581.9415	0.9790	BLOCK1
539929A02_20_2012-07-13_13-23_Area1_532	AK022673	3	2771.8408	0.9821	BLOCK1
539929A02_20_2012-07-13_13-23_Area1_532	AK022690	3	2074.9402	0.9755	BLOCK1
539929A02_20_2012-07-13_13-23_Area1_532	AK022697	3	14995.6591	0.9923	BLOCK1
539929A02_20_2012-07-13_13-23_Area1_532	AK022708	3	46.7186	0.8474	BLOCK1
539929A02_20_2012-07-13_13-23_Area1_532	AK022713	3	3515.1837	0.9823	BLOCK1
539929A02_20_2012-07-13_13-23_Area1_532	AK022715	3	12.3099	0.6946	BLOCK1
539929A02_20_2012-07-13_13-23_Area1_532	AK022723	3	10169.4932	0.9879	BLOCK1
539929A02_20_2012-07-13_13-23_Area1_532	AK022724	3	44.8959	0.8430	BLOCK1
539929A02_20_2012-07-13_13-23_Area1_532	AK022731	3	4744.4842	0.9563	BLOCK1
539929A02_20_2012-07-13_13-23_Area1_532	AK022740	3	6980.6141	0.9828	BLOCK1
539929A02_20_2012-07-13_13-23_Area1_532	AK022756	3	10332.8807	0.9891	BLOCK1
539929A02_20_2012-07-13_13-23_Area1_532	AK022786	3	2955.5005	0.9827	BLOCK1
539929A02_20_2012-07-13_13-23_Area1_532	AK022797	3	1234.9093	0.9769	BLOCK1
539929A02_20_2012-07-13_13-23_Area1_532	AK022834	3	7358.4111	0.9862	BLOCK1
539929A02_20_2012-07-13_13-23_Area1_532	AK022886	3	8776.0211	0.9865	BLOCK1
539929A02_20_2012-07-13_13-23_Area1_532	AK022890	3	7505.1623	0.9860	BLOCK1
539929A02_20_2012-07-13_13-23_Area1_532	AK022913	3	5894.1800	0.9856	BLOCK1
539929A02_20_2012-07-13_13-23_Area1_532	AK022917	3	2803.0926	0.9812	BLOCK1
539929A02_20_2012-07-13_13-23_Area1_532	AK022929	3	5396.0192	0.9847	BLOCK1
539929A02_20_2012-07-13_13-23_Area1_532	AK022935	3	2949.2841	0.9815	BLOCK1
539929A02_20_2012-07-13_13-23_Area1_532	AK022941	3	4681.3309	0.9832	BLOCK1
539929A02_20_2012-07-13_13-23_Area1_532	AK022948	3	8122.3738	0.9766	BLOCK1
539929A02_20_2012-07-13_13-23_Area1_532	AK022953	3	135.0662	0.9376	BLOCK1
539929A02_20_2012-07-13_13-23_Area1_532	AK022964	3	3269.0658	0.9831	BLOCK1
539929A02_20_2012-07-13_13-23_Area1_532	AK023002	3	1157.3989	0.9766	BLOCK1
539929A02_20_2012-07-13_13-23_Area1_532	AK023016	3	2528.4318	0.9806	BLOCK1
539929A02_20_2012-07-13_13-23_Area1_532	AK023019	3	1432.8260	0.9791	BLOCK1
539929A02_20_2012-07-13_13-23_Area1_532	AK023024	3	2619.3190	0.9808	BLOCK1
539929A02_20_2012-07-13_13-23_Area1_532	AK023030	3	2738.6691	0.9796	BLOCK1
539929A02_20_2012-07-13_13-23_Area1_532	AK023045	3	25.3312	0.8100	BLOCK1
539929A02_20_2012-07-13_13-23_Area1_532	AK023048	3	138.4854	0.9327	BLOCK1
539929A02_20_2012-07-13_13-23_Area1_532	AK023050	3	133.0225	0.9359	BLOCK1
539929A02_20_2012-07-13_13-23_Area1_532	AK023054	3	2579.3866	0.9800	BLOCK1
539929A02_20_2012-07-13_13-23_Area1_532	AK023095	3	1037.6828	0.9751	BLOCK1
539929A02_20_2012-07-13_13-23_Area1_532	AK023105	3	3210.9224	0.9816	BLOCK1
539929A02_20_2012-07-13_13-23_Area1_532	AK023107	3	1121.0876	0.9682	BLOCK1
539929A02_20_2012-07-13_13-23_Area1_532	AK023108	3	2158.5825	0.9804	BLOCK1
539929A02_20_2012-07-13_13-23_Area1_532	AK023110	3	7176.7711	0.9871	BLOCK1
539929A02_20_2012-07-13_13-23_Area1_532	AK023121	3	88.3507	0.8988	BLOCK1
539929A02_20_2012-07-13_13-23_Area1_532	AK023125	3	2756.8133	0.9802	BLOCK1
539929A02_20_2012-07-13_13-23_Area1_532	AK023129	3	5322.1024	0.9851	BLOCK1
539929A02_20_2012-07-13_13-23_Area1_532	AK023133	3	2235.8008	0.9810	BLOCK1
539929A02_20_2012-07-13_13-23_Area1_532	AK023141	3	2046.7618	0.9734	BLOCK1
539929A02_20_2012-07-13_13-23_Area1_532	AK023166	3	11975.0524	0.9879	BLOCK1
539929A02_20_2012-07-13_13-23_Area1_532	AK023200	3	1884.4432	0.9780	BLOCK1
539929A02_20_2012-07-13_13-23_Area1_532	AK023219	3	4535.7074	0.9834	BLOCK1
539929A02_20_2012-07-13_13-23_Area1_532	AK023221	3	3779.3541	0.9803	BLOCK1
539929A02_20_2012-07-13_13-23_Area1_532	AK023228	3	8.2411	0.6076	BLOCK1
539929A02_20_2012-07-13_13-23_Area1_532	AK023230	3	521.8926	0.8677	BLOCK1
539929A02_20_2012-07-13_13-23_Area1_532	AK023261	3	2771.9396	0.9800	BLOCK1
539929A02_20_2012-07-13_13-23_Area1_532	AK023285	3	179.5607	0.9464	BLOCK1
539929A02_20_2012-07-13_13-23_Area1_532	AK023286	3	268.0074	0.9456	BLOCK1
539929A02_20_2012-07-13_13-23_Area1_532	AK023297	3	8947.1041	0.9877	BLOCK1
539929A02_20_2012-07-13_13-23_Area1_532	AK023311	3	9493.0733	0.9872	BLOCK1
539929A02_20_2012-07-13_13-23_Area1_532	AK023319	3	793.7799	0.9738	BLOCK1
539929A02_20_2012-07-13_13-23_Area1_532	AK023332	3	358.4660	0.9400	BLOCK1
539929A02_20_2012-07-13_13-23_Area1_532	AK023348	3	23445.4674	0.9967	BLOCK1
539929A02_20_2012-07-13_13-23_Area1_532	AK023372	3	60.6728	0.8768	BLOCK1
539929A02_20_2012-07-13_13-23_Area1_532	AK023374	3	5224.7024	0.9837	BLOCK1
539929A02_20_2012-07-13_13-23_Area1_532	AK023392	3	465.8723	0.9682	BLOCK1
539929A02_20_2012-07-13_13-23_Area1_532	AK023397	3	1269.0933	0.9679	BLOCK1
539929A02_20_2012-07-13_13-23_Area1_532	AK023398	3	13134.9083	0.9886	BLOCK1
539929A02_20_2012-07-13_13-23_Area1_532	AK023399	3	1457.1486	0.9789	BLOCK1
539929A02_20_2012-07-13_13-23_Area1_532	AK023413	3	25.6496	0.7846	BLOCK1
539929A02_20_2012-07-13_13-23_Area1_532	AK023415	3	6894.5757	0.9858	BLOCK1
539929A02_20_2012-07-13_13-23_Area1_532	AK023417	3	3704.4955	0.9758	BLOCK1
539929A02_20_2012-07-13_13-23_Area1_532	AK023431	3	9569.9391	0.9880	BLOCK1
539929A02_20_2012-07-13_13-23_Area1_532	AK023447	3	11.2477	0.6202	BLOCK1
539929A02_20_2012-07-13_13-23_Area1_532	AK023479	3	4866.0903	0.9848	BLOCK1
539929A02_20_2012-07-13_13-23_Area1_532	AK023500	3	25.7077	0.7817	BLOCK1
539929A02_20_2012-07-13_13-23_Area1_532	AK023513	3	341.7291	0.9576	BLOCK1
539929A02_20_2012-07-13_13-23_Area1_532	AK023518	3	1436.3286	0.9777	BLOCK1
539929A02_20_2012-07-13_13-23_Area1_532	AK023542	3	440.2152	0.9704	BLOCK1
539929A02_20_2012-07-13_13-23_Area1_532	AK023546	3	11.8642	0.6818	BLOCK1
539929A02_20_2012-07-13_13-23_Area1_532	AK023606	3	936.8157	0.9739	BLOCK1
539929A02_20_2012-07-13_13-23_Area1_532	AK023618	3	9873.7783	0.9887	BLOCK1
539929A02_20_2012-07-13_13-23_Area1_532	AK023639	3	3135.2895	0.9815	BLOCK1
539929A02_20_2012-07-13_13-23_Area1_532	AK023650	3	7503.3291	0.9873	BLOCK1
539929A02_20_2012-07-13_13-23_Area1_532	AK023652	3	59.0430	0.8358	BLOCK1
539929A02_20_2012-07-13_13-23_Area1_532	AK023669	3	2683.2208	0.9786	BLOCK1
539929A02_20_2012-07-13_13-23_Area1_532	AK023671	3	5756.0335	0.9829	BLOCK1
539929A02_20_2012-07-13_13-23_Area1_532	AK023732	3	1581.2824	0.9713	BLOCK1
539929A02_20_2012-07-13_13-23_Area1_532	AK023765	3	289.9599	0.9530	BLOCK1
539929A02_20_2012-07-13_13-23_Area1_532	AK023778	3	171.4574	0.9456	BLOCK1
539929A02_20_2012-07-13_13-23_Area1_532	AK023782	3	5151.9192	0.9842	BLOCK1
539929A02_20_2012-07-13_13-23_Area1_532	AK023791	3	2072.7985	0.9773	BLOCK1
539929A02_20_2012-07-13_13-23_Area1_532	AK023797	3	39.3883	0.8123	BLOCK1
[truncated: 43,035 more rows]

## Sheet: CONTROL_3
IMAGE_ID	SEQ_ID	PROBE_PAIRS	EXPRS	SE_EXPRS	GENE_EXPR_OPTION	GENE_INFO
539929A03_20_2012-07-13_13-23_Area1_532	AB000409	3	4653.9899	0.9908	BLOCK1
539929A03_20_2012-07-13_13-23_Area1_532	AB000463	3	1285.1931	0.9850	BLOCK1
539929A03_20_2012-07-13_13-23_Area1_532	AB000781	3	22.2499	0.7769	BLOCK1
539929A03_20_2012-07-13_13-23_Area1_532	AB001328	3	9.8638	0.6829	BLOCK1
539929A03_20_2012-07-13_13-23_Area1_532	AB002294	3	4331.1275	0.9899	BLOCK1
539929A03_20_2012-07-13_13-23_Area1_532	AB002308	3	7942.8650	0.9915	BLOCK1
539929A03_20_2012-07-13_13-23_Area1_532	AB002311	3	862.1985	0.9824	BLOCK1
539929A03_20_2012-07-13_13-23_Area1_532	AB002313	3	19566.8866	0.9933	BLOCK1
539929A03_20_2012-07-13_13-23_Area1_532	AB002360	3	2034.4412	0.9877	BLOCK1
539929A03_20_2012-07-13_13-23_Area1_532	AB002377	3	2059.7511	0.9872	BLOCK1
539929A03_20_2012-07-13_13-23_Area1_532	AB002381	3	3315.0663	0.9890	BLOCK1
539929A03_20_2012-07-13_13-23_Area1_532	AB002382	3	12884.1061	0.9894	BLOCK1
539929A03_20_2012-07-13_13-23_Area1_532	AB002384	3	11.7357	0.6724	BLOCK1
539929A03_20_2012-07-13_13-23_Area1_532	AB003177	3	4026.5169	0.9892	BLOCK1
539929A03_20_2012-07-13_13-23_Area1_532	AB003333	3	5864.1983	0.9916	BLOCK1
539929A03_20_2012-07-13_13-23_Area1_532	AB006589	3	29.4525	0.7950	BLOCK1
539929A03_20_2012-07-13_13-23_Area1_532	AB006590	3	36.0288	0.7961	BLOCK1
539929A03_20_2012-07-13_13-23_Area1_532	AB006621	3	9.0847	0.6346	BLOCK1
539929A03_20_2012-07-13_13-23_Area1_532	AB006625	3	17152.2066	0.9923	BLOCK1
539929A03_20_2012-07-13_13-23_Area1_532	AB007457	3	8495.1766	0.9839	BLOCK1
539929A03_20_2012-07-13_13-23_Area1_532	AB007870	3	420.6908	0.9712	BLOCK1
539929A03_20_2012-07-13_13-23_Area1_532	AB007877	3	110.8170	0.9224	BLOCK1
539929A03_20_2012-07-13_13-23_Area1_532	AB007878	3	1831.2183	0.9874	BLOCK1
539929A03_20_2012-07-13_13-23_Area1_532	AB007895	3	38.2986	0.8164	BLOCK1
539929A03_20_2012-07-13_13-23_Area1_532	AB007921	3	139.1151	0.9486	BLOCK1
539929A03_20_2012-07-13_13-23_Area1_532	AB007923	3	133.0367	0.9393	BLOCK1
539929A03_20_2012-07-13_13-23_Area1_532	AB007928	3	1367.3083	0.9842	BLOCK1
539929A03_20_2012-07-13_13-23_Area1_532	AB007937	3	155.9866	0.9523	BLOCK1
539929A03_20_2012-07-13_13-23_Area1_532	AB007940	3	743.2518	0.9807	BLOCK1
539929A03_20_2012-07-13_13-23_Area1_532	AB008790	3	10603.5775	0.9941	BLOCK1
539929A03_20_2012-07-13_13-23_Area1_532	AB010419	3	376.4808	0.9366	BLOCK1
539929A03_20_2012-07-13_13-23_Area1_532	AB010962	3	247.2122	0.9574	BLOCK1
539929A03_20_2012-07-13_13-23_Area1_532	AB011088	3	10545.3590	0.9929	BLOCK1
539929A03_20_2012-07-13_13-23_Area1_532	AB011097	3	6.3024	0.5622	BLOCK1
539929A03_20_2012-07-13_13-23_Area1_532	AB011103	3	6.6836	0.5947	BLOCK1
539929A03_20_2012-07-13_13-23_Area1_532	AB011123	3	39.2118	0.7641	BLOCK1
539929A03_20_2012-07-13_13-23_Area1_532	AB011154	3	413.2757	0.9720	BLOCK1
539929A03_20_2012-07-13_13-23_Area1_532	AB011157	3	654.0501	0.9709	BLOCK1
539929A03_20_2012-07-13_13-23_Area1_532	AB011163	3	6317.4628	0.9909	BLOCK1
539929A03_20_2012-07-13_13-23_Area1_532	AB011174	3	5338.2691	0.9817	BLOCK1
539929A03_20_2012-07-13_13-23_Area1_532	AB011180	3	724.9483	0.9806	BLOCK1
539929A03_20_2012-07-13_13-23_Area1_532	AB011539	3	67.3407	0.9152	BLOCK1
539929A03_20_2012-07-13_13-23_Area1_532	AB012143	3	1736.1840	0.9873	BLOCK1
539929A03_20_2012-07-13_13-23_Area1_532	AB012614	3	5246.3841	0.9884	BLOCK1
539929A03_20_2012-07-13_13-23_Area1_532	AB014512	3	24.2949	0.8179	BLOCK1
539929A03_20_2012-07-13_13-23_Area1_532	AB014514	3	3599.7105	0.9897	BLOCK1
539929A03_20_2012-07-13_13-23_Area1_532	AB014527	3	1392.1000	0.9820	BLOCK1
539929A03_20_2012-07-13_13-23_Area1_532	AB014576	3	9870.2408	0.9933	BLOCK1
539929A03_20_2012-07-13_13-23_Area1_532	AB014593	3	1734.6128	0.9804	BLOCK1
539929A03_20_2012-07-13_13-23_Area1_532	AB014601	3	1059.5365	0.9809	BLOCK1
539929A03_20_2012-07-13_13-23_Area1_532	AB014605	3	362.2699	0.9701	BLOCK1
539929A03_20_2012-07-13_13-23_Area1_532	AB014771	3	6.5989	0.5619	BLOCK1
539929A03_20_2012-07-13_13-23_Area1_532	AB015046	3	8857.0256	0.9885	BLOCK1
539929A03_20_2012-07-13_13-23_Area1_532	AB015983	3	8184.7242	0.9925	BLOCK1
539929A03_20_2012-07-13_13-23_Area1_532	AB016073	3	13.7258	0.7039	BLOCK1
539929A03_20_2012-07-13_13-23_Area1_532	AB016898	3	853.8203	0.9790	BLOCK1
539929A03_20_2012-07-13_13-23_Area1_532	AB016902	3	60.0524	0.8587	BLOCK1
539929A03_20_2012-07-13_13-23_Area1_532	AB016929	3	29.5187	0.8377	BLOCK1
539929A03_20_2012-07-13_13-23_Area1_532	AB017007	3	224.3195	0.9620	BLOCK1
539929A03_20_2012-07-13_13-23_Area1_532	AB018258	3	13.3339	0.7305	BLOCK1
539929A03_20_2012-07-13_13-23_Area1_532	AB018263	3	261.6211	0.9508	BLOCK1
539929A03_20_2012-07-13_13-23_Area1_532	AB018269	3	12051.9816	0.9877	BLOCK1
539929A03_20_2012-07-13_13-23_Area1_532	AB018304	3	2670.9347	0.9881	BLOCK1
539929A03_20_2012-07-13_13-23_Area1_532	AB018323	3	161.2040	0.9579	BLOCK1
539929A03_20_2012-07-13_13-23_Area1_532	AB018344	3	5876.1578	0.9915	BLOCK1
539929A03_20_2012-07-13_13-23_Area1_532	AB019254	3	5927.4126	0.9898	BLOCK1
539929A03_20_2012-07-13_13-23_Area1_532	AB019489	3	1578.5731	0.9855	BLOCK1
539929A03_20_2012-07-13_13-23_Area1_532	AB019490	3	1940.7838	0.9867	BLOCK1
539929A03_20_2012-07-13_13-23_Area1_532	AB019491	3	1266.0583	0.9828	BLOCK1
539929A03_20_2012-07-13_13-23_Area1_532	AB019542	3	1386.2516	0.9853	BLOCK1
539929A03_20_2012-07-13_13-23_Area1_532	AB020627	3	10.0989	0.6237	BLOCK1
539929A03_20_2012-07-13_13-23_Area1_532	AB020633	3	218.4449	0.9359	BLOCK1
539929A03_20_2012-07-13_13-23_Area1_532	AB020644	3	41.7753	0.8449	BLOCK1
539929A03_20_2012-07-13_13-23_Area1_532	AB020648	3	917.0693	0.9810	BLOCK1
539929A03_20_2012-07-13_13-23_Area1_532	AB020652	3	39.8906	0.7902	BLOCK1
539929A03_20_2012-07-13_13-23_Area1_532	AB020653	3	8.0182	0.6239	BLOCK1
539929A03_20_2012-07-13_13-23_Area1_532	AB020674	3	6868.2716	0.9918	BLOCK1
539929A03_20_2012-07-13_13-23_Area1_532	AB020696	3	117.3816	0.9162	BLOCK1
539929A03_20_2012-07-13_13-23_Area1_532	AB020699	3	4091.7429	0.9908	BLOCK1
539929A03_20_2012-07-13_13-23_Area1_532	AB020701	3	54.3199	0.8829	BLOCK1
539929A03_20_2012-07-13_13-23_Area1_532	AB020703	3	5158.3992	0.9907	BLOCK1
539929A03_20_2012-07-13_13-23_Area1_532	AB020709	3	6.2706	0.5497	BLOCK1
539929A03_20_2012-07-13_13-23_Area1_532	AB020711	3	7732.6156	0.9920	BLOCK1
539929A03_20_2012-07-13_13-23_Area1_532	AB020714	3	1023.3958	0.9837	BLOCK1
539929A03_20_2012-07-13_13-23_Area1_532	AB020721	3	84.5880	0.9272	BLOCK1
539929A03_20_2012-07-13_13-23_Area1_532	AB020735	3	82.2886	0.9230	BLOCK1
539929A03_20_2012-07-13_13-23_Area1_532	AB021642	3	2417.1466	0.9036	BLOCK1
539929A03_20_2012-07-13_13-23_Area1_532	AB021643	3	2058.0231	0.9882	BLOCK1
539929A03_20_2012-07-13_13-23_Area1_532	AB021660	3	95.0949	0.9154	BLOCK1
539929A03_20_2012-07-13_13-23_Area1_532	AB022434	3	102.0666	0.9323	BLOCK1
539929A03_20_2012-07-13_13-23_Area1_532	AB023144	3	4.5446	0.4823	BLOCK1
539929A03_20_2012-07-13_13-23_Area1_532	AB023162	3	2627.8584	0.9887	BLOCK1
539929A03_20_2012-07-13_13-23_Area1_532	AB023164	3	1695.2455	0.9858	BLOCK1
539929A03_20_2012-07-13_13-23_Area1_532	AB023174	3	116.1302	0.9439	BLOCK1
539929A03_20_2012-07-13_13-23_Area1_532	AB023202	3	15.0819	0.6995	BLOCK1
539929A03_20_2012-07-13_13-23_Area1_532	AB023209	3	316.3942	0.9709	BLOCK1
539929A03_20_2012-07-13_13-23_Area1_532	AB023213	3	1090.4624	0.9803	BLOCK1
539929A03_20_2012-07-13_13-23_Area1_532	AB023223	3	11.3235	0.6994	BLOCK1
539929A03_20_2012-07-13_13-23_Area1_532	AB023225	3	187.9582	0.9615	BLOCK1
539929A03_20_2012-07-13_13-23_Area1_532	AB023230	3	201.8283	0.9608	BLOCK1
539929A03_20_2012-07-13_13-23_Area1_532	AB024691	3	296.8505	0.9632	BLOCK1
539929A03_20_2012-07-13_13-23_Area1_532	AB024964	3	22.5281	0.7291	BLOCK1
539929A03_20_2012-07-13_13-23_Area1_532	AB025105	3	1635.7591	0.9815	BLOCK1
539929A03_20_2012-07-13_13-23_Area1_532	AB025106	3	1673.4124	0.9839	BLOCK1
539929A03_20_2012-07-13_13-23_Area1_532	AB026722	3	888.2949	0.9815	BLOCK1
539929A03_20_2012-07-13_13-23_Area1_532	AB027133	3	170.2241	0.9490	BLOCK1
539929A03_20_2012-07-13_13-23_Area1_532	AB028070	3	1180.8998	0.9817	BLOCK1
539929A03_20_2012-07-13_13-23_Area1_532	AB028944	3	8654.0914	0.9906	BLOCK1
539929A03_20_2012-07-13_13-23_Area1_532	AB028949	3	3904.8237	0.9861	BLOCK1
539929A03_20_2012-07-13_13-23_Area1_532	AB028953	3	14.7784	0.6234	BLOCK1
539929A03_20_2012-07-13_13-23_Area1_532	AB028963	3	2025.4305	0.9862	BLOCK1
539929A03_20_2012-07-13_13-23_Area1_532	AB028965	3	1476.1466	0.9832	BLOCK1
539929A03_20_2012-07-13_13-23_Area1_532	AB028966	3	7040.6183	0.9906	BLOCK1
539929A03_20_2012-07-13_13-23_Area1_532	AB028970	3	5814.4050	0.9913	BLOCK1
539929A03_20_2012-07-13_13-23_Area1_532	AB028979	3	275.2372	0.9642	BLOCK1
539929A03_20_2012-07-13_13-23_Area1_532	AB028986	3	4225.7449	0.9905	BLOCK1
539929A03_20_2012-07-13_13-23_Area1_532	AB029012	3	9819.2442	0.9933	BLOCK1
539929A03_20_2012-07-13_13-23_Area1_532	AB029034	3	8725.6390	0.9928	BLOCK1
539929A03_20_2012-07-13_13-23_Area1_532	AB029331	3	2236.1897	0.9839	BLOCK1
539929A03_20_2012-07-13_13-23_Area1_532	AB029488	3	82.8262	0.7886	BLOCK1
539929A03_20_2012-07-13_13-23_Area1_532	AB030181	3	125.5541	0.9140	BLOCK1
539929A03_20_2012-07-13_13-23_Area1_532	AB030240	3	11.4773	0.6856	BLOCK1
539929A03_20_2012-07-13_13-23_Area1_532	AB031045	3	1385.2616	0.9850	BLOCK1
539929A03_20_2012-07-13_13-23_Area1_532	AB032179	3	8160.9883	0.9926	BLOCK1
539929A03_20_2012-07-13_13-23_Area1_532	AB032251	3	1190.9270	0.9832	BLOCK1
539929A03_20_2012-07-13_13-23_Area1_532	AB032417	3	8203.9247	0.9909	BLOCK1
539929A03_20_2012-07-13_13-23_Area1_532	AB032592	3	9.0129	0.6177	BLOCK1
539929A03_20_2012-07-13_13-23_Area1_532	AB032762	3	27.9928	0.7704	BLOCK1
539929A03_20_2012-07-13_13-23_Area1_532	AB032945	3	340.4424	0.9625	BLOCK1
539929A03_20_2012-07-13_13-23_Area1_532	AB032951	3	15527.2861	0.9939	BLOCK1
539929A03_20_2012-07-13_13-23_Area1_532	AB032956	3	37.3654	0.8274	BLOCK1
539929A03_20_2012-07-13_13-23_Area1_532	AB032960	3	4.5138	0.5407	BLOCK1
539929A03_20_2012-07-13_13-23_Area1_532	AB032966	3	6396.8333	0.9910	BLOCK1
539929A03_20_2012-07-13_13-23_Area1_532	AB032979	3	2903.6096	0.9825	BLOCK1
539929A03_20_2012-07-13_13-23_Area1_532	AB032992	3	1798.8970	0.9838	BLOCK1
539929A03_20_2012-07-13_13-23_Area1_532	AB032995	3	2896.6422	0.9893	BLOCK1
539929A03_20_2012-07-13_13-23_Area1_532	AB033000	3	668.6114	0.9735	BLOCK1
539929A03_20_2012-07-13_13-23_Area1_532	AB033012	3	217.6446	0.9262	BLOCK1
539929A03_20_2012-07-13_13-23_Area1_532	AB033021	3	18.7300	0.6419	BLOCK1
539929A03_20_2012-07-13_13-23_Area1_532	AB033036	3	7.0027	0.5824	BLOCK1
539929A03_20_2012-07-13_13-23_Area1_532	AB033044	3	196.2660	0.9581	BLOCK1
539929A03_20_2012-07-13_13-23_Area1_532	AB033045	3	2601.6474	0.9834	BLOCK1
539929A03_20_2012-07-13_13-23_Area1_532	AB033052	3	505.3516	0.9733	BLOCK1
539929A03_20_2012-07-13_13-23_Area1_532	AB033055	3	6.4750	0.5661	BLOCK1
539929A03_20_2012-07-13_13-23_Area1_532	AB033058	3	2788.0089	0.9845	BLOCK1
539929A03_20_2012-07-13_13-23_Area1_532	AB033061	3	8210.2133	0.9908	BLOCK1
539929A03_20_2012-07-13_13-23_Area1_532	AB033063	3	6843.6717	0.9883	BLOCK1
539929A03_20_2012-07-13_13-23_Area1_532	AB033087	3	2078.0583	0.9797	BLOCK1
539929A03_20_2012-07-13_13-23_Area1_532	AB033115	3	6762.9524	0.9917	BLOCK1
539929A03_20_2012-07-13_13-23_Area1_532	AB033132	3	676.3505	0.9795	BLOCK1
539929A03_20_2012-07-13_13-23_Area1_532	AB033605	3	12778.8999	0.9945	BLOCK1
539929A03_20_2012-07-13_13-23_Area1_532	AB033941	3	10.4560	0.6362	BLOCK1
539929A03_20_2012-07-13_13-23_Area1_532	AB035700	3	113.7217	0.9291	BLOCK1
539929A03_20_2012-07-13_13-23_Area1_532	AB036991	3	541.6394	0.9776	BLOCK1
539929A03_20_2012-07-13_13-23_Area1_532	AB037594	3	3724.3986	0.9889	BLOCK1
539929A03_20_2012-07-13_13-23_Area1_532	AB037723	3	11.8911	0.7115	BLOCK1
539929A03_20_2012-07-13_13-23_Area1_532	AB037741	3	289.6508	0.9656	BLOCK1
539929A03_20_2012-07-13_13-23_Area1_532	AB037766	3	331.4416	0.9686	BLOCK1
539929A03_20_2012-07-13_13-23_Area1_532	AB037774	3	235.4624	0.9547	BLOCK1
539929A03_20_2012-07-13_13-23_Area1_532	AB037781	3	180.4676	0.9070	BLOCK1
539929A03_20_2012-07-13_13-23_Area1_532	AB037789	3	6942.8791	0.9909	BLOCK1
539929A03_20_2012-07-13_13-23_Area1_532	AB037794	3	35.6376	0.8221	BLOCK1
539929A03_20_2012-07-13_13-23_Area1_532	AB037808	3	2069.8251	0.9886	BLOCK1
539929A03_20_2012-07-13_13-23_Area1_532	AB037819	3	13643.0753	0.9951	BLOCK1
539929A03_20_2012-07-13_13-23_Area1_532	AB037821	3	11.7191	0.6090	BLOCK1
539929A03_20_2012-07-13_13-23_Area1_532	AB037832	3	2933.4625	0.9886	BLOCK1
539929A03_20_2012-07-13_13-23_Area1_532	AB037833	3	17044.6483	0.9941	BLOCK1
539929A03_20_2012-07-13_13-23_Area1_532	AB037839	3	19361.1674	0.9966	BLOCK1
539929A03_20_2012-07-13_13-23_Area1_532	AB037844	3	3187.1900	0.9793	BLOCK1
539929A03_20_2012-07-13_13-23_Area1_532	AB037853	3	325.5700	0.9669	BLOCK1
539929A03_20_2012-07-13_13-23_Area1_532	AB037860	3	1852.1432	0.9847	BLOCK1
539929A03_20_2012-07-13_13-23_Area1_532	AB037861	3	12208.1999	0.9936	BLOCK1
539929A03_20_2012-07-13_13-23_Area1_532	AB037902	3	32.8069	0.7078	BLOCK1
539929A03_20_2012-07-13_13-23_Area1_532	AB037911	3	5050.7583	0.9904	BLOCK1
539929A03_20_2012-07-13_13-23_Area1_532	AB039667	3	1345.9924	0.9837	BLOCK1
539929A03_20_2012-07-13_13-23_Area1_532	AB039791	3	1896.6694	0.9506	BLOCK1
539929A03_20_2012-07-13_13-23_Area1_532	AB039886	3	5.2127	0.5599	BLOCK1
539929A03_20_2012-07-13_13-23_Area1_532	AB039921	3	578.0303	0.9773	BLOCK1
539929A03_20_2012-07-13_13-23_Area1_532	AB040046	3	89.9524	0.9253	BLOCK1
539929A03_20_2012-07-13_13-23_Area1_532	AB040413	3	4860.6349	0.9898	BLOCK1
539929A03_20_2012-07-13_13-23_Area1_532	AB040529	3	15228.8674	0.9909	BLOCK1
539929A03_20_2012-07-13_13-23_Area1_532	AB040820	3	35.2135	0.7410	BLOCK1
539929A03_20_2012-07-13_13-23_Area1_532	AB040822	3	24.4790	0.8058	BLOCK1
539929A03_20_2012-07-13_13-23_Area1_532	AB040875	3	2001.4416	0.9862	BLOCK1
539929A03_20_2012-07-13_13-23_Area1_532	AB040883	3	3057.6594	0.9860	BLOCK1
539929A03_20_2012-07-13_13-23_Area1_532	AB040885	3	3940.7191	0.9893	BLOCK1
539929A03_20_2012-07-13_13-23_Area1_532	AB040888	3	34.4291	0.8347	BLOCK1
539929A03_20_2012-07-13_13-23_Area1_532	AB040895	3	15.5420	0.7151	BLOCK1
539929A03_20_2012-07-13_13-23_Area1_532	AB040937	3	1369.7299	0.9797	BLOCK1
539929A03_20_2012-07-13_13-23_Area1_532	AB040942	3	6153.1893	0.9889	BLOCK1
539929A03_20_2012-07-13_13-23_Area1_532	AB040944	3	3678.2363	0.9901	BLOCK1
539929A03_20_2012-07-13_13-23_Area1_532	AB040946	3	253.6974	0.9645	BLOCK1
539929A03_20_2012-07-13_13-23_Area1_532	AB040949	3	140.0208	0.9484	BLOCK1
539929A03_20_2012-07-13_13-23_Area1_532	AB040957	3	51.6233	0.8967	BLOCK1
539929A03_20_2012-07-13_13-23_Area1_532	AB041019	3	6019.6391	0.9884	BLOCK1
539929A03_20_2012-07-13_13-23_Area1_532	AB041533	3	372.2627	0.9699	BLOCK1
539929A03_20_2012-07-13_13-23_Area1_532	AB041833	3	6761.2766	0.9889	BLOCK1
539929A03_20_2012-07-13_13-23_Area1_532	AB041834	3	11471.1416	0.9938	BLOCK1
539929A03_20_2012-07-13_13-23_Area1_532	AB042326	3	69.4919	0.8645	BLOCK1
539929A03_20_2012-07-13_13-23_Area1_532	AB042648	3	33.7392	0.8413	BLOCK1
539929A03_20_2012-07-13_13-23_Area1_532	AB043588	3	1829.1999	0.9869	BLOCK1
539929A03_20_2012-07-13_13-23_Area1_532	AB044556	3	372.7556	0.9597	BLOCK1
539929A03_20_2012-07-13_13-23_Area1_532	AB044777	3	9827.9534	0.9923	BLOCK1
539929A03_20_2012-07-13_13-23_Area1_532	AB045131	3	8614.7754	0.9901	BLOCK1
539929A03_20_2012-07-13_13-23_Area1_532	AB045369	3	34.5580	0.8395	BLOCK1
539929A03_20_2012-07-13_13-23_Area1_532	AB045733	3	1408.4966	0.9829	BLOCK1
539929A03_20_2012-07-13_13-23_Area1_532	AB045830	3	16.0434	0.7532	BLOCK1
539929A03_20_2012-07-13_13-23_Area1_532	AB045831	3	12.2991	0.7116	BLOCK1
539929A03_20_2012-07-13_13-23_Area1_532	AB046399	3	7.3275	0.5823	BLOCK1
539929A03_20_2012-07-13_13-23_Area1_532	AB046400	3	5.2427	0.4963	BLOCK1
539929A03_20_2012-07-13_13-23_Area1_532	AB046614	3	10087.6396	0.9916	BLOCK1
539929A03_20_2012-07-13_13-23_Area1_532	AB046767	3	1267.1094	0.9857	BLOCK1
539929A03_20_2012-07-13_13-23_Area1_532	AB046770	3	43.0579	0.8080	BLOCK1
539929A03_20_2012-07-13_13-23_Area1_532	AB046775	3	13.6289	0.6939	BLOCK1
539929A03_20_2012-07-13_13-23_Area1_532	AB046778	3	3825.8158	0.9879	BLOCK1
539929A03_20_2012-07-13_13-23_Area1_532	AB046787	3	1079.5841	0.9837	BLOCK1
539929A03_20_2012-07-13_13-23_Area1_532	AB046826	3	4137.9383	0.9894	BLOCK1
539929A03_20_2012-07-13_13-23_Area1_532	AB046834	3	81.0874	0.9256	BLOCK1
539929A03_20_2012-07-13_13-23_Area1_532	AB046859	3	98.2468	0.8860	BLOCK1
539929A03_20_2012-07-13_13-23_Area1_532	AB047077	3	6647.3820	0.9923	BLOCK1
539929A03_20_2012-07-13_13-23_Area1_532	AB047784	3	1380.5668	0.9829	BLOCK1
539929A03_20_2012-07-13_13-23_Area1_532	AB048796	3	17.0750	0.7704	BLOCK1
539929A03_20_2012-07-13_13-23_Area1_532	AB051078	3	3864.1874	0.9882	BLOCK1
539929A03_20_2012-07-13_13-23_Area1_532	AB051233	3	789.9461	0.9793	BLOCK1
539929A03_20_2012-07-13_13-23_Area1_532	AB051428	3	10745.7515	0.9931	BLOCK1
539929A03_20_2012-07-13_13-23_Area1_532	AB051435	3	246.7659	0.8714	BLOCK1
539929A03_20_2012-07-13_13-23_Area1_532	AB051436	3	4269.3807	0.9881	BLOCK1
539929A03_20_2012-07-13_13-23_Area1_532	AB051443	3	23.9498	0.8216	BLOCK1
539929A03_20_2012-07-13_13-23_Area1_532	AB051446	3	147.0016	0.9483	BLOCK1
539929A03_20_2012-07-13_13-23_Area1_532	AB051453	3	317.2952	0.9687	BLOCK1
539929A03_20_2012-07-13_13-23_Area1_532	AB051462	3	9.8930	0.6911	BLOCK1
539929A03_20_2012-07-13_13-23_Area1_532	AB051473	3	14.5277	0.7426	BLOCK1
539929A03_20_2012-07-13_13-23_Area1_532	AB051490	3	320.4382	0.9645	BLOCK1
539929A03_20_2012-07-13_13-23_Area1_532	AB051500	3	9.1580	0.5776	BLOCK1
539929A03_20_2012-07-13_13-23_Area1_532	AB051501	3	480.7527	0.9737	BLOCK1
539929A03_20_2012-07-13_13-23_Area1_532	AB051508	3	1571.3125	0.9871	BLOCK1
539929A03_20_2012-07-13_13-23_Area1_532	AB051518	3	539.1097	0.9756	BLOCK1
539929A03_20_2012-07-13_13-23_Area1_532	AB051520	3	37.7052	0.7845	BLOCK1
539929A03_20_2012-07-13_13-23_Area1_532	AB051533	3	1422.5782	0.9823	BLOCK1
539929A03_20_2012-07-13_13-23_Area1_532	AB051543	3	11.9034	0.6157	BLOCK1
539929A03_20_2012-07-13_13-23_Area1_532	AB051549	3	423.2410	0.9730	BLOCK1
539929A03_20_2012-07-13_13-23_Area1_532	AB051813	3	232.8952	0.9629	BLOCK1
539929A03_20_2012-07-13_13-23_Area1_532	AB051853	3	158.0099	0.9591	BLOCK1
539929A03_20_2012-07-13_13-23_Area1_532	AB051866	3	23.5537	0.7740	BLOCK1
539929A03_20_2012-07-13_13-23_Area1_532	AB052765	3	7918.8277	0.9914	BLOCK1
539929A03_20_2012-07-13_13-23_Area1_532	AB052917	3	2577.8069	0.9880	BLOCK1
539929A03_20_2012-07-13_13-23_Area1_532	AB052918	3	2728.3241	0.9887	BLOCK1
539929A03_20_2012-07-13_13-23_Area1_532	AB053302	3	8.4391	0.6171	BLOCK1
539929A03_20_2012-07-13_13-23_Area1_532	AB053321	3	14.3232	0.7145	BLOCK1
539929A03_20_2012-07-13_13-23_Area1_532	AB053445	3	48.1383	0.8687	BLOCK1
539929A03_20_2012-07-13_13-23_Area1_532	AB054575	3	13.3528	0.7064	BLOCK1
539929A03_20_2012-07-13_13-23_Area1_532	AB054881	3	5330.6541	0.9916	BLOCK1
539929A03_20_2012-07-13_13-23_Area1_532	AB055226	3	4588.1069	0.9892	BLOCK1
539929A03_20_2012-07-13_13-23_Area1_532	AB055227	3	9303.0899	0.9900	BLOCK1
539929A03_20_2012-07-13_13-23_Area1_532	AB055890	3	2371.2859	0.9828	BLOCK1
539929A03_20_2012-07-13_13-23_Area1_532	AB056866	3	8.4454	0.5788	BLOCK1
539929A03_20_2012-07-13_13-23_Area1_532	AB058703	3	96.5034	0.9184	BLOCK1
539929A03_20_2012-07-13_13-23_Area1_532	AB058718	3	6113.5366	0.9927	BLOCK1
539929A03_20_2012-07-13_13-23_Area1_532	AB058751	3	3640.4968	0.9877	BLOCK1
539929A03_20_2012-07-13_13-23_Area1_532	AB058757	3	13.5073	0.6395	BLOCK1
539929A03_20_2012-07-13_13-23_Area1_532	AB058774	3	225.4366	0.9604	BLOCK1
539929A03_20_2012-07-13_13-23_Area1_532	AB058779	3	16.5952	0.7140	BLOCK1
539929A03_20_2012-07-13_13-23_Area1_532	AB058780	3	10.7279	0.6522	BLOCK1
539929A03_20_2012-07-13_13-23_Area1_532	AB058893	3	16.7919	0.7251	BLOCK1
539929A03_20_2012-07-13_13-23_Area1_532	AB058895	3	14.1643	0.7468	BLOCK1
539929A03_20_2012-07-13_13-23_Area1_532	AB059277	3	3639.0316	0.9896	BLOCK1
539929A03_20_2012-07-13_13-23_Area1_532	AB061325	3	2771.5997	0.9880	BLOCK1
539929A03_20_2012-07-13_13-23_Area1_532	AB061371	3	5237.6242	0.9890	BLOCK1
539929A03_20_2012-07-13_13-23_Area1_532	AB061669	3	1606.1949	0.9861	BLOCK1
539929A03_20_2012-07-13_13-23_Area1_532	AB061798	3	39.9850	0.8781	BLOCK1
539929A03_20_2012-07-13_13-23_Area1_532	AB062436	3	4312.7707	0.9901	BLOCK1
539929A03_20_2012-07-13_13-23_Area1_532	AB062477	3	97.9933	0.9023	BLOCK1
539929A03_20_2012-07-13_13-23_Area1_532	AB062481	3	3810.6041	0.9896	BLOCK1
539929A03_20_2012-07-13_13-23_Area1_532	AB062482	3	11.2646	0.6390	BLOCK1
539929A03_20_2012-07-13_13-23_Area1_532	AB062485	3	1709.6197	0.9875	BLOCK1
539929A03_20_2012-07-13_13-23_Area1_532	AB062488	3	73.3985	0.8841	BLOCK1
539929A03_20_2012-07-13_13-23_Area1_532	AB062787	3	30.2232	0.7699	BLOCK1
539929A03_20_2012-07-13_13-23_Area1_532	AB063318	3	12715.8122	0.9935	BLOCK1
539929A03_20_2012-07-13_13-23_Area1_532	AB064667	3	339.0109	0.9669	BLOCK1
539929A03_20_2012-07-13_13-23_Area1_532	AB064670	3	107.5584	0.9395	BLOCK1
539929A03_20_2012-07-13_13-23_Area1_532	AB065089	3	4609.7234	0.9920	BLOCK1
539929A03_20_2012-07-13_13-23_Area1_532	AB066484	3	11907.0991	0.9915	BLOCK1
539929A03_20_2012-07-13_13-23_Area1_532	AB067467	3	747.7383	0.9637	BLOCK1
539929A03_20_2012-07-13_13-23_Area1_532	AB067492	3	11.7827	0.7102	BLOCK1
539929A03_20_2012-07-13_13-23_Area1_532	AB067495	3	59.3300	0.8713	BLOCK1
539929A03_20_2012-07-13_13-23_Area1_532	AB067502	3	1190.9939	0.9829	BLOCK1
539929A03_20_2012-07-13_13-23_Area1_532	AB069681	3	4660.8764	0.9910	BLOCK1
539929A03_20_2012-07-13_13-23_Area1_532	AB070452	3	10.5540	0.6289	BLOCK1
539929A03_20_2012-07-13_13-23_Area1_532	AB071195	3	1653.7047	0.9874	BLOCK1
539929A03_20_2012-07-13_13-23_Area1_532	AB071605	3	8569.2618	0.9934	BLOCK1
539929A03_20_2012-07-13_13-23_Area1_532	AB072904	3	20.4159	0.7904	BLOCK1
539929A03_20_2012-07-13_13-23_Area1_532	AB073382	3	11757.4408	0.9912	BLOCK1
539929A03_20_2012-07-13_13-23_Area1_532	AB073385	3	166.8958	0.9406	BLOCK1
539929A03_20_2012-07-13_13-23_Area1_532	AB073386	3	606.3749	0.9797	BLOCK1
539929A03_20_2012-07-13_13-23_Area1_532	AB073387	3	5282.6814	0.9879	BLOCK1
539929A03_20_2012-07-13_13-23_Area1_532	AB073390	3	5219.9241	0.8620	BLOCK1
539929A03_20_2012-07-13_13-23_Area1_532	AB073393	3	887.9050	0.9824	BLOCK1
539929A03_20_2012-07-13_13-23_Area1_532	AB073395	3	1749.8247	0.9870	BLOCK1
539929A03_20_2012-07-13_13-23_Area1_532	AB073398	3	2137.7152	0.9856	BLOCK1
539929A03_20_2012-07-13_13-23_Area1_532	AB073660	3	31.2926	0.7362	BLOCK1
539929A03_20_2012-07-13_13-23_Area1_532	AB074157	3	911.3266	0.9789	BLOCK1
539929A03_20_2012-07-13_13-23_Area1_532	AB074415	3	12440.6229	0.9895	BLOCK1
539929A03_20_2012-07-13_13-23_Area1_532	AB074416	3	7419.5914	0.9920	BLOCK1
539929A03_20_2012-07-13_13-23_Area1_532	AB075501	3	24.2190	0.6946	BLOCK1
539929A03_20_2012-07-13_13-23_Area1_532	AB075503	3	3177.6162	0.9868	BLOCK1
539929A03_20_2012-07-13_13-23_Area1_532	AB075509	3	39.7103	0.8706	BLOCK1
539929A03_20_2012-07-13_13-23_Area1_532	AB075512	3	2192.1999	0.9800	BLOCK1
539929A03_20_2012-07-13_13-23_Area1_532	AB075841	3	1001.9733	0.9802	BLOCK1
539929A03_20_2012-07-13_13-23_Area1_532	AB075843	3	22.8702	0.7687	BLOCK1
539929A03_20_2012-07-13_13-23_Area1_532	AB075848	3	155.1017	0.9271	BLOCK1
539929A03_20_2012-07-13_13-23_Area1_532	AB075864	3	1380.8494	0.9574	BLOCK1
539929A03_20_2012-07-13_13-23_Area1_532	AB075868	3	528.0124	0.9740	BLOCK1
539929A03_20_2012-07-13_13-23_Area1_532	AB075869	3	42.0221	0.8579	BLOCK1
539929A03_20_2012-07-13_13-23_Area1_532	AB076184	3	5978.9166	0.9889	BLOCK1
539929A03_20_2012-07-13_13-23_Area1_532	AB076384	3	23530.1575	0.9947	BLOCK1
539929A03_20_2012-07-13_13-23_Area1_532	AB077043	3	21.4895	0.7238	BLOCK1
539929A03_20_2012-07-13_13-23_Area1_532	AB077207	3	21937.1671	0.9965	BLOCK1
539929A03_20_2012-07-13_13-23_Area1_532	AB077208	3	20003.7016	0.9917	BLOCK1
539929A03_20_2012-07-13_13-23_Area1_532	AB078026	3	1707.8012	0.9472	BLOCK1
539929A03_20_2012-07-13_13-23_Area1_532	AB078780	3	17.0021	0.7366	BLOCK1
539929A03_20_2012-07-13_13-23_Area1_532	AB078876	3	25.7667	0.7822	BLOCK1
539929A03_20_2012-07-13_13-23_Area1_532	AB079778	3	1685.7558	0.9857	BLOCK1
539929A03_20_2012-07-13_13-23_Area1_532	AB080587	3	591.4508	0.9674	BLOCK1
539929A03_20_2012-07-13_13-23_Area1_532	AB082524	3	777.6433	0.9814	BLOCK1
539929A03_20_2012-07-13_13-23_Area1_532	AB082528	3	24.7983	0.7935	BLOCK1
539929A03_20_2012-07-13_13-23_Area1_532	AB082533	3	1503.0339	0.9852	BLOCK1
539929A03_20_2012-07-13_13-23_Area1_532	AB084087	3	10.4433	0.6414	BLOCK1
539929A03_20_2012-07-13_13-23_Area1_532	AB084281	3	4788.1193	0.9912	BLOCK1
539929A03_20_2012-07-13_13-23_Area1_532	AB084459	3	22290.8382	0.9956	BLOCK1
539929A03_20_2012-07-13_13-23_Area1_532	AB085683	3	5.9481	0.6403	BLOCK1
539929A03_20_2012-07-13_13-23_Area1_532	AB085843	3	19.0794	0.6819	BLOCK1
539929A03_20_2012-07-13_13-23_Area1_532	AB085901	3	7.3432	0.5770	BLOCK1
539929A03_20_2012-07-13_13-23_Area1_532	AB086378	3	19.8192	0.7781	BLOCK1
539929A03_20_2012-07-13_13-23_Area1_532	AB088047	3	3648.5223	0.9898	BLOCK1
539929A03_20_2012-07-13_13-23_Area1_532	AB088847	3	18.2770	0.7492	BLOCK1
539929A03_20_2012-07-13_13-23_Area1_532	AB089958	3	2718.3945	0.9844	BLOCK1
539929A03_20_2012-07-13_13-23_Area1_532	AB093548	3	424.1267	0.9691	BLOCK1
539929A03_20_2012-07-13_13-23_Area1_532	AB094146	3	5818.1183	0.9898	BLOCK1
539929A03_20_2012-07-13_13-23_Area1_532	AB095365	3	16.1159	0.7159	BLOCK1
539929A03_20_2012-07-13_13-23_Area1_532	AB095933	3	16327.6765	0.9951	BLOCK1
539929A03_20_2012-07-13_13-23_Area1_532	AB095935	3	39.8050	0.8831	BLOCK1
539929A03_20_2012-07-13_13-23_Area1_532	AB095936	3	2395.5596	0.9840	BLOCK1
539929A03_20_2012-07-13_13-23_Area1_532	AB096679	3	58.2624	0.8483	BLOCK1
539929A03_20_2012-07-13_13-23_Area1_532	AB096680	3	58.9562	0.7849	BLOCK1
539929A03_20_2012-07-13_13-23_Area1_532	AB096935	3	22.7404	0.6950	BLOCK1
539929A03_20_2012-07-13_13-23_Area1_532	AB096937	3	13.8715	0.6657	BLOCK1
539929A03_20_2012-07-13_13-23_Area1_532	AB096939	3	24.6322	0.6622	BLOCK1
539929A03_20_2012-07-13_13-23_Area1_532	AB096941	3	7.7716	0.5685	BLOCK1
539929A03_20_2012-07-13_13-23_Area1_532	AB096943	3	53.9099	0.8963	BLOCK1
539929A03_20_2012-07-13_13-23_Area1_532	AB096945	3	64.9276	0.7758	BLOCK1
539929A03_20_2012-07-13_13-23_Area1_532	AB096946	3	16.0328	0.7232	BLOCK1
539929A03_20_2012-07-13_13-23_Area1_532	AB096949	3	64.3046	0.8294	BLOCK1
539929A03_20_2012-07-13_13-23_Area1_532	AB096950	3	7.7985	0.5929	BLOCK1
539929A03_20_2012-07-13_13-23_Area1_532	AB096952	3	9.3252	0.6425	BLOCK1
539929A03_20_2012-07-13_13-23_Area1_532	AB096956	3	8.6428	0.6813	BLOCK1
539929A03_20_2012-07-13_13-23_Area1_532	AB096957	3	9.4980	0.6353	BLOCK1
539929A03_20_2012-07-13_13-23_Area1_532	AB096958	3	317.8712	0.9624	BLOCK1
539929A03_20_2012-07-13_13-23_Area1_532	AB096959	3	8.2629	0.6127	BLOCK1
539929A03_20_2012-07-13_13-23_Area1_532	AB096964	3	65.0070	0.8786	BLOCK1
539929A03_20_2012-07-13_13-23_Area1_532	AB097013	3	2663.8974	0.9883	BLOCK1
539929A03_20_2012-07-13_13-23_Area1_532	AB097018	3	11.0966	0.6498	BLOCK1
539929A03_20_2012-07-13_13-23_Area1_532	AB097021	3	22846.2397	0.9967	BLOCK1
539929A03_20_2012-07-13_13-23_Area1_532	AB100373	3	1186.0566	0.9843	BLOCK1
539929A03_20_2012-07-13_13-23_Area1_532	AB102644	3	29.5802	0.6949	BLOCK1
539929A03_20_2012-07-13_13-23_Area1_532	AB102716	3	6358.2208	0.9888	BLOCK1
539929A03_20_2012-07-13_13-23_Area1_532	AB102720	3	5897.1440	0.9910	BLOCK1
539929A03_20_2012-07-13_13-23_Area1_532	AB102793	3	106.4573	0.9371	BLOCK1
539929A03_20_2012-07-13_13-23_Area1_532	AB102795	3	177.0591	0.9528	BLOCK1
539929A03_20_2012-07-13_13-23_Area1_532	AB102799	3	2706.0874	0.9885	BLOCK1
539929A03_20_2012-07-13_13-23_Area1_532	AB102869	3	1147.6851	0.9834	BLOCK1
539929A03_20_2012-07-13_13-23_Area1_532	AB102884	3	9727.0272	0.9929	BLOCK1
539929A03_20_2012-07-13_13-23_Area1_532	AB102888	3	21.5442	0.7764	BLOCK1
539929A03_20_2012-07-13_13-23_Area1_532	AB102894	3	2626.8458	0.9882	BLOCK1
539929A03_20_2012-07-13_13-23_Area1_532	AB103083	3	1921.8796	0.9863	BLOCK1
539929A03_20_2012-07-13_13-23_Area1_532	AB103086	3	1404.2758	0.9851	BLOCK1
539929A03_20_2012-07-13_13-23_Area1_532	AB107353	3	2586.0958	0.9873	BLOCK1
539929A03_20_2012-07-13_13-23_Area1_532	AB109023	3	354.8857	0.9701	BLOCK1
539929A03_20_2012-07-13_13-23_Area1_532	AB109552	3	925.3316	0.9800	BLOCK1
539929A03_20_2012-07-13_13-23_Area1_532	AB110790	3	129.1083	0.9433	BLOCK1
539929A03_20_2012-07-13_13-23_Area1_532	AB110791	3	248.6007	0.9422	BLOCK1
539929A03_20_2012-07-13_13-23_Area1_532	AB112582	3	39.0972	0.8614	BLOCK1
539929A03_20_2012-07-13_13-23_Area1_532	AB112583	3	895.1864	0.9805	BLOCK1
539929A03_20_2012-07-13_13-23_Area1_532	AB113249	3	6797.7514	0.9924	BLOCK1
539929A03_20_2012-07-13_13-23_Area1_532	AB113382	3	9.3944	0.6843	BLOCK1
539929A03_20_2012-07-13_13-23_Area1_532	AB115332	3	1939.1766	0.9797	BLOCK1
539929A03_20_2012-07-13_13-23_Area1_532	AB117974	3	4612.4958	0.9909	BLOCK1
539929A03_20_2012-07-13_13-23_Area1_532	AB118749	3	42.4707	0.8581	BLOCK1
539929A03_20_2012-07-13_13-23_Area1_532	AB126077	3	65.3568	0.8335	BLOCK1
539929A03_20_2012-07-13_13-23_Area1_532	AB126828	3	12.6826	0.6665	BLOCK1
539929A03_20_2012-07-13_13-23_Area1_532	AB127078	3	58.6271	0.8952	BLOCK1
539929A03_20_2012-07-13_13-23_Area1_532	AB154416	3	5032.7058	0.9916	BLOCK1
539929A03_20_2012-07-13_13-23_Area1_532	AB158469	3	18.8929	0.7532	BLOCK1
539929A03_20_2012-07-13_13-23_Area1_532	AB158503	3	1638.3893	0.9865	BLOCK1
539929A03_20_2012-07-13_13-23_Area1_532	AB163437	3	1468.3617	0.9866	BLOCK1
539929A03_20_2012-07-13_13-23_Area1_532	AB163438	3	657.8940	0.9757	BLOCK1
539929A03_20_2012-07-13_13-23_Area1_532	AB163917	3	2516.3971	0.9884	BLOCK1
539929A03_20_2012-07-13_13-23_Area1_532	AB166669	3	615.4291	0.9778	BLOCK1
539929A03_20_2012-07-13_13-23_Area1_532	AB166670	3	1092.5712	0.9784	BLOCK1
539929A03_20_2012-07-13_13-23_Area1_532	AB176708	3	195.1941	0.9500	BLOCK1
539929A03_20_2012-07-13_13-23_Area1_532	AB177850	3	1028.6194	0.9803	BLOCK1
539929A03_20_2012-07-13_13-23_Area1_532	AB177859	3	3555.7758	0.9888	BLOCK1
539929A03_20_2012-07-13_13-23_Area1_532	AB180041	3	120.8516	0.7075	BLOCK1
539929A03_20_2012-07-13_13-23_Area1_532	AB180042	3	14.3284	0.7262	BLOCK1
539929A03_20_2012-07-13_13-23_Area1_532	AB180043	3	4.8814	0.5264	BLOCK1
539929A03_20_2012-07-13_13-23_Area1_532	AB185927	3	4674.6771	0.9655	BLOCK1
539929A03_20_2012-07-13_13-23_Area1_532	AB188306	3	25796.2394	0.9926	BLOCK1
539929A03_20_2012-07-13_13-23_Area1_532	AB188489	3	16.0053	0.7525	BLOCK1
539929A03_20_2012-07-13_13-23_Area1_532	AB188491	3	2575.3735	0.9870	BLOCK1
539929A03_20_2012-07-13_13-23_Area1_532	AB188493	3	11336.8274	0.9934	BLOCK1
539929A03_20_2012-07-13_13-23_Area1_532	AB188496	3	6128.4658	0.9897	BLOCK1
539929A03_20_2012-07-13_13-23_Area1_532	AB189172	3	64.2299	0.9144	BLOCK1
539929A03_20_2012-07-13_13-23_Area1_532	AB190910	3	1367.9185	0.9805	BLOCK1
539929A03_20_2012-07-13_13-23_Area1_532	AB191259	3	24880.8025	0.9947	BLOCK1
539929A03_20_2012-07-13_13-23_Area1_532	AB191261	3	26246.4866	0.9948	BLOCK1
539929A03_20_2012-07-13_13-23_Area1_532	AB194232	3	2425.4544	0.9873	BLOCK1
539929A03_20_2012-07-13_13-23_Area1_532	AB196634	3	174.9485	0.9253	BLOCK1
539929A03_20_2012-07-13_13-23_Area1_532	AB196635	3	17.4402	0.6661	BLOCK1
539929A03_20_2012-07-13_13-23_Area1_532	AB208789	3	1656.3463	0.9870	BLOCK1
539929A03_20_2012-07-13_13-23_Area1_532	AB208805	3	939.1791	0.9806	BLOCK1
539929A03_20_2012-07-13_13-23_Area1_532	AB208816	3	8100.0140	0.9906	BLOCK1
539929A03_20_2012-07-13_13-23_Area1_532	AB208831	3	4803.6416	0.9876	BLOCK1
539929A03_20_2012-07-13_13-23_Area1_532	AB208847	3	882.3249	0.9809	BLOCK1
539929A03_20_2012-07-13_13-23_Area1_532	AB208898	3	8.7660	0.6355	BLOCK1
539929A03_20_2012-07-13_13-23_Area1_532	AB208930	3	524.1572	0.9762	BLOCK1
539929A03_20_2012-07-13_13-23_Area1_532	AB208933	3	17248.4474	0.9928	BLOCK1
539929A03_20_2012-07-13_13-23_Area1_532	AB208935	3	7.7411	0.5857	BLOCK1
539929A03_20_2012-07-13_13-23_Area1_532	AB208963	3	8197.9239	0.9919	BLOCK1
539929A03_20_2012-07-13_13-23_Area1_532	AB208968	3	2473.8441	0.9868	BLOCK1
539929A03_20_2012-07-13_13-23_Area1_532	AB208975	3	11338.6374	0.9926	BLOCK1
539929A03_20_2012-07-13_13-23_Area1_532	AB209006	3	4674.7761	0.9871	BLOCK1
539929A03_20_2012-07-13_13-23_Area1_532	AB209057	3	8922.8383	0.9925	BLOCK1
539929A03_20_2012-07-13_13-23_Area1_532	AB209063	3	1335.9224	0.9839	BLOCK1
539929A03_20_2012-07-13_13-23_Area1_532	AB209070	3	2228.6225	0.9843	BLOCK1
539929A03_20_2012-07-13_13-23_Area1_532	AB209095	3	9487.7774	0.9921	BLOCK1
539929A03_20_2012-07-13_13-23_Area1_532	AB209109	3	2676.7977	0.9882	BLOCK1
539929A03_20_2012-07-13_13-23_Area1_532	AB209119	3	2297.4416	0.9879	BLOCK1
539929A03_20_2012-07-13_13-23_Area1_532	AB209120	3	12646.7616	0.9942	BLOCK1
539929A03_20_2012-07-13_13-23_Area1_532	AB209181	3	6.4189	0.5830	BLOCK1
539929A03_20_2012-07-13_13-23_Area1_532	AB209221	3	2577.8198	0.9859	BLOCK1
539929A03_20_2012-07-13_13-23_Area1_532	AB209244	3	8123.3572	0.9931	BLOCK1
539929A03_20_2012-07-13_13-23_Area1_532	AB209247	3	695.6549	0.9741	BLOCK1
539929A03_20_2012-07-13_13-23_Area1_532	AB209248	3	879.8055	0.9837	BLOCK1
539929A03_20_2012-07-13_13-23_Area1_532	AB209268	3	4785.0065	0.9913	BLOCK1
539929A03_20_2012-07-13_13-23_Area1_532	AB209269	3	9.2493	0.6429	BLOCK1
539929A03_20_2012-07-13_13-23_Area1_532	AB209288	3	405.1333	0.9726	BLOCK1
539929A03_20_2012-07-13_13-23_Area1_532	AB209302	3	3801.0758	0.9901	BLOCK1
539929A03_20_2012-07-13_13-23_Area1_532	AB209327	3	1633.6634	0.9867	BLOCK1
539929A03_20_2012-07-13_13-23_Area1_532	AB209385	3	677.9483	0.9807	BLOCK1
539929A03_20_2012-07-13_13-23_Area1_532	AB209387	3	825.2205	0.9638	BLOCK1
539929A03_20_2012-07-13_13-23_Area1_532	AB209399	3	9.4031	0.6328	BLOCK1
539929A03_20_2012-07-13_13-23_Area1_532	AB209409	3	13372.3874	0.9938	BLOCK1
539929A03_20_2012-07-13_13-23_Area1_532	AB209413	3	7564.9370	0.9918	BLOCK1
539929A03_20_2012-07-13_13-23_Area1_532	AB209506	3	7588.2033	0.9906	BLOCK1
539929A03_20_2012-07-13_13-23_Area1_532	AB209512	3	3143.1960	0.9059	BLOCK1
539929A03_20_2012-07-13_13-23_Area1_532	AB209513	3	160.3075	0.9444	BLOCK1
539929A03_20_2012-07-13_13-23_Area1_532	AB209537	3	3926.8883	0.9893	BLOCK1
539929A03_20_2012-07-13_13-23_Area1_532	AB209546	3	145.9758	0.9445	BLOCK1
539929A03_20_2012-07-13_13-23_Area1_532	AB209571	3	298.4487	0.9569	BLOCK1
539929A03_20_2012-07-13_13-23_Area1_532	AB209588	3	3808.5899	0.9894	BLOCK1
539929A03_20_2012-07-13_13-23_Area1_532	AB209620	3	57.6308	0.9103	BLOCK1
539929A03_20_2012-07-13_13-23_Area1_532	AB209633	3	16433.2441	0.9908	BLOCK1
539929A03_20_2012-07-13_13-23_Area1_532	AB209635	3	395.6524	0.9659	BLOCK1
539929A03_20_2012-07-13_13-23_Area1_532	AB209649	3	6134.3799	0.9753	BLOCK1
539929A03_20_2012-07-13_13-23_Area1_532	AB209669	3	2748.2362	0.9870	BLOCK1
539929A03_20_2012-07-13_13-23_Area1_532	AB209684	3	3098.0202	0.9885	BLOCK1
539929A03_20_2012-07-13_13-23_Area1_532	AB209693	3	6236.4366	0.9923	BLOCK1
539929A03_20_2012-07-13_13-23_Area1_532	AB209701	3	28.4165	0.7194	BLOCK1
539929A03_20_2012-07-13_13-23_Area1_532	AB209734	3	4061.9583	0.9730	BLOCK1
539929A03_20_2012-07-13_13-23_Area1_532	AB209736	3	6896.9028	0.9891	BLOCK1
539929A03_20_2012-07-13_13-23_Area1_532	AB209761	3	13.6670	0.6323	BLOCK1
539929A03_20_2012-07-13_13-23_Area1_532	AB209774	3	12.7042	0.6755	BLOCK1
539929A03_20_2012-07-13_13-23_Area1_532	AB209780	3	944.4902	0.9816	BLOCK1
539929A03_20_2012-07-13_13-23_Area1_532	AB209784	3	1520.7291	0.9806	BLOCK1
539929A03_20_2012-07-13_13-23_Area1_532	AB209790	3	10476.1697	0.9933	BLOCK1
539929A03_20_2012-07-13_13-23_Area1_532	AB209799	3	7629.7091	0.9897	BLOCK1
539929A03_20_2012-07-13_13-23_Area1_532	AB209812	3	6809.1849	0.9927	BLOCK1
539929A03_20_2012-07-13_13-23_Area1_532	AB209814	3	414.8256	0.9445	BLOCK1
539929A03_20_2012-07-13_13-23_Area1_532	AB209828	3	6534.8124	0.9908	BLOCK1
539929A03_20_2012-07-13_13-23_Area1_532	AB209832	3	26.4298	0.7380	BLOCK1
539929A03_20_2012-07-13_13-23_Area1_532	AB209864	3	17.5211	0.7199	BLOCK1
539929A03_20_2012-07-13_13-23_Area1_532	AB209877	3	3471.9874	0.9875	BLOCK1
539929A03_20_2012-07-13_13-23_Area1_532	AB209907	3	1576.2780	0.9843	BLOCK1
539929A03_20_2012-07-13_13-23_Area1_532	AB209917	3	1051.9745	0.9820	BLOCK1
539929A03_20_2012-07-13_13-23_Area1_532	AB210004	3	10.9845	0.6526	BLOCK1
539929A03_20_2012-07-13_13-23_Area1_532	AB210005	3	1047.0266	0.9809	BLOCK1
539929A03_20_2012-07-13_13-23_Area1_532	AB210019	3	7290.3147	0.9920	BLOCK1
539929A03_20_2012-07-13_13-23_Area1_532	AB210027	3	9.8146	0.6357	BLOCK1
539929A03_20_2012-07-13_13-23_Area1_532	AB210040	3	28.6883	0.7582	BLOCK1
539929A03_20_2012-07-13_13-23_Area1_532	AB210041	3	258.6158	0.9475	BLOCK1
539929A03_20_2012-07-13_13-23_Area1_532	AB210045	3	792.3913	0.9738	BLOCK1
539929A03_20_2012-07-13_13-23_Area1_532	AB212048	3	2401.4933	0.9895	BLOCK1
539929A03_20_2012-07-13_13-23_Area1_532	AB219764	3	11.9851	0.7025	BLOCK1
539929A03_20_2012-07-13_13-23_Area1_532	AB231715	3	1328.5415	0.9867	BLOCK1
539929A03_20_2012-07-13_13-23_Area1_532	AB231740	3	23.3888	0.8200	BLOCK1
539929A03_20_2012-07-13_13-23_Area1_532	AB231745	3	56.7508	0.8393	BLOCK1
539929A03_20_2012-07-13_13-23_Area1_532	AB231747	3	63.4617	0.8790	BLOCK1
539929A03_20_2012-07-13_13-23_Area1_532	AB231748	3	9.5799	0.7134	BLOCK1
539929A03_20_2012-07-13_13-23_Area1_532	AB231766	3	31.3675	0.8165	BLOCK1
539929A03_20_2012-07-13_13-23_Area1_532	AB235153	3	137.4478	0.9104	BLOCK1
539929A03_20_2012-07-13_13-23_Area1_532	AF000424	3	26.5341	0.7453	BLOCK1
539929A03_20_2012-07-13_13-23_Area1_532	AF000425	3	38.4096	0.8475	BLOCK1
539929A03_20_2012-07-13_13-23_Area1_532	AF001542	3	17050.9408	0.9938	BLOCK1
539929A03_20_2012-07-13_13-23_Area1_532	AF001903	3	10184.5794	0.9933	BLOCK1
539929A03_20_2012-07-13_13-23_Area1_532	AF001947	3	6291.8510	0.9904	BLOCK1
539929A03_20_2012-07-13_13-23_Area1_532	AF002256	3	19.7229	0.7937	BLOCK1
539929A03_20_2012-07-13_13-23_Area1_532	AF002672	3	47.8316	0.7642	BLOCK1
539929A03_20_2012-07-13_13-23_Area1_532	AF004230	3	12176.4033	0.9943	BLOCK1
539929A03_20_2012-07-13_13-23_Area1_532	AF004427	3	74.1214	0.9038	BLOCK1
539929A03_20_2012-07-13_13-23_Area1_532	AF004711	3	13.1859	0.6207	BLOCK1
539929A03_20_2012-07-13_13-23_Area1_532	AF005482	3	9502.8242	0.9925	BLOCK1
539929A03_20_2012-07-13_13-23_Area1_532	AF005632	3	413.0585	0.9659	BLOCK1
539929A03_20_2012-07-13_13-23_Area1_532	AF006516	3	864.2566	0.9829	BLOCK1
539929A03_20_2012-07-13_13-23_Area1_532	AF007170	3	424.9438	0.9700	BLOCK1
539929A03_20_2012-07-13_13-23_Area1_532	AF009039	3	407.2116	0.9722	BLOCK1
539929A03_20_2012-07-13_13-23_Area1_532	AF009221	3	27.3867	0.7721	BLOCK1
539929A03_20_2012-07-13_13-23_Area1_532	AF009616	3	4318.7659	0.9852	BLOCK1
539929A03_20_2012-07-13_13-23_Area1_532	AF009641	3	40.8818	0.8283	BLOCK1
539929A03_20_2012-07-13_13-23_Area1_532	AF010447	3	120.8006	0.9514	BLOCK1
539929A03_20_2012-07-13_13-23_Area1_532	AF011390	3	23.2849	0.7975	BLOCK1
539929A03_20_2012-07-13_13-23_Area1_532	AF011406	3	25.2181	0.7965	BLOCK1
539929A03_20_2012-07-13_13-23_Area1_532	AF011794	3	701.7724	0.9814	BLOCK1
539929A03_20_2012-07-13_13-23_Area1_532	AF014794	3	2726.7223	0.9766	BLOCK1
539929A03_20_2012-07-13_13-23_Area1_532	AF014924	3	25.0316	0.8298	BLOCK1
539929A03_20_2012-07-13_13-23_Area1_532	AF015185	3	2682.6799	0.9885	BLOCK1
539929A03_20_2012-07-13_13-23_Area1_532	AF015524	3	40.0416	0.8472	BLOCK1
539929A03_20_2012-07-13_13-23_Area1_532	AF015598	3	15142.7606	0.9944	BLOCK1
539929A03_20_2012-07-13_13-23_Area1_532	AF015730	3	120.8589	0.9414	BLOCK1
539929A03_20_2012-07-13_13-23_Area1_532	AF016535	3	16404.1500	0.9941	BLOCK1
539929A03_20_2012-07-13_13-23_Area1_532	AF017633	3	4606.8321	0.9893	BLOCK1
539929A03_20_2012-07-13_13-23_Area1_532	AF017635	3	15163.1266	0.9941	BLOCK1
539929A03_20_2012-07-13_13-23_Area1_532	AF019381	3	13.1524	0.7036	BLOCK1
539929A03_20_2012-07-13_13-23_Area1_532	AF020340	3	37.0887	0.7915	BLOCK1
539929A03_20_2012-07-13_13-23_Area1_532	AF020544	3	3286.3541	0.9896	BLOCK1
539929A03_20_2012-07-13_13-23_Area1_532	AF023259	3	12.0006	0.6395	BLOCK1
539929A03_20_2012-07-13_13-23_Area1_532	AF023266	3	15060.9308	0.9948	BLOCK1
539929A03_20_2012-07-13_13-23_Area1_532	AF023450	3	24.7887	0.8003	BLOCK1
539929A03_20_2012-07-13_13-23_Area1_532	AF023466	3	9.4631	0.5841	BLOCK1
539929A03_20_2012-07-13_13-23_Area1_532	AF023612	3	2330.0195	0.9860	BLOCK1
539929A03_20_2012-07-13_13-23_Area1_532	AF025531	3	47.6999	0.8483	BLOCK1
539929A03_20_2012-07-13_13-23_Area1_532	AF026219	3	13015.2035	0.9946	BLOCK1
539929A03_20_2012-07-13_13-23_Area1_532	AF026445	3	3960.5541	0.9901	BLOCK1
539929A03_20_2012-07-13_13-23_Area1_532	AF027169	3	2610.1208	0.9860	BLOCK1
539929A03_20_2012-07-13_13-23_Area1_532	AF027406	3	125.4104	0.9245	BLOCK1
539929A03_20_2012-07-13_13-23_Area1_532	AF027515	3	8062.4311	0.9926	BLOCK1
539929A03_20_2012-07-13_13-23_Area1_532	AF028785	3	881.0285	0.9813	BLOCK1
539929A03_20_2012-07-13_13-23_Area1_532	AF028825	3	346.8885	0.9474	BLOCK1
539929A03_20_2012-07-13_13-23_Area1_532	AF029899	3	17.4515	0.6699	BLOCK1
539929A03_20_2012-07-13_13-23_Area1_532	AF031136	3	25.2008	0.8439	BLOCK1
539929A03_20_2012-07-13_13-23_Area1_532	AF031469	3	3501.7820	0.9896	BLOCK1
539929A03_20_2012-07-13_13-23_Area1_532	AF031549	3	6.6494	0.6314	BLOCK1
539929A03_20_2012-07-13_13-23_Area1_532	AF032105	3	9267.4920	0.9901	BLOCK1
539929A03_20_2012-07-13_13-23_Area1_532	AF032906	3	391.4349	0.9657	BLOCK1
539929A03_20_2012-07-13_13-23_Area1_532	AF033861	3	9366.2963	0.9902	BLOCK1
539929A03_20_2012-07-13_13-23_Area1_532	AF034198	3	5589.6220	0.9910	BLOCK1
539929A03_20_2012-07-13_13-23_Area1_532	AF034373	3	16610.6949	0.9947	BLOCK1
539929A03_20_2012-07-13_13-23_Area1_532	AF034374	3	1629.3516	0.9808	BLOCK1
539929A03_20_2012-07-13_13-23_Area1_532	AF035582	3	1818.5440	0.9830	BLOCK1
539929A03_20_2012-07-13_13-23_Area1_532	AF035947	3	727.1006	0.9797	BLOCK1
539929A03_20_2012-07-13_13-23_Area1_532	AF036270	3	6.6801	0.6367	BLOCK1
539929A03_20_2012-07-13_13-23_Area1_532	AF036892	3	1628.7349	0.9870	BLOCK1
539929A03_20_2012-07-13_13-23_Area1_532	AF037626	3	206.9399	0.9470	BLOCK1
539929A03_20_2012-07-13_13-23_Area1_532	AF038602	3	73.7316	0.8029	BLOCK1
539929A03_20_2012-07-13_13-23_Area1_532	AF039217	3	1266.9695	0.9835	BLOCK1
539929A03_20_2012-07-13_13-23_Area1_532	AF039390	3	1474.3705	0.9865	BLOCK1
539929A03_20_2012-07-13_13-23_Area1_532	AF039692	3	1446.7516	0.9857	BLOCK1
539929A03_20_2012-07-13_13-23_Area1_532	AF039693	3	1376.2527	0.9860	BLOCK1
539929A03_20_2012-07-13_13-23_Area1_532	AF039699	3	33.4799	0.7678	BLOCK1
539929A03_20_2012-07-13_13-23_Area1_532	AF040260	3	17725.5203	0.9913	BLOCK1
539929A03_20_2012-07-13_13-23_Area1_532	AF041336	3	10766.7765	0.9926	BLOCK1
539929A03_20_2012-07-13_13-23_Area1_532	AF042080	3	11.0367	0.6686	BLOCK1
539929A03_20_2012-07-13_13-23_Area1_532	AF045583	3	3601.0607	0.9905	BLOCK1
539929A03_20_2012-07-13_13-23_Area1_532	AF046024	3	7102.6369	0.9925	BLOCK1
539929A03_20_2012-07-13_13-23_Area1_532	AF049090	3	2711.7850	0.9889	BLOCK1
539929A03_20_2012-07-13_13-23_Area1_532	AF049227	3	11114.1049	0.9936	BLOCK1
539929A03_20_2012-07-13_13-23_Area1_532	AF049884	3	1861.9716	0.9875	BLOCK1
539929A03_20_2012-07-13_13-23_Area1_532	AF050145	3	83.6974	0.9333	BLOCK1
539929A03_20_2012-07-13_13-23_Area1_532	AF051852	3	2589.1991	0.9872	BLOCK1
539929A03_20_2012-07-13_13-23_Area1_532	AF052059	3	11011.4093	0.9928	BLOCK1
539929A03_20_2012-07-13_13-23_Area1_532	AF052110	3	4291.5014	0.9898	BLOCK1
539929A03_20_2012-07-13_13-23_Area1_532	AF054176	3	30.1830	0.7711	BLOCK1
539929A03_20_2012-07-13_13-23_Area1_532	AF054505	3	9299.8704	0.9896	BLOCK1
539929A03_20_2012-07-13_13-23_Area1_532	AF054506	3	8405.2124	0.9923	BLOCK1
539929A03_20_2012-07-13_13-23_Area1_532	AF054589	3	10.2179	0.6539	BLOCK1
539929A03_20_2012-07-13_13-23_Area1_532	AF054816	3	10.3933	0.6658	BLOCK1
539929A03_20_2012-07-13_13-23_Area1_532	AF054818	3	7.1773	0.6095	BLOCK1
539929A03_20_2012-07-13_13-23_Area1_532	AF056320	3	4637.3933	0.9899	BLOCK1
539929A03_20_2012-07-13_13-23_Area1_532	AF057169	3	44.3511	0.8869	BLOCK1
539929A03_20_2012-07-13_13-23_Area1_532	AF057170	3	49.7008	0.8976	BLOCK1
539929A03_20_2012-07-13_13-23_Area1_532	AF057569	3	8112.4308	0.9932	BLOCK1
539929A03_20_2012-07-13_13-23_Area1_532	AF060152	3	91.3674	0.9184	BLOCK1
539929A03_20_2012-07-13_13-23_Area1_532	AF061241	3	679.2408	0.9798	BLOCK1
539929A03_20_2012-07-13_13-23_Area1_532	AF061261	3	3484.1187	0.9907	BLOCK1
539929A03_20_2012-07-13_13-23_Area1_532	AF062085	3	2098.0220	0.9848	BLOCK1
539929A03_20_2012-07-13_13-23_Area1_532	AF063002	3	12.2949	0.6819	BLOCK1
539929A03_20_2012-07-13_13-23_Area1_532	AF063601	3	150.5265	0.9527	BLOCK1
539929A03_20_2012-07-13_13-23_Area1_532	AF063603	3	4018.3240	0.9868	BLOCK1
539929A03_20_2012-07-13_13-23_Area1_532	AF063823	3	6.4394	0.5475	BLOCK1
539929A03_20_2012-07-13_13-23_Area1_532	AF063824	3	4.7313	0.5948	BLOCK1
539929A03_20_2012-07-13_13-23_Area1_532	AF064484	3	347.0958	0.9642	BLOCK1
539929A03_20_2012-07-13_13-23_Area1_532	AF064493	3	9.1169	0.6320	BLOCK1
539929A03_20_2012-07-13_13-23_Area1_532	AF064599	3	1793.8274	0.9859	BLOCK1
539929A03_20_2012-07-13_13-23_Area1_532	AF064605	3	5815.2204	0.9909	BLOCK1
539929A03_20_2012-07-13_13-23_Area1_532	AF064770	3	2399.6208	0.9880	BLOCK1
539929A03_20_2012-07-13_13-23_Area1_532	AF064771	3	2506.9516	0.9871	BLOCK1
539929A03_20_2012-07-13_13-23_Area1_532	AF064819	3	11.8832	0.6478	BLOCK1
539929A03_20_2012-07-13_13-23_Area1_532	AF064842	3	27.7020	0.7401	BLOCK1
539929A03_20_2012-07-13_13-23_Area1_532	AF067802	3	2859.3808	0.9891	BLOCK1
539929A03_20_2012-07-13_13-23_Area1_532	AF068181	3	9.0367	0.6459	BLOCK1
539929A03_20_2012-07-13_13-23_Area1_532	AF068286	3	28.9226	0.6713	BLOCK1
539929A03_20_2012-07-13_13-23_Area1_532	AF068846	3	11926.5064	0.9930	BLOCK1
539929A03_20_2012-07-13_13-23_Area1_532	AF069054	3	800.1399	0.9776	BLOCK1
539929A03_20_2012-07-13_13-23_Area1_532	AF069250	3	2319.1044	0.9887	BLOCK1
539929A03_20_2012-07-13_13-23_Area1_532	AF070658	3	7262.5258	0.9898	BLOCK1
539929A03_20_2012-07-13_13-23_Area1_532	AF071111	3	111.4047	0.9417	BLOCK1
539929A03_20_2012-07-13_13-23_Area1_532	AF071476	3	19.7069	0.6541	BLOCK1
539929A03_20_2012-07-13_13-23_Area1_532	AF071798	3	4374.4067	0.9890	BLOCK1
539929A03_20_2012-07-13_13-23_Area1_532	AF071884	3	612.9399	0.9745	BLOCK1
539929A03_20_2012-07-13_13-23_Area1_532	AF072164	3	220.8791	0.9259	BLOCK1
539929A03_20_2012-07-13_13-23_Area1_532	AF072814	3	2603.8518	0.9878	BLOCK1
539929A03_20_2012-07-13_13-23_Area1_532	AF072902	3	14402.0199	0.9947	BLOCK1
539929A03_20_2012-07-13_13-23_Area1_532	AF073727	3	12468.3216	0.9844	BLOCK1
539929A03_20_2012-07-13_13-23_Area1_532	AF074087	3	42.9701	0.8560	BLOCK1
539929A03_20_2012-07-13_13-23_Area1_532	AF074480	3	9.9118	0.6541	BLOCK1
539929A03_20_2012-07-13_13-23_Area1_532	AF075587	3	3206.3564	0.9790	BLOCK1
539929A03_20_2012-07-13_13-23_Area1_532	AF077199	3	7489.7210	0.9920	BLOCK1
539929A03_20_2012-07-13_13-23_Area1_532	AF077964	3	15497.8724	0.9950	BLOCK1
539929A03_20_2012-07-13_13-23_Area1_532	AF077969	3	16484.2724	0.9939	BLOCK1
539929A03_20_2012-07-13_13-23_Area1_532	AF078550	3	350.3712	0.9692	BLOCK1
539929A03_20_2012-07-13_13-23_Area1_532	AF078843	3	5130.1058	0.9895	BLOCK1
539929A03_20_2012-07-13_13-23_Area1_532	AF078867	3	14663.0949	0.9927	BLOCK1
539929A03_20_2012-07-13_13-23_Area1_532	AF079529	3	25.1660	0.7915	BLOCK1
539929A03_20_2012-07-13_13-23_Area1_532	AF084530	3	2189.1949	0.9873	BLOCK1
539929A03_20_2012-07-13_13-23_Area1_532	AF085359	3	2444.8574	0.9811	BLOCK1
539929A03_20_2012-07-13_13-23_Area1_532	AF086451	3	9.6760	0.6382	BLOCK1
539929A03_20_2012-07-13_13-23_Area1_532	AF086629	3	8091.5383	0.9895	BLOCK1
539929A03_20_2012-07-13_13-23_Area1_532	AF086908	3	2031.9866	0.9863	BLOCK1
539929A03_20_2012-07-13_13-23_Area1_532	AF087853	3	852.0799	0.9761	BLOCK1
539929A03_20_2012-07-13_13-23_Area1_532	AF087872	3	6850.0158	0.9919	BLOCK1
539929A03_20_2012-07-13_13-23_Area1_532	AF087890	3	4769.9541	0.9855	BLOCK1
539929A03_20_2012-07-13_13-23_Area1_532	AF087940	3	12.7689	0.7218	BLOCK1
539929A03_20_2012-07-13_13-23_Area1_532	AF089841	3	27.6011	0.8370	BLOCK1
539929A03_20_2012-07-13_13-23_Area1_532	AF090116	3	19.1049	0.7436	BLOCK1
539929A03_20_2012-07-13_13-23_Area1_532	AF090423	3	14121.3391	0.9931	BLOCK1
539929A03_20_2012-07-13_13-23_Area1_532	AF090693	3	6.4851	0.5541	BLOCK1
539929A03_20_2012-07-13_13-23_Area1_532	AF090884	3	31.3885	0.8357	BLOCK1
539929A03_20_2012-07-13_13-23_Area1_532	AF090890	3	34.5515	0.8646	BLOCK1
539929A03_20_2012-07-13_13-23_Area1_532	AF090898	3	251.9694	0.9381	BLOCK1
539929A03_20_2012-07-13_13-23_Area1_532	AF090899	3	10.6198	0.6522	BLOCK1
539929A03_20_2012-07-13_13-23_Area1_532	AF090903	3	143.3533	0.9461	BLOCK1
539929A03_20_2012-07-13_13-23_Area1_532	AF090905	3	397.4108	0.9709	BLOCK1
539929A03_20_2012-07-13_13-23_Area1_532	AF090907	3	116.1125	0.9479	BLOCK1
539929A03_20_2012-07-13_13-23_Area1_532	AF090908	3	39.5421	0.8588	BLOCK1
539929A03_20_2012-07-13_13-23_Area1_532	AF090909	3	222.3277	0.9600	BLOCK1
539929A03_20_2012-07-13_13-23_Area1_532	AF090919	3	193.4891	0.9555	BLOCK1
539929A03_20_2012-07-13_13-23_Area1_532	AF090921	3	218.8725	0.9570	BLOCK1
539929A03_20_2012-07-13_13-23_Area1_532	AF090926	3	244.9195	0.9630	BLOCK1
539929A03_20_2012-07-13_13-23_Area1_532	AF090927	3	1135.8409	0.9821	BLOCK1
539929A03_20_2012-07-13_13-23_Area1_532	AF090928	3	3543.0832	0.9428	BLOCK1
539929A03_20_2012-07-13_13-23_Area1_532	AF090930	3	354.1974	0.9627	BLOCK1
539929A03_20_2012-07-13_13-23_Area1_532	AF090933	3	165.8799	0.9547	BLOCK1
539929A03_20_2012-07-13_13-23_Area1_532	AF090934	3	21.7999	0.7052	BLOCK1
539929A03_20_2012-07-13_13-23_Area1_532	AF090937	3	62.5830	0.8515	BLOCK1
539929A03_20_2012-07-13_13-23_Area1_532	AF090938	3	1115.2108	0.9720	BLOCK1
539929A03_20_2012-07-13_13-23_Area1_532	AF090940	3	3452.0849	0.9895	BLOCK1
539929A03_20_2012-07-13_13-23_Area1_532	AF090941	3	165.3199	0.9537	BLOCK1
539929A03_20_2012-07-13_13-23_Area1_532	AF091073	3	8855.8845	0.9930	BLOCK1
539929A03_20_2012-07-13_13-23_Area1_532	AF091395	3	9094.4064	0.9823	BLOCK1
539929A03_20_2012-07-13_13-23_Area1_532	AF092511	3	8282.9924	0.9927	BLOCK1
539929A03_20_2012-07-13_13-23_Area1_532	AF092844	3	13618.7329	0.9909	BLOCK1
539929A03_20_2012-07-13_13-23_Area1_532	AF093825	3	2461.3758	0.9860	BLOCK1
539929A03_20_2012-07-13_13-23_Area1_532	AF095736	3	7397.8241	0.9921	BLOCK1
539929A03_20_2012-07-13_13-23_Area1_532	AF095737	3	4951.0758	0.9842	BLOCK1
539929A03_20_2012-07-13_13-23_Area1_532	AF095771	3	797.3808	0.9705	BLOCK1
539929A03_20_2012-07-13_13-23_Area1_532	AF096300	3	19326.1899	0.9951	BLOCK1
539929A03_20_2012-07-13_13-23_Area1_532	AF096304	3	12950.8174	0.9943	BLOCK1
539929A03_20_2012-07-13_13-23_Area1_532	AF097431	3	12695.1774	0.9932	BLOCK1
539929A03_20_2012-07-13_13-23_Area1_532	AF097493	3	2304.0491	0.9877	BLOCK1
539929A03_20_2012-07-13_13-23_Area1_532	AF099740	3	173.5129	0.9334	BLOCK1
539929A03_20_2012-07-13_13-23_Area1_532	AF100541	3	7.3080	0.5898	BLOCK1
539929A03_20_2012-07-13_13-23_Area1_532	AF101728	3	20.5588	0.7997	BLOCK1
539929A03_20_2012-07-13_13-23_Area1_532	AF104266	3	2606.7612	0.9885	BLOCK1
539929A03_20_2012-07-13_13-23_Area1_532	AF104304	3	951.2759	0.9830	BLOCK1
539929A03_20_2012-07-13_13-23_Area1_532	AF105151	3	6193.6126	0.9916	BLOCK1
539929A03_20_2012-07-13_13-23_Area1_532	AF105278	3	15867.3916	0.9946	BLOCK1
539929A03_20_2012-07-13_13-23_Area1_532	AF106685	3	2284.9566	0.9861	BLOCK1
539929A03_20_2012-07-13_13-23_Area1_532	AF106911	3	12.0896	0.7094	BLOCK1
539929A03_20_2012-07-13_13-23_Area1_532	AF107493	3	578.8926	0.9752	BLOCK1
539929A03_20_2012-07-13_13-23_Area1_532	AF107619	3	8.9164	0.6093	BLOCK1
539929A03_20_2012-07-13_13-23_Area1_532	AF109190	3	12.5960	0.6743	BLOCK1
539929A03_20_2012-07-13_13-23_Area1_532	AF109294	3	2592.0824	0.8797	BLOCK1
539929A03_20_2012-07-13_13-23_Area1_532	AF109355	3	9820.9245	0.9923	BLOCK1
539929A03_20_2012-07-13_13-23_Area1_532	AF109733	3	9632.2810	0.9923	BLOCK1
539929A03_20_2012-07-13_13-23_Area1_532	AF111113	3	876.8416	0.9824	BLOCK1
539929A03_20_2012-07-13_13-23_Area1_532	AF111344	3	4727.6329	0.9903	BLOCK1
539929A03_20_2012-07-13_13-23_Area1_532	AF111708	3	9751.3166	0.9907	BLOCK1
539929A03_20_2012-07-13_13-23_Area1_532	AF111804	3	745.5266	0.9786	BLOCK1
539929A03_20_2012-07-13_13-23_Area1_532	AF111848	3	20.8989	0.7391	BLOCK1
539929A03_20_2012-07-13_13-23_Area1_532	AF111851	3	614.1899	0.9780	BLOCK1
539929A03_20_2012-07-13_13-23_Area1_532	AF112221	3	1336.9529	0.9827	BLOCK1
539929A03_20_2012-07-13_13-23_Area1_532	AF113009	3	232.9974	0.9555	BLOCK1
539929A03_20_2012-07-13_13-23_Area1_532	AF113010	3	7.9869	0.6668	BLOCK1
539929A03_20_2012-07-13_13-23_Area1_532	AF113012	3	13.1372	0.6621	BLOCK1
539929A03_20_2012-07-13_13-23_Area1_532	AF113013	3	1667.4630	0.9855	BLOCK1
539929A03_20_2012-07-13_13-23_Area1_532	AF113673	3	4440.4660	0.9904	BLOCK1
539929A03_20_2012-07-13_13-23_Area1_532	AF113687	3	8.6428	0.6193	BLOCK1
539929A03_20_2012-07-13_13-23_Area1_532	AF113698	3	7.6653	0.6226	BLOCK1
539929A03_20_2012-07-13_13-23_Area1_532	AF114165	3	9.6641	0.6624	BLOCK1
539929A03_20_2012-07-13_13-23_Area1_532	AF114264	3	256.0402	0.9594	BLOCK1
539929A03_20_2012-07-13_13-23_Area1_532	AF114817	3	5470.9041	0.9874	BLOCK1
539929A03_20_2012-07-13_13-23_Area1_532	AF115265	3	521.5988	0.9781	BLOCK1
539929A03_20_2012-07-13_13-23_Area1_532	AF115266	3	151.2036	0.9455	BLOCK1
539929A03_20_2012-07-13_13-23_Area1_532	AF116273	3	9719.3602	0.9925	BLOCK1
539929A03_20_2012-07-13_13-23_Area1_532	AF116508	3	32.1463	0.8263	BLOCK1
539929A03_20_2012-07-13_13-23_Area1_532	AF116545	3	787.1281	0.9798	BLOCK1
539929A03_20_2012-07-13_13-23_Area1_532	AF116601	3	151.1443	0.9400	BLOCK1
539929A03_20_2012-07-13_13-23_Area1_532	AF116603	3	15.2696	0.7483	BLOCK1
539929A03_20_2012-07-13_13-23_Area1_532	AF116605	3	13.0416	0.7016	BLOCK1
539929A03_20_2012-07-13_13-23_Area1_532	AF116611	3	371.0733	0.9024	BLOCK1
539929A03_20_2012-07-13_13-23_Area1_532	AF116614	3	22268.4311	0.9895	BLOCK1
539929A03_20_2012-07-13_13-23_Area1_532	AF116619	3	116.9749	0.9431	BLOCK1
539929A03_20_2012-07-13_13-23_Area1_532	AF116626	3	64.3783	0.9050	BLOCK1
539929A03_20_2012-07-13_13-23_Area1_532	AF116629	3	18.8190	0.7189	BLOCK1
539929A03_20_2012-07-13_13-23_Area1_532	AF116641	3	154.8006	0.9481	BLOCK1
539929A03_20_2012-07-13_13-23_Area1_532	AF116649	3	330.9962	0.9591	BLOCK1
539929A03_20_2012-07-13_13-23_Area1_532	AF116651	3	115.9926	0.9347	BLOCK1
539929A03_20_2012-07-13_13-23_Area1_532	AF116661	3	7.5718	0.6512	BLOCK1
539929A03_20_2012-07-13_13-23_Area1_532	AF116663	3	485.6166	0.9746	BLOCK1
539929A03_20_2012-07-13_13-23_Area1_532	AF116664	3	6517.3899	0.9892	BLOCK1
539929A03_20_2012-07-13_13-23_Area1_532	AF116665	3	271.2485	0.9623	BLOCK1
539929A03_20_2012-07-13_13-23_Area1_532	AF116668	3	10.4247	0.6954	BLOCK1
539929A03_20_2012-07-13_13-23_Area1_532	AF116672	3	1265.7651	0.9839	BLOCK1
539929A03_20_2012-07-13_13-23_Area1_532	AF116673	3	47.1247	0.8769	BLOCK1
539929A03_20_2012-07-13_13-23_Area1_532	AF116675	3	356.4550	0.9708	BLOCK1
539929A03_20_2012-07-13_13-23_Area1_532	AF116677	3	269.7308	0.9665	BLOCK1
539929A03_20_2012-07-13_13-23_Area1_532	AF116678	3	27.7970	0.8119	BLOCK1
539929A03_20_2012-07-13_13-23_Area1_532	AF116680	3	65.5030	0.9165	BLOCK1
539929A03_20_2012-07-13_13-23_Area1_532	AF116688	3	408.6691	0.9724	BLOCK1
539929A03_20_2012-07-13_13-23_Area1_532	AF116691	3	246.0808	0.9316	BLOCK1
539929A03_20_2012-07-13_13-23_Area1_532	AF116704	3	2401.7394	0.9869	BLOCK1
539929A03_20_2012-07-13_13-23_Area1_532	AF116706	3	146.9849	0.9408	BLOCK1
539929A03_20_2012-07-13_13-23_Area1_532	AF116714	3	80.5483	0.9101	BLOCK1
539929A03_20_2012-07-13_13-23_Area1_532	AF116718	3	10703.7577	0.9906	BLOCK1
539929A03_20_2012-07-13_13-23_Area1_532	AF116723	3	63.5608	0.9167	BLOCK1
539929A03_20_2012-07-13_13-23_Area1_532	AF116725	3	621.6219	0.9417	BLOCK1
539929A03_20_2012-07-13_13-23_Area1_532	AF116728	3	22.5237	0.7168	BLOCK1
539929A03_20_2012-07-13_13-23_Area1_532	AF117229	3	4725.8908	0.9908	BLOCK1
539929A03_20_2012-07-13_13-23_Area1_532	AF117233	3	8080.5753	0.9914	BLOCK1
539929A03_20_2012-07-13_13-23_Area1_532	AF118062	3	6.9886	0.5540	BLOCK1
539929A03_20_2012-07-13_13-23_Area1_532	AF118066	3	630.3641	0.9759	BLOCK1
539929A03_20_2012-07-13_13-23_Area1_532	AF118069	3	150.0191	0.9448	BLOCK1
539929A03_20_2012-07-13_13-23_Area1_532	AF118070	3	41.2250	0.8515	BLOCK1
539929A03_20_2012-07-13_13-23_Area1_532	AF118072	3	18.6176	0.7217	BLOCK1
539929A03_20_2012-07-13_13-23_Area1_532	AF118078	3	361.0093	0.9491	BLOCK1
539929A03_20_2012-07-13_13-23_Area1_532	AF118080	3	75.8766	0.9038	BLOCK1
539929A03_20_2012-07-13_13-23_Area1_532	AF118084	3	2183.5541	0.9864	BLOCK1
539929A03_20_2012-07-13_13-23_Area1_532	AF118090	3	31896.1787	0.9955	BLOCK1
539929A03_20_2012-07-13_13-23_Area1_532	AF118886	3	1028.0210	0.9825	BLOCK1
539929A03_20_2012-07-13_13-23_Area1_532	AF119569	3	1123.4423	0.9569	BLOCK1
539929A03_20_2012-07-13_13-23_Area1_532	AF119833	3	42.7074	0.8877	BLOCK1
539929A03_20_2012-07-13_13-23_Area1_532	AF119842	3	76.6633	0.9218	BLOCK1
539929A03_20_2012-07-13_13-23_Area1_532	AF119844	3	79.4312	0.8855	BLOCK1
539929A03_20_2012-07-13_13-23_Area1_532	AF119849	3	72.9224	0.9074	BLOCK1
539929A03_20_2012-07-13_13-23_Area1_532	AF119850	3	31544.3535	0.9850	BLOCK1
539929A03_20_2012-07-13_13-23_Area1_532	AF119858	3	9.7249	0.7193	BLOCK1
539929A03_20_2012-07-13_13-23_Area1_532	AF119861	3	41.8600	0.8518	BLOCK1
539929A03_20_2012-07-13_13-23_Area1_532	AF119862	3	446.5585	0.9737	BLOCK1
539929A03_20_2012-07-13_13-23_Area1_532	AF119871	3	104.9266	0.8415	BLOCK1
539929A03_20_2012-07-13_13-23_Area1_532	AF119881	3	22.9470	0.7995	BLOCK1
539929A03_20_2012-07-13_13-23_Area1_532	AF119885	3	41.5127	0.7510	BLOCK1
539929A03_20_2012-07-13_13-23_Area1_532	AF119886	3	74.0764	0.9110	BLOCK1
539929A03_20_2012-07-13_13-23_Area1_532	AF119887	3	146.6407	0.9541	BLOCK1
539929A03_20_2012-07-13_13-23_Area1_532	AF119888	3	76.6599	0.8822	BLOCK1
539929A03_20_2012-07-13_13-23_Area1_532	AF119889	3	31.6363	0.8287	BLOCK1
539929A03_20_2012-07-13_13-23_Area1_532	AF119890	3	31266.9124	0.9970	BLOCK1
539929A03_20_2012-07-13_13-23_Area1_532	AF119900	3	734.5316	0.9799	BLOCK1
539929A03_20_2012-07-13_13-23_Area1_532	AF119902	3	100.7556	0.8107	BLOCK1
539929A03_20_2012-07-13_13-23_Area1_532	AF119903	3	7.3432	0.5924	BLOCK1
539929A03_20_2012-07-13_13-23_Area1_532	AF119906	3	65.1224	0.9112	BLOCK1
539929A03_20_2012-07-13_13-23_Area1_532	AF119910	3	9.6193	0.6076	BLOCK1
539929A03_20_2012-07-13_13-23_Area1_532	AF119912	3	201.1761	0.9535	BLOCK1
539929A03_20_2012-07-13_13-23_Area1_532	AF120323	3	1447.0091	0.9816	BLOCK1
539929A03_20_2012-07-13_13-23_Area1_532	AF123538	3	3857.8935	0.9897	BLOCK1
539929A03_20_2012-07-13_13-23_Area1_532	AF123764	3	49.8280	0.8811	BLOCK1
539929A03_20_2012-07-13_13-23_Area1_532	AF124438	3	52.4559	0.8803	BLOCK1
539929A03_20_2012-07-13_13-23_Area1_532	AF125045	3	1545.6522	0.9862	BLOCK1
539929A03_20_2012-07-13_13-23_Area1_532	AF125534	3	1391.5433	0.9847	BLOCK1
539929A03_20_2012-07-13_13-23_Area1_532	AF126470	3	112.9617	0.8856	BLOCK1
539929A03_20_2012-07-13_13-23_Area1_532	AF128524	3	13.6930	0.6970	BLOCK1
539929A03_20_2012-07-13_13-23_Area1_532	AF129166	3	744.1654	0.9742	BLOCK1
539929A03_20_2012-07-13_13-23_Area1_532	AF130047	3	309.3504	0.9411	BLOCK1
539929A03_20_2012-07-13_13-23_Area1_532	AF130050	3	1704.8172	0.9864	BLOCK1
539929A03_20_2012-07-13_13-23_Area1_532	AF130053	3	54.2244	0.8239	BLOCK1
539929A03_20_2012-07-13_13-23_Area1_532	AF130056	3	1868.9574	0.9802	BLOCK1
539929A03_20_2012-07-13_13-23_Area1_532	AF130057	3	83.9743	0.9339	BLOCK1
539929A03_20_2012-07-13_13-23_Area1_532	AF130061	3	2362.7862	0.9874	BLOCK1
539929A03_20_2012-07-13_13-23_Area1_532	AF130063	3	438.8783	0.9718	BLOCK1
539929A03_20_2012-07-13_13-23_Area1_532	AF130065	3	16.1126	0.6840	BLOCK1
539929A03_20_2012-07-13_13-23_Area1_532	AF130070	3	17732.3388	0.9955	BLOCK1
539929A03_20_2012-07-13_13-23_Area1_532	AF130071	3	25.7878	0.7351	BLOCK1
539929A03_20_2012-07-13_13-23_Area1_532	AF130074	3	855.3993	0.9827	BLOCK1
539929A03_20_2012-07-13_13-23_Area1_532	AF130079	3	271.8699	0.9425	BLOCK1
539929A03_20_2012-07-13_13-23_Area1_532	AF130083	3	67.6620	0.9028	BLOCK1
539929A03_20_2012-07-13_13-23_Area1_532	AF130084	3	2213.9510	0.9800	BLOCK1
539929A03_20_2012-07-13_13-23_Area1_532	AF130090	3	89.7781	0.9241	BLOCK1
539929A03_20_2012-07-13_13-23_Area1_532	AF130091	3	56.5549	0.8995	BLOCK1
539929A03_20_2012-07-13_13-23_Area1_532	AF130092	3	5644.5116	0.9915	BLOCK1
539929A03_20_2012-07-13_13-23_Area1_532	AF130099	3	5449.2716	0.9909	BLOCK1
539929A03_20_2012-07-13_13-23_Area1_532	AF130105	3	331.7492	0.9667	BLOCK1
539929A03_20_2012-07-13_13-23_Area1_532	AF130107	3	5.7135	0.5119	BLOCK1
539929A03_20_2012-07-13_13-23_Area1_532	AF130112	3	11.8312	0.7001	BLOCK1
539929A03_20_2012-07-13_13-23_Area1_532	AF130114	3	14.1280	0.6705	BLOCK1
539929A03_20_2012-07-13_13-23_Area1_532	AF130366	3	11627.9688	0.9907	BLOCK1
539929A03_20_2012-07-13_13-23_Area1_532	AF132200	3	30.5397	0.8054	BLOCK1
539929A03_20_2012-07-13_13-23_Area1_532	AF132201	3	38.7752	0.7008	BLOCK1
539929A03_20_2012-07-13_13-23_Area1_532	AF132203	3	13266.3254	0.9934	BLOCK1
539929A03_20_2012-07-13_13-23_Area1_532	AF132206	3	60.8818	0.7355	BLOCK1
539929A03_20_2012-07-13_13-23_Area1_532	AF132297	3	695.5592	0.9797	BLOCK1
539929A03_20_2012-07-13_13-23_Area1_532	AF132946	3	1170.6158	0.9846	BLOCK1
539929A03_20_2012-07-13_13-23_Area1_532	AF132948	3	2067.9804	0.9756	BLOCK1
539929A03_20_2012-07-13_13-23_Area1_532	AF132954	3	8357.3234	0.9919	BLOCK1
539929A03_20_2012-07-13_13-23_Area1_532	AF132973	3	7525.9211	0.9908	BLOCK1
539929A03_20_2012-07-13_13-23_Area1_532	AF137378	3	31.7631	0.7638	BLOCK1
539929A03_20_2012-07-13_13-23_Area1_532	AF139460	3	1972.1272	0.9116	BLOCK1
539929A03_20_2012-07-13_13-23_Area1_532	AF139543	3	41.1216	0.8780	BLOCK1
539929A03_20_2012-07-13_13-23_Area1_532	AF139768	3	12.2888	0.7001	BLOCK1
539929A03_20_2012-07-13_13-23_Area1_532	AF144244	3	156.1097	0.9496	BLOCK1
539929A03_20_2012-07-13_13-23_Area1_532	AF144245	3	221.4986	0.9560	BLOCK1
539929A03_20_2012-07-13_13-23_Area1_532	AF144648	3	25.3163	0.8109	BLOCK1
539929A03_20_2012-07-13_13-23_Area1_532	AF144745	3	2396.7466	0.9862	BLOCK1
539929A03_20_2012-07-13_13-23_Area1_532	AF145026	3	19.0794	0.7357	BLOCK1
539929A03_20_2012-07-13_13-23_Area1_532	AF145204	3	14.5867	0.6292	BLOCK1
539929A03_20_2012-07-13_13-23_Area1_532	AF145710	3	186.8383	0.9352	BLOCK1
539929A03_20_2012-07-13_13-23_Area1_532	AF145711	3	222.4711	0.9223	BLOCK1
539929A03_20_2012-07-13_13-23_Area1_532	AF146698	3	10623.8343	0.9936	BLOCK1
539929A03_20_2012-07-13_13-23_Area1_532	AF146796	3	7.7963	0.6023	BLOCK1
539929A03_20_2012-07-13_13-23_Area1_532	AF149096	3	837.8474	0.9782	BLOCK1
539929A03_20_2012-07-13_13-23_Area1_532	AF149098	3	621.3769	0.9781	BLOCK1
539929A03_20_2012-07-13_13-23_Area1_532	AF150664	3	366.1716	0.9678	BLOCK1
539929A03_20_2012-07-13_13-23_Area1_532	AF151022	3	10105.0015	0.9930	BLOCK1
539929A03_20_2012-07-13_13-23_Area1_532	AF151035	3	3613.2594	0.9896	BLOCK1
539929A03_20_2012-07-13_13-23_Area1_532	AF151046	3	635.1115	0.9794	BLOCK1
539929A03_20_2012-07-13_13-23_Area1_532	AF151048	3	3928.4241	0.9889	BLOCK1
539929A03_20_2012-07-13_13-23_Area1_532	AF151049	3	9372.9092	0.9916	BLOCK1
539929A03_20_2012-07-13_13-23_Area1_532	AF151055	3	7575.9283	0.9904	BLOCK1
539929A03_20_2012-07-13_13-23_Area1_532	AF151081	3	4481.0787	0.9877	BLOCK1
539929A03_20_2012-07-13_13-23_Area1_532	AF151839	3	10745.3268	0.9936	BLOCK1
539929A03_20_2012-07-13_13-23_Area1_532	AF151843	3	1417.8111	0.9855	BLOCK1
539929A03_20_2012-07-13_13-23_Area1_532	AF151872	3	5726.4205	0.9908	BLOCK1
539929A03_20_2012-07-13_13-23_Area1_532	AF152527	3	720.5958	0.7500	BLOCK1
539929A03_20_2012-07-13_13-23_Area1_532	AF153364	3	8.2385	0.6165	BLOCK1
539929A03_20_2012-07-13_13-23_Area1_532	AF153604	3	3049.9200	0.9883	BLOCK1
539929A03_20_2012-07-13_13-23_Area1_532	AF153686	3	19403.5797	0.9940	BLOCK1
539929A03_20_2012-07-13_13-23_Area1_532	AF154845	3	12.1858	0.7279	BLOCK1
539929A03_20_2012-07-13_13-23_Area1_532	AF155120	3	8487.0090	0.9923	BLOCK1
539929A03_20_2012-07-13_13-23_Area1_532	AF155381	3	558.6387	0.9746	BLOCK1
539929A03_20_2012-07-13_13-23_Area1_532	AF155568	3	10814.3983	0.9941	BLOCK1
539929A03_20_2012-07-13_13-23_Area1_532	AF157320	3	4483.4474	0.9776	BLOCK1
539929A03_20_2012-07-13_13-23_Area1_532	AF157492	3	7.3649	0.5924	BLOCK1
539929A03_20_2012-07-13_13-23_Area1_532	AF158555	3	3498.9964	0.9882	BLOCK1
539929A03_20_2012-07-13_13-23_Area1_532	AF159025	3	14069.9707	0.9927	BLOCK1
539929A03_20_2012-07-13_13-23_Area1_532	AF159054	3	11.2693	0.6318	BLOCK1
539929A03_20_2012-07-13_13-23_Area1_532	AF159055	3	18.5626	0.7708	BLOCK1
539929A03_20_2012-07-13_13-23_Area1_532	AF159128	3	73.4000	0.8580	BLOCK1
539929A03_20_2012-07-13_13-23_Area1_532	AF159174	3	7.4993	0.6412	BLOCK1
539929A03_20_2012-07-13_13-23_Area1_532	AF159295	3	6907.6555	0.9915	BLOCK1
539929A03_20_2012-07-13_13-23_Area1_532	AF161445	3	5124.3774	0.9913	BLOCK1
539929A03_20_2012-07-13_13-23_Area1_532	AF161473	3	857.1026	0.9726	BLOCK1
539929A03_20_2012-07-13_13-23_Area1_532	AF161485	3	2368.3108	0.9883	BLOCK1
539929A03_20_2012-07-13_13-23_Area1_532	AF161522	3	2356.9991	0.9853	BLOCK1
539929A03_20_2012-07-13_13-23_Area1_532	AF161534	3	1445.0765	0.9855	BLOCK1
539929A03_20_2012-07-13_13-23_Area1_532	AF161539	3	82.6568	0.9175	BLOCK1
539929A03_20_2012-07-13_13-23_Area1_532	AF161541	3	243.8428	0.9612	BLOCK1
539929A03_20_2012-07-13_13-23_Area1_532	AF161549	3	178.9133	0.9577	BLOCK1
539929A03_20_2012-07-13_13-23_Area1_532	AF161551	3	10.6967	0.6666	BLOCK1
539929A03_20_2012-07-13_13-23_Area1_532	AF162447	3	1695.7433	0.9868	BLOCK1
539929A03_20_2012-07-13_13-23_Area1_532	AF162666	3	4122.9664	0.9907	BLOCK1
539929A03_20_2012-07-13_13-23_Area1_532	AF164598	3	7027.0791	0.9920	BLOCK1
539929A03_20_2012-07-13_13-23_Area1_532	AF165281	3	2054.4007	0.9874	BLOCK1
539929A03_20_2012-07-13_13-23_Area1_532	AF165514	3	5289.5076	0.9898	BLOCK1
539929A03_20_2012-07-13_13-23_Area1_532	AF166329	3	2009.5760	0.9869	BLOCK1
539929A03_20_2012-07-13_13-23_Area1_532	AF167994	3	91.7647	0.9272	BLOCK1
539929A03_20_2012-07-13_13-23_Area1_532	AF170702	3	3.8118	0.4745	BLOCK1
539929A03_20_2012-07-13_13-23_Area1_532	AF170724	3	4950.2558	0.9889	BLOCK1
539929A03_20_2012-07-13_13-23_Area1_532	AF172085	3	35.7852	0.8241	BLOCK1
539929A03_20_2012-07-13_13-23_Area1_532	AF172450	3	13058.9073	0.9944	BLOCK1
539929A03_20_2012-07-13_13-23_Area1_532	AF172818	3	8679.3100	0.9912	BLOCK1
539929A03_20_2012-07-13_13-23_Area1_532	AF172819	3	9.8515	0.6254	BLOCK1
539929A03_20_2012-07-13_13-23_Area1_532	AF172822	3	3018.6406	0.9887	BLOCK1
539929A03_20_2012-07-13_13-23_Area1_532	AF172850	3	921.8374	0.9825	BLOCK1
539929A03_20_2012-07-13_13-23_Area1_532	AF173157	3	5594.7349	0.9914	BLOCK1
539929A03_20_2012-07-13_13-23_Area1_532	AF173891	3	1348.3574	0.9863	BLOCK1
539929A03_20_2012-07-13_13-23_Area1_532	AF173898	3	2021.6647	0.9845	BLOCK1
539929A03_20_2012-07-13_13-23_Area1_532	AF175409	3	21.3000	0.6748	BLOCK1
539929A03_20_2012-07-13_13-23_Area1_532	AF176039	3	14377.9108	0.9948	BLOCK1
539929A03_20_2012-07-13_13-23_Area1_532	AF176646	3	6455.2051	0.9895	BLOCK1
539929A03_20_2012-07-13_13-23_Area1_532	AF176812	3	22.7579	0.7151	BLOCK1
539929A03_20_2012-07-13_13-23_Area1_532	AF176921	3	9.0443	0.6249	BLOCK1
539929A03_20_2012-07-13_13-23_Area1_532	AF176924	3	14223.3246	0.9953	BLOCK1
539929A03_20_2012-07-13_13-23_Area1_532	AF177203	3	6636.4457	0.9910	BLOCK1
539929A03_20_2012-07-13_13-23_Area1_532	AF177342	3	6604.8977	0.9925	BLOCK1
539929A03_20_2012-07-13_13-23_Area1_532	AF177761	3	4336.9408	0.9780	BLOCK1
539929A03_20_2012-07-13_13-23_Area1_532	AF178941	3	7129.6091	0.9916	BLOCK1
539929A03_20_2012-07-13_13-23_Area1_532	AF179899	3	5739.1999	0.9910	BLOCK1
539929A03_20_2012-07-13_13-23_Area1_532	AF180519	3	149.2691	0.9339	BLOCK1
539929A03_20_2012-07-13_13-23_Area1_532	AF181660	3	2015.4099	0.9679	BLOCK1
539929A03_20_2012-07-13_13-23_Area1_532	AF182034	3	29.9137	0.7400	BLOCK1
539929A03_20_2012-07-13_13-23_Area1_532	AF182038	3	378.0224	0.9722	BLOCK1
539929A03_20_2012-07-13_13-23_Area1_532	AF182417	3	4278.9666	0.9905	BLOCK1
539929A03_20_2012-07-13_13-23_Area1_532	AF183422	3	14320.8849	0.9947	BLOCK1
539929A03_20_2012-07-13_13-23_Area1_532	AF186779	3	905.2425	0.9734	BLOCK1
539929A03_20_2012-07-13_13-23_Area1_532	AF187724	3	1633.8008	0.9730	BLOCK1
539929A03_20_2012-07-13_13-23_Area1_532	AF187858	3	62.7902	0.9032	BLOCK1
539929A03_20_2012-07-13_13-23_Area1_532	AF189713	3	20351.8359	0.9933	BLOCK1
539929A03_20_2012-07-13_13-23_Area1_532	AF190155	3	184.5626	0.9528	BLOCK1
539929A03_20_2012-07-13_13-23_Area1_532	AF190160	3	396.5110	0.9703	BLOCK1
539929A03_20_2012-07-13_13-23_Area1_532	AF190162	3	9.1659	0.6585	BLOCK1
539929A03_20_2012-07-13_13-23_Area1_532	AF190748	3	27.1560	0.8085	BLOCK1
539929A03_20_2012-07-13_13-23_Area1_532	AF190860	3	56.5571	0.8024	BLOCK1
539929A03_20_2012-07-13_13-23_Area1_532	AF191650	3	4430.3259	0.9727	BLOCK1
539929A03_20_2012-07-13_13-23_Area1_532	AF191687	3	622.2299	0.9794	BLOCK1
539929A03_20_2012-07-13_13-23_Area1_532	AF191744	3	5852.6755	0.9900	BLOCK1
539929A03_20_2012-07-13_13-23_Area1_532	AF192559	3	14699.6083	0.9896	BLOCK1
539929A03_20_2012-07-13_13-23_Area1_532	AF193050	3	169.7549	0.9313	BLOCK1
539929A03_20_2012-07-13_13-23_Area1_532	AF193057	3	1510.3573	0.9856	BLOCK1
539929A03_20_2012-07-13_13-23_Area1_532	AF194971	3	222.5180	0.8946	BLOCK1
539929A03_20_2012-07-13_13-23_Area1_532	AF195624	3	12942.1891	0.9246	BLOCK1
539929A03_20_2012-07-13_13-23_Area1_532	AF195764	3	18.1352	0.7319	BLOCK1
539929A03_20_2012-07-13_13-23_Area1_532	AF196185	3	2179.4249	0.9872	BLOCK1
539929A03_20_2012-07-13_13-23_Area1_532	AF196186	3	9110.4524	0.9917	BLOCK1
539929A03_20_2012-07-13_13-23_Area1_532	AF196568	3	217.8393	0.9352	BLOCK1
539929A03_20_2012-07-13_13-23_Area1_532	AF198620	3	9331.3729	0.9912	BLOCK1
539929A03_20_2012-07-13_13-23_Area1_532	AF199028	3	948.8209	0.9832	BLOCK1
539929A03_20_2012-07-13_13-23_Area1_532	AF199420	3	1510.9867	0.9862	BLOCK1
539929A03_20_2012-07-13_13-23_Area1_532	AF199458	3	584.0753	0.9606	BLOCK1
539929A03_20_2012-07-13_13-23_Area1_532	AF201370	3	7505.5109	0.9914	BLOCK1
539929A03_20_2012-07-13_13-23_Area1_532	AF201385	3	286.8993	0.9673	BLOCK1
539929A03_20_2012-07-13_13-23_Area1_532	AF202145	3	2245.8541	0.9877	BLOCK1
539929A03_20_2012-07-13_13-23_Area1_532	AF202640	3	75.6008	0.9056	BLOCK1
539929A03_20_2012-07-13_13-23_Area1_532	AF204269	3	38.4433	0.8525	BLOCK1
539929A03_20_2012-07-13_13-23_Area1_532	AF205073	3	2845.7221	0.9886	BLOCK1
539929A03_20_2012-07-13_13-23_Area1_532	AF205718	3	2810.8595	0.9882	BLOCK1
539929A03_20_2012-07-13_13-23_Area1_532	AF208043	3	24.2679	0.6552	BLOCK1
539929A03_20_2012-07-13_13-23_Area1_532	AF208111	3	10984.0858	0.9924	BLOCK1
539929A03_20_2012-07-13_13-23_Area1_532	AF210455	3	184.4511	0.9012	BLOCK1
539929A03_20_2012-07-13_13-23_Area1_532	AF210650	3	46.3266	0.8345	BLOCK1
539929A03_20_2012-07-13_13-23_Area1_532	AF211119	3	17.6522	0.7186	BLOCK1
539929A03_20_2012-07-13_13-23_Area1_532	AF212234	3	10606.3749	0.9930	BLOCK1
539929A03_20_2012-07-13_13-23_Area1_532	AF212253	3	5050.9658	0.9893	BLOCK1
539929A03_20_2012-07-13_13-23_Area1_532	AF212995	3	3334.1824	0.9894	BLOCK1
539929A03_20_2012-07-13_13-23_Area1_532	AF214738	3	87.9474	0.9070	BLOCK1
539929A03_20_2012-07-13_13-23_Area1_532	AF216312	3	17.3860	0.7391	BLOCK1
539929A03_20_2012-07-13_13-23_Area1_532	AF217509	3	1304.4077	0.9804	BLOCK1
539929A03_20_2012-07-13_13-23_Area1_532	AF217751	3	10.0806	0.6178	BLOCK1
539929A03_20_2012-07-13_13-23_Area1_532	AF217970	3	657.6213	0.9799	BLOCK1
539929A03_20_2012-07-13_13-23_Area1_532	AF217973	3	259.9265	0.9629	BLOCK1
539929A03_20_2012-07-13_13-23_Area1_532	AF217981	3	6882.8957	0.9840	BLOCK1
539929A03_20_2012-07-13_13-23_Area1_532	AF217984	3	6115.1238	0.9906	BLOCK1
539929A03_20_2012-07-13_13-23_Area1_532	AF217985	3	267.4700	0.9429	BLOCK1
539929A03_20_2012-07-13_13-23_Area1_532	AF218001	3	3071.1941	0.9800	BLOCK1
539929A03_20_2012-07-13_13-23_Area1_532	AF218004	3	9469.4720	0.9917	BLOCK1
539929A03_20_2012-07-13_13-23_Area1_532	AF218008	3	699.9191	0.9778	BLOCK1
539929A03_20_2012-07-13_13-23_Area1_532	AF218012	3	165.0115	0.9451	BLOCK1
539929A03_20_2012-07-13_13-23_Area1_532	AF218015	3	41.2250	0.8549	BLOCK1
539929A03_20_2012-07-13_13-23_Area1_532	AF218016	3	2071.4841	0.9742	BLOCK1
539929A03_20_2012-07-13_13-23_Area1_532	AF218021	3	159.1313	0.9506	BLOCK1
539929A03_20_2012-07-13_13-23_Area1_532	AF218022	3	6161.7467	0.9885	BLOCK1
539929A03_20_2012-07-13_13-23_Area1_532	AF218027	3	3934.2266	0.9860	BLOCK1
539929A03_20_2012-07-13_13-23_Area1_532	AF218028	3	3440.6818	0.9891	BLOCK1
539929A03_20_2012-07-13_13-23_Area1_532	AF220021	3	762.4566	0.9643	BLOCK1
539929A03_20_2012-07-13_13-23_Area1_532	AF220152	3	5716.9591	0.9898	BLOCK1
539929A03_20_2012-07-13_13-23_Area1_532	AF220182	3	5799.7624	0.9888	BLOCK1
539929A03_20_2012-07-13_13-23_Area1_532	AF220217	3	36.9584	0.8389	BLOCK1
539929A03_20_2012-07-13_13-23_Area1_532	AF220234	3	231.5399	0.9573	BLOCK1
539929A03_20_2012-07-13_13-23_Area1_532	AF220235	3	107.6540	0.9320	BLOCK1
539929A03_20_2012-07-13_13-23_Area1_532	AF220263	3	29.8461	0.8594	BLOCK1
539929A03_20_2012-07-13_13-23_Area1_532	AF220416	3	3915.0158	0.9898	BLOCK1
539929A03_20_2012-07-13_13-23_Area1_532	AF221098	3	339.6341	0.9488	BLOCK1
539929A03_20_2012-07-13_13-23_Area1_532	AF221846	3	146.6549	0.9478	BLOCK1
539929A03_20_2012-07-13_13-23_Area1_532	AF222345	3	644.7300	0.9739	BLOCK1
539929A03_20_2012-07-13_13-23_Area1_532	AF222694	3	23.7120	0.8173	BLOCK1
539929A03_20_2012-07-13_13-23_Area1_532	AF223357	3	2315.2716	0.9871	BLOCK1
539929A03_20_2012-07-13_13-23_Area1_532	AF224759	3	9194.9650	0.9823	BLOCK1
539929A03_20_2012-07-13_13-23_Area1_532	AF225417	3	2827.3058	0.9804	BLOCK1
539929A03_20_2012-07-13_13-23_Area1_532	AF225896	3	6317.7624	0.9909	BLOCK1
539929A03_20_2012-07-13_13-23_Area1_532	AF227969	3	8836.0381	0.9912	BLOCK1
539929A03_20_2012-07-13_13-23_Area1_532	AF229166	3	73.5491	0.9159	BLOCK1
539929A03_20_2012-07-13_13-23_Area1_532	AF229803	3	14.1701	0.6886	BLOCK1
539929A03_20_2012-07-13_13-23_Area1_532	AF229804	3	122.5029	0.9381	BLOCK1
539929A03_20_2012-07-13_13-23_Area1_532	AF229834	3	1497.4516	0.9850	BLOCK1
539929A03_20_2012-07-13_13-23_Area1_532	AF230406	3	4706.5292	0.9904	BLOCK1
539929A03_20_2012-07-13_13-23_Area1_532	AF230408	3	1272.1254	0.9832	BLOCK1
539929A03_20_2012-07-13_13-23_Area1_532	AF230496	3	9.6852	0.6970	BLOCK1
539929A03_20_2012-07-13_13-23_Area1_532	AF230809	3	819.9995	0.9787	BLOCK1
539929A03_20_2012-07-13_13-23_Area1_532	AF230924	3	14748.3888	0.9942	BLOCK1
539929A03_20_2012-07-13_13-23_Area1_532	AF231056	3	7807.3824	0.9923	BLOCK1
539929A03_20_2012-07-13_13-23_Area1_532	AF231338	3	848.1820	0.9795	BLOCK1
539929A03_20_2012-07-13_13-23_Area1_532	AF233442	3	3246.7847	0.9905	BLOCK1
539929A03_20_2012-07-13_13-23_Area1_532	AF234262	3	317.3983	0.9668	BLOCK1
539929A03_20_2012-07-13_13-23_Area1_532	AF237775	3	10072.8533	0.9902	BLOCK1
539929A03_20_2012-07-13_13-23_Area1_532	AF239668	3	12.6523	0.6926	BLOCK1
539929A03_20_2012-07-13_13-23_Area1_532	AF239726	3	248.5595	0.9474	BLOCK1
539929A03_20_2012-07-13_13-23_Area1_532	AF239727	3	4897.1748	0.9895	BLOCK1
539929A03_20_2012-07-13_13-23_Area1_532	AF239742	3	853.5302	0.9815	BLOCK1
539929A03_20_2012-07-13_13-23_Area1_532	AF240698	3	14.0529	0.7080	BLOCK1
539929A03_20_2012-07-13_13-23_Area1_532	AF242522	3	5916.9360	0.9913	BLOCK1
539929A03_20_2012-07-13_13-23_Area1_532	AF242540	3	6.5852	0.5211	BLOCK1
539929A03_20_2012-07-13_13-23_Area1_532	AF242772	3	179.7412	0.9570	BLOCK1
539929A03_20_2012-07-13_13-23_Area1_532	AF244577	3	5396.5416	0.9912	BLOCK1
539929A03_20_2012-07-13_13-23_Area1_532	AF246287	3	2109.5991	0.9861	BLOCK1
539929A03_20_2012-07-13_13-23_Area1_532	AF247820	3	56.1386	0.8713	BLOCK1
539929A03_20_2012-07-13_13-23_Area1_532	AF248041	3	1066.1258	0.9818	BLOCK1
539929A03_20_2012-07-13_13-23_Area1_532	AF248480	3	8.7330	0.6311	BLOCK1
539929A03_20_2012-07-13_13-23_Area1_532	AF248481	3	10.0850	0.7193	BLOCK1
539929A03_20_2012-07-13_13-23_Area1_532	AF248965	3	2406.9099	0.9883	BLOCK1
539929A03_20_2012-07-13_13-23_Area1_532	AF249277	3	173.9383	0.9546	BLOCK1
539929A03_20_2012-07-13_13-23_Area1_532	AF250321	3	4458.6508	0.9857	BLOCK1
539929A03_20_2012-07-13_13-23_Area1_532	AF250920	3	6025.8808	0.9913	BLOCK1
539929A03_20_2012-07-13_13-23_Area1_532	AF251043	3	4299.0402	0.9868	BLOCK1
539929A03_20_2012-07-13_13-23_Area1_532	AF251047	3	11.5332	0.6236	BLOCK1
539929A03_20_2012-07-13_13-23_Area1_532	AF251048	3	15.5278	0.7046	BLOCK1
539929A03_20_2012-07-13_13-23_Area1_532	AF251052	3	6865.9603	0.9919	BLOCK1
539929A03_20_2012-07-13_13-23_Area1_532	AF253515	3	7841.3794	0.9886	BLOCK1
539929A03_20_2012-07-13_13-23_Area1_532	AF255443	3	955.5745	0.9815	BLOCK1
539929A03_20_2012-07-13_13-23_Area1_532	AF255565	3	713.2066	0.9810	BLOCK1
539929A03_20_2012-07-13_13-23_Area1_532	AF256215	3	499.2320	0.9760	BLOCK1
539929A03_20_2012-07-13_13-23_Area1_532	AF257098	3	313.9171	0.7338	BLOCK1
539929A03_20_2012-07-13_13-23_Area1_532	AF257318	3	8933.1216	0.9919	BLOCK1
539929A03_20_2012-07-13_13-23_Area1_532	AF258341	3	17124.1315	0.9952	BLOCK1
539929A03_20_2012-07-13_13-23_Area1_532	AF258449	3	10.5676	0.6520	BLOCK1
539929A03_20_2012-07-13_13-23_Area1_532	AF258450	3	20.4625	0.7161	BLOCK1
539929A03_20_2012-07-13_13-23_Area1_532	AF258551	3	5999.3493	0.9901	BLOCK1
539929A03_20_2012-07-13_13-23_Area1_532	AF258559	3	8767.4357	0.9930	BLOCK1
539929A03_20_2012-07-13_13-23_Area1_532	AF258561	3	3044.2652	0.9889	BLOCK1
539929A03_20_2012-07-13_13-23_Area1_532	AF258565	3	479.2084	0.9735	BLOCK1
539929A03_20_2012-07-13_13-23_Area1_532	AF258566	3	1046.3081	0.9798	BLOCK1
539929A03_20_2012-07-13_13-23_Area1_532	AF258572	3	1166.5105	0.9830	BLOCK1
539929A03_20_2012-07-13_13-23_Area1_532	AF258573	3	1468.4062	0.9840	BLOCK1
539929A03_20_2012-07-13_13-23_Area1_532	AF258575	3	123.2933	0.9425	BLOCK1
539929A03_20_2012-07-13_13-23_Area1_532	AF258577	3	4644.0882	0.9882	BLOCK1
539929A03_20_2012-07-13_13-23_Area1_532	AF258580	3	6441.8799	0.9914	BLOCK1
539929A03_20_2012-07-13_13-23_Area1_532	AF258583	3	4710.4056	0.9896	BLOCK1
539929A03_20_2012-07-13_13-23_Area1_532	AF258584	3	5065.4491	0.9899	BLOCK1
539929A03_20_2012-07-13_13-23_Area1_532	AF258585	3	170.1493	0.9564	BLOCK1
539929A03_20_2012-07-13_13-23_Area1_532	AF259965	3	9.5406	0.6042	BLOCK1
539929A03_20_2012-07-13_13-23_Area1_532	AF259970	3	16.2241	0.7302	BLOCK1
539929A03_20_2012-07-13_13-23_Area1_532	AF259971	3	10.0372	0.6853	BLOCK1
539929A03_20_2012-07-13_13-23_Area1_532	AF260237	3	922.9204	0.9831	BLOCK1
539929A03_20_2012-07-13_13-23_Area1_532	AF260262	3	7570.4821	0.9916	BLOCK1
539929A03_20_2012-07-13_13-23_Area1_532	AF262322	3	3246.4126	0.9854	BLOCK1
539929A03_20_2012-07-13_13-23_Area1_532	AF262323	3	4715.7519	0.9905	BLOCK1
539929A03_20_2012-07-13_13-23_Area1_532	AF262403	3	5089.8677	0.9917	BLOCK1
539929A03_20_2012-07-13_13-23_Area1_532	AF263293	3	163.7849	0.9119	BLOCK1
539929A03_20_2012-07-13_13-23_Area1_532	AF263523	3	3681.1002	0.9896	BLOCK1
539929A03_20_2012-07-13_13-23_Area1_532	AF264626	3	6.5074	0.6296	BLOCK1
539929A03_20_2012-07-13_13-23_Area1_532	AF264780	3	4411.3763	0.9910	BLOCK1
539929A03_20_2012-07-13_13-23_Area1_532	AF266283	3	4491.8591	0.9889	BLOCK1
539929A03_20_2012-07-13_13-23_Area1_532	AF267861	3	37800.1838	0.9965	BLOCK1
539929A03_20_2012-07-13_13-23_Area1_532	AF268387	3	127.6533	0.9467	BLOCK1
539929A03_20_2012-07-13_13-23_Area1_532	AF268421	3	79.9461	0.9118	BLOCK1
539929A03_20_2012-07-13_13-23_Area1_532	AF268613	3	1293.0816	0.9851	BLOCK1
539929A03_20_2012-07-13_13-23_Area1_532	AF268617	3	1558.6734	0.9846	BLOCK1
539929A03_20_2012-07-13_13-23_Area1_532	AF268691	3	693.9312	0.9635	BLOCK1
539929A03_20_2012-07-13_13-23_Area1_532	AF268913	3	7083.4315	0.9911	BLOCK1
539929A03_20_2012-07-13_13-23_Area1_532	AF269162	3	21.4052	0.7705	BLOCK1
539929A03_20_2012-07-13_13-23_Area1_532	AF269287	3	18.6914	0.6872	BLOCK1
539929A03_20_2012-07-13_13-23_Area1_532	AF269288	3	32.5178	0.7532	BLOCK1
539929A03_20_2012-07-13_13-23_Area1_532	AF271775	3	1597.2571	0.9761	BLOCK1
539929A03_20_2012-07-13_13-23_Area1_532	AF271776	3	37362.4251	0.8338	BLOCK1
539929A03_20_2012-07-13_13-23_Area1_532	AF272348	3	15.3151	0.7196	BLOCK1
539929A03_20_2012-07-13_13-23_Area1_532	AF273049	3	1636.4242	0.9865	BLOCK1
539929A03_20_2012-07-13_13-23_Area1_532	AF273055	3	9630.9104	0.9933	BLOCK1
539929A03_20_2012-07-13_13-23_Area1_532	AF274938	3	2291.9322	0.9853	BLOCK1
539929A03_20_2012-07-13_13-23_Area1_532	AF274942	3	63.2824	0.9154	BLOCK1
539929A03_20_2012-07-13_13-23_Area1_532	AF274944	3	37.7902	0.7895	BLOCK1
539929A03_20_2012-07-13_13-23_Area1_532	AF274958	3	20403.3699	0.9951	BLOCK1
539929A03_20_2012-07-13_13-23_Area1_532	AF275684	3	405.7145	0.9763	BLOCK1
539929A03_20_2012-07-13_13-23_Area1_532	AF276292	3	47.6591	0.7949	BLOCK1
539929A03_20_2012-07-13_13-23_Area1_532	AF276423	3	2588.2108	0.9867	BLOCK1
539929A03_20_2012-07-13_13-23_Area1_532	AF276507	3	15.9866	0.6721	BLOCK1
539929A03_20_2012-07-13_13-23_Area1_532	AF276948	3	4208.7099	0.9900	BLOCK1
539929A03_20_2012-07-13_13-23_Area1_532	AF277175	3	396.9779	0.9714	BLOCK1
539929A03_20_2012-07-13_13-23_Area1_532	AF277177	3	589.5574	0.9753	BLOCK1
539929A03_20_2012-07-13_13-23_Area1_532	AF277180	3	3603.1524	0.9899	BLOCK1
539929A03_20_2012-07-13_13-23_Area1_532	AF277188	3	388.8274	0.9718	BLOCK1
539929A03_20_2012-07-13_13-23_Area1_532	AF277624	3	10.1958	0.7072	BLOCK1
539929A03_20_2012-07-13_13-23_Area1_532	AF279778	3	1328.4501	0.9844	BLOCK1
539929A03_20_2012-07-13_13-23_Area1_532	AF279900	3	17495.6249	0.9946	BLOCK1
539929A03_20_2012-07-13_13-23_Area1_532	AF280111	3	78.7478	0.9193	BLOCK1
539929A03_20_2012-07-13_13-23_Area1_532	AF280112	3	768.5136	0.7786	BLOCK1
539929A03_20_2012-07-13_13-23_Area1_532	AF280113	3	33.3827	0.8407	BLOCK1
539929A03_20_2012-07-13_13-23_Area1_532	AF280547	3	26.2821	0.7819	BLOCK1
539929A03_20_2012-07-13_13-23_Area1_532	AF281064	3	8828.1183	0.9906	BLOCK1
539929A03_20_2012-07-13_13-23_Area1_532	AF281070	3	11246.8549	0.9904	BLOCK1
539929A03_20_2012-07-13_13-23_Area1_532	AF281279	3	6376.1034	0.9921	BLOCK1
539929A03_20_2012-07-13_13-23_Area1_532	AF282245	3	6950.6605	0.9910	BLOCK1
539929A03_20_2012-07-13_13-23_Area1_532	AF282262	3	23.8586	0.7319	BLOCK1
539929A03_20_2012-07-13_13-23_Area1_532	AF282269	3	14.6742	0.6978	BLOCK1
539929A03_20_2012-07-13_13-23_Area1_532	AF282732	3	8.4876	0.6347	BLOCK1
539929A03_20_2012-07-13_13-23_Area1_532	AF283671	3	5000.5460	0.9903	BLOCK1
539929A03_20_2012-07-13_13-23_Area1_532	AF283984	3	69.7399	0.9170	BLOCK1
539929A03_20_2012-07-13_13-23_Area1_532	AF283986	3	32.1869	0.8434	BLOCK1
539929A03_20_2012-07-13_13-23_Area1_532	AF284768	3	13328.5836	0.9941	BLOCK1
539929A03_20_2012-07-13_13-23_Area1_532	AF285439	3	87.9023	0.7919	BLOCK1
539929A03_20_2012-07-13_13-23_Area1_532	AF285606	3	6.7801	0.6247	BLOCK1
539929A03_20_2012-07-13_13-23_Area1_532	AF285758	3	15680.0695	0.9946	BLOCK1
539929A03_20_2012-07-13_13-23_Area1_532	AF285785	3	1588.6809	0.9851	BLOCK1
539929A03_20_2012-07-13_13-23_Area1_532	AF286592	3	1171.3959	0.9818	BLOCK1
539929A03_20_2012-07-13_13-23_Area1_532	AF286905	3	398.7883	0.9717	BLOCK1
539929A03_20_2012-07-13_13-23_Area1_532	AF287265	3	13970.1244	0.9945	BLOCK1
539929A03_20_2012-07-13_13-23_Area1_532	AF288161	3	762.8033	0.9799	BLOCK1
539929A03_20_2012-07-13_13-23_Area1_532	AF288397	3	17.9779	0.6858	BLOCK1
539929A03_20_2012-07-13_13-23_Area1_532	AF288410	3	7883.4201	0.9898	BLOCK1
539929A03_20_2012-07-13_13-23_Area1_532	AF288573	3	47.8262	0.8681	BLOCK1
539929A03_20_2012-07-13_13-23_Area1_532	AF289495	3	533.2957	0.9665	BLOCK1
539929A03_20_2012-07-13_13-23_Area1_532	AF289552	3	26.7305	0.7832	BLOCK1
539929A03_20_2012-07-13_13-23_Area1_532	AF289556	3	2198.3599	0.9855	BLOCK1
539929A03_20_2012-07-13_13-23_Area1_532	AF289559	3	6516.6541	0.9915	BLOCK1
539929A03_20_2012-07-13_13-23_Area1_532	AF289560	3	1394.3347	0.9854	BLOCK1
539929A03_20_2012-07-13_13-23_Area1_532	AF289562	3	32.0181	0.8336	BLOCK1
539929A03_20_2012-07-13_13-23_Area1_532	AF289565	3	1030.5816	0.9776	BLOCK1
539929A03_20_2012-07-13_13-23_Area1_532	AF289566	3	115.5558	0.7485	BLOCK1
539929A03_20_2012-07-13_13-23_Area1_532	AF289570	3	31.9919	0.8006	BLOCK1
539929A03_20_2012-07-13_13-23_Area1_532	AF289572	3	159.4851	0.9511	BLOCK1
539929A03_20_2012-07-13_13-23_Area1_532	AF289582	3	368.3361	0.9720	BLOCK1
539929A03_20_2012-07-13_13-23_Area1_532	AF289589	3	69.5374	0.9235	BLOCK1
539929A03_20_2012-07-13_13-23_Area1_532	AF289590	3	513.7112	0.9746	BLOCK1
539929A03_20_2012-07-13_13-23_Area1_532	AF289593	3	38.6108	0.8470	BLOCK1
539929A03_20_2012-07-13_13-23_Area1_532	AF289596	3	1344.5187	0.9844	BLOCK1
539929A03_20_2012-07-13_13-23_Area1_532	AF289599	3	5432.2433	0.9901	BLOCK1
539929A03_20_2012-07-13_13-23_Area1_532	AF289605	3	3819.8196	0.9773	BLOCK1
539929A03_20_2012-07-13_13-23_Area1_532	AF289610	3	1286.2691	0.9844	BLOCK1
539929A03_20_2012-07-13_13-23_Area1_532	AF289611	3	3492.3836	0.9874	BLOCK1
539929A03_20_2012-07-13_13-23_Area1_532	AF289612	3	635.5366	0.9760	BLOCK1
539929A03_20_2012-07-13_13-23_Area1_532	AF289613	3	442.2241	0.9762	BLOCK1
539929A03_20_2012-07-13_13-23_Area1_532	AF289615	3	889.4141	0.9760	BLOCK1
539929A03_20_2012-07-13_13-23_Area1_532	AF290004	3	15.0676	0.7333	BLOCK1
539929A03_20_2012-07-13_13-23_Area1_532	AF290887	3	15.5696	0.7634	BLOCK1
539929A03_20_2012-07-13_13-23_Area1_532	AF290986	3	191.6399	0.9558	BLOCK1
539929A03_20_2012-07-13_13-23_Area1_532	AF292005	3	6413.6152	0.9922	BLOCK1
539929A03_20_2012-07-13_13-23_Area1_532	AF293366	3	274.8308	0.9323	BLOCK1
539929A03_20_2012-07-13_13-23_Area1_532	AF293368	3	4833.4944	0.9907	BLOCK1
539929A03_20_2012-07-13_13-23_Area1_532	AF294278	3	64.3783	0.9080	BLOCK1
539929A03_20_2012-07-13_13-23_Area1_532	AF294627	3	9.9360	0.6388	BLOCK1
539929A03_20_2012-07-13_13-23_Area1_532	AF295726	3	21.3372	0.6757	BLOCK1
539929A03_20_2012-07-13_13-23_Area1_532	AF295729	3	8.9727	0.6135	BLOCK1
539929A03_20_2012-07-13_13-23_Area1_532	AF297711	3	147.2832	0.9477	BLOCK1
539929A03_20_2012-07-13_13-23_Area1_532	AF297866	3	3318.3251	0.9898	BLOCK1
539929A03_20_2012-07-13_13-23_Area1_532	AF298152	3	953.2905	0.9787	BLOCK1
539929A03_20_2012-07-13_13-23_Area1_532	AF302089	3	12.4494	0.6924	BLOCK1
539929A03_20_2012-07-13_13-23_Area1_532	AF303586	3	5320.1037	0.9907	BLOCK1
539929A03_20_2012-07-13_13-23_Area1_532	AF304450	3	1280.4473	0.9834	BLOCK1
539929A03_20_2012-07-13_13-23_Area1_532	AF305239	3	2182.2780	0.9857	BLOCK1
539929A03_20_2012-07-13_13-23_Area1_532	AF305816	3	88.9992	0.9280	BLOCK1
539929A03_20_2012-07-13_13-23_Area1_532	AF305817	3	10255.7945	0.9936	BLOCK1
539929A03_20_2012-07-13_13-23_Area1_532	AF305820	3	584.3699	0.7839	BLOCK1
539929A03_20_2012-07-13_13-23_Area1_532	AF306863	3	2937.4114	0.9882	BLOCK1
539929A03_20_2012-07-13_13-23_Area1_532	AF307332	3	541.0754	0.9699	BLOCK1
539929A03_20_2012-07-13_13-23_Area1_532	AF307849	3	4060.9077	0.9879	BLOCK1
539929A03_20_2012-07-13_13-23_Area1_532	AF308303	3	9251.5601	0.9841	BLOCK1
539929A03_20_2012-07-13_13-23_Area1_532	AF308601	3	1179.1380	0.9831	BLOCK1
539929A03_20_2012-07-13_13-23_Area1_532	AF309387	3	1156.5149	0.9830	BLOCK1
539929A03_20_2012-07-13_13-23_Area1_532	AF309646	3	7631.9201	0.9914	BLOCK1
539929A03_20_2012-07-13_13-23_Area1_532	AF310687	3	31.6440	0.8143	BLOCK1
539929A03_20_2012-07-13_13-23_Area1_532	AF311304	3	1587.0273	0.9857	BLOCK1
539929A03_20_2012-07-13_13-23_Area1_532	AF311855	3	63.1710	0.8841	BLOCK1
539929A03_20_2012-07-13_13-23_Area1_532	AF311856	3	19.9257	0.7771	BLOCK1
539929A03_20_2012-07-13_13-23_Area1_532	AF311906	3	5698.3606	0.9799	BLOCK1
539929A03_20_2012-07-13_13-23_Area1_532	AF312226	3	8682.6416	0.9887	BLOCK1
539929A03_20_2012-07-13_13-23_Area1_532	AF312367	3	1946.5093	0.9818	BLOCK1
539929A03_20_2012-07-13_13-23_Area1_532	AF313465	3	13.0480	0.7285	BLOCK1
539929A03_20_2012-07-13_13-23_Area1_532	AF314174	3	8358.4351	0.9921	BLOCK1
539929A03_20_2012-07-13_13-23_Area1_532	AF314529	3	6507.5547	0.9920	BLOCK1
539929A03_20_2012-07-13_13-23_Area1_532	AF314542	3	1370.4574	0.9685	BLOCK1
539929A03_20_2012-07-13_13-23_Area1_532	AF314543	3	51.5091	0.8882	BLOCK1
539929A03_20_2012-07-13_13-23_Area1_532	AF315716	3	9.1825	0.6464	BLOCK1
539929A03_20_2012-07-13_13-23_Area1_532	AF316855	3	5125.0004	0.9909	BLOCK1
539929A03_20_2012-07-13_13-23_Area1_532	AF318320	3	1293.4474	0.9847	BLOCK1
539929A03_20_2012-07-13_13-23_Area1_532	AF318325	3	48.7677	0.7551	BLOCK1
539929A03_20_2012-07-13_13-23_Area1_532	AF318327	3	14.7321	0.6391	BLOCK1
539929A03_20_2012-07-13_13-23_Area1_532	AF318328	3	182.5773	0.9507	BLOCK1
539929A03_20_2012-07-13_13-23_Area1_532	AF318333	3	764.8924	0.9827	BLOCK1
539929A03_20_2012-07-13_13-23_Area1_532	AF318337	3	5787.1530	0.9877	BLOCK1
539929A03_20_2012-07-13_13-23_Area1_532	AF318344	3	8.5723	0.6662	BLOCK1
539929A03_20_2012-07-13_13-23_Area1_532	AF318347	3	61.1420	0.8604	BLOCK1
539929A03_20_2012-07-13_13-23_Area1_532	AF318352	3	4307.7624	0.9899	BLOCK1
539929A03_20_2012-07-13_13-23_Area1_532	AF318360	3	1642.0280	0.9861	BLOCK1
539929A03_20_2012-07-13_13-23_Area1_532	AF318362	3	10514.7574	0.9917	BLOCK1
539929A03_20_2012-07-13_13-23_Area1_532	AF318367	3	847.1883	0.9820	BLOCK1
539929A03_20_2012-07-13_13-23_Area1_532	AF318368	3	6.5741	0.5843	BLOCK1
539929A03_20_2012-07-13_13-23_Area1_532	AF318371	3	848.8991	0.9818	BLOCK1
539929A03_20_2012-07-13_13-23_Area1_532	AF319573	3	920.3891	0.9838	BLOCK1
539929A03_20_2012-07-13_13-23_Area1_532	AF319947	3	8556.9274	0.9933	BLOCK1
539929A03_20_2012-07-13_13-23_Area1_532	AF320053	3	15.1209	0.7566	BLOCK1
539929A03_20_2012-07-13_13-23_Area1_532	AF320072	3	573.7544	0.9586	BLOCK1
539929A03_20_2012-07-13_13-23_Area1_532	AF321876	3	9004.0349	0.9921	BLOCK1
539929A03_20_2012-07-13_13-23_Area1_532	AF322220	3	38265.8948	0.9963	BLOCK1
539929A03_20_2012-07-13_13-23_Area1_532	AF323587	3	2921.6595	0.9864	BLOCK1
539929A03_20_2012-07-13_13-23_Area1_532	AF324350	3	5297.4649	0.9862	BLOCK1
539929A03_20_2012-07-13_13-23_Area1_532	AF326778	3	1833.5124	0.9854	BLOCK1
539929A03_20_2012-07-13_13-23_Area1_532	AF326966	3	5683.7335	0.9908	BLOCK1
539929A03_20_2012-07-13_13-23_Area1_532	AF327057	3	9.9389	0.6543	BLOCK1
539929A03_20_2012-07-13_13-23_Area1_532	AF327350	3	62.7017	0.8915	BLOCK1
539929A03_20_2012-07-13_13-23_Area1_532	AF327904	3	229.2300	0.9608	BLOCK1
539929A03_20_2012-07-13_13-23_Area1_532	AF328554	3	7713.4088	0.9920	BLOCK1
539929A03_20_2012-07-13_13-23_Area1_532	AF329488	3	9.1201	0.6619	BLOCK1
539929A03_20_2012-07-13_13-23_Area1_532	AF329491	3	7.5718	0.6065	BLOCK1
539929A03_20_2012-07-13_13-23_Area1_532	AF329493	3	14.9190	0.7532	BLOCK1
539929A03_20_2012-07-13_13-23_Area1_532	AF329494	3	21.9204	0.6699	BLOCK1
539929A03_20_2012-07-13_13-23_Area1_532	AF329495	3	13.3438	0.6302	BLOCK1
539929A03_20_2012-07-13_13-23_Area1_532	AF329733	3	16169.8303	0.9936	BLOCK1
539929A03_20_2012-07-13_13-23_Area1_532	AF331843	3	32.2694	0.8090	BLOCK1
539929A03_20_2012-07-13_13-23_Area1_532	AF332228	3	130.0591	0.9469	BLOCK1
539929A03_20_2012-07-13_13-23_Area1_532	AF332229	3	1387.1566	0.9869	BLOCK1
539929A03_20_2012-07-13_13-23_Area1_532	AF332236	3	14.9155	0.6946	BLOCK1
539929A03_20_2012-07-13_13-23_Area1_532	AF332237	3	61.3910	0.8877	BLOCK1
539929A03_20_2012-07-13_13-23_Area1_532	AF332238	3	6.5058	0.5888	BLOCK1
539929A03_20_2012-07-13_13-23_Area1_532	AF332239	3	101.5216	0.9147	BLOCK1
539929A03_20_2012-07-13_13-23_Area1_532	AF332240	3	15.4440	0.7075	BLOCK1
539929A03_20_2012-07-13_13-23_Area1_532	AF332241	3	7.8048	0.5757	BLOCK1
539929A03_20_2012-07-13_13-23_Area1_532	AF332242	3	11.1716	0.6972	BLOCK1
539929A03_20_2012-07-13_13-23_Area1_532	AF332243	3	441.1481	0.8308	BLOCK1
539929A03_20_2012-07-13_13-23_Area1_532	AF332389	3	9.9724	0.6233	BLOCK1
539929A03_20_2012-07-13_13-23_Area1_532	AF332505	3	2584.5152	0.9874	BLOCK1
539929A03_20_2012-07-13_13-23_Area1_532	AF332509	3	17.6127	0.7100	BLOCK1
539929A03_20_2012-07-13_13-23_Area1_532	AF332961	3	27.1994	0.8052	BLOCK1
539929A03_20_2012-07-13_13-23_Area1_532	AF333762	3	7.4435	0.5639	BLOCK1
539929A03_20_2012-07-13_13-23_Area1_532	AF334270	3	118.2624	0.9226	BLOCK1
539929A03_20_2012-07-13_13-23_Area1_532	AF335478	3	27.9105	0.8151	BLOCK1
539929A03_20_2012-07-13_13-23_Area1_532	AF335569	3	2456.6641	0.9865	BLOCK1
539929A03_20_2012-07-13_13-23_Area1_532	AF336106	3	52.2174	0.8116	BLOCK1
539929A03_20_2012-07-13_13-23_Area1_532	AF336133	3	23.2107	0.7996	BLOCK1
539929A03_20_2012-07-13_13-23_Area1_532	AF336875	3	17009.5108	0.9910	BLOCK1
539929A03_20_2012-07-13_13-23_Area1_532	AF336880	3	9523.2646	0.9921	BLOCK1
539929A03_20_2012-07-13_13-23_Area1_532	AF336887	3	14040.2249	0.9943	BLOCK1
539929A03_20_2012-07-13_13-23_Area1_532	AF337810	3	33.5655	0.7717	BLOCK1
539929A03_20_2012-07-13_13-23_Area1_532	AF338109	3	31.5209	0.8414	BLOCK1
539929A03_20_2012-07-13_13-23_Area1_532	AF338194	3	14083.4524	0.9948	BLOCK1
539929A03_20_2012-07-13_13-23_Area1_532	AF338232	3	5611.5530	0.9898	BLOCK1
539929A03_20_2012-07-13_13-23_Area1_532	AF338234	3	274.6158	0.9641	BLOCK1
539929A03_20_2012-07-13_13-23_Area1_532	AF340020	3	201.4016	0.9532	BLOCK1
539929A03_20_2012-07-13_13-23_Area1_532	AF342767	3	7.6494	0.6097	BLOCK1
539929A03_20_2012-07-13_13-23_Area1_532	AF344883	3	8902.3059	0.9912	BLOCK1
539929A03_20_2012-07-13_13-23_Area1_532	AF345564	3	1318.0691	0.9851	BLOCK1
539929A03_20_2012-07-13_13-23_Area1_532	AF346307	3	66.2214	0.8969	BLOCK1
539929A03_20_2012-07-13_13-23_Area1_532	AF348143	3	69.2569	0.9112	BLOCK1
539929A03_20_2012-07-13_13-23_Area1_532	AF349540	3	1239.1396	0.9782	BLOCK1
539929A03_20_2012-07-13_13-23_Area1_532	AF349679	3	17676.8297	0.9954	BLOCK1
539929A03_20_2012-07-13_13-23_Area1_532	AF350251	3	2485.4038	0.9892	BLOCK1
539929A03_20_2012-07-13_13-23_Area1_532	AF350451	3	3180.0297	0.9871	BLOCK1
539929A03_20_2012-07-13_13-23_Area1_532	AF351612	3	161.8888	0.9392	BLOCK1
539929A03_20_2012-07-13_13-23_Area1_532	AF351613	3	828.6243	0.9768	BLOCK1
539929A03_20_2012-07-13_13-23_Area1_532	AF351614	3	426.3712	0.9753	BLOCK1
539929A03_20_2012-07-13_13-23_Area1_532	AF351616	3	78.2173	0.8852	BLOCK1
539929A03_20_2012-07-13_13-23_Area1_532	AF351619	3	4.9981	0.5464	BLOCK1
539929A03_20_2012-07-13_13-23_Area1_532	AF353674	3	37.5358	0.8672	BLOCK1
539929A03_20_2012-07-13_13-23_Area1_532	AF354656	3	3959.8466	0.9893	BLOCK1
539929A03_20_2012-07-13_13-23_Area1_532	AF355142	3	2130.8145	0.9837	BLOCK1
539929A03_20_2012-07-13_13-23_Area1_532	AF355594	3	1196.8024	0.9823	BLOCK1
539929A03_20_2012-07-13_13-23_Area1_532	AF357221	3	296.9449	0.9511	BLOCK1
539929A03_20_2012-07-13_13-23_Area1_532	AF357888	3	22.2682	0.7829	BLOCK1
539929A03_20_2012-07-13_13-23_Area1_532	AF359269	3	2073.1879	0.9873	BLOCK1
539929A03_20_2012-07-13_13-23_Area1_532	AF360743	3	2778.2941	0.9871	BLOCK1
539929A03_20_2012-07-13_13-23_Area1_532	AF366351	3	60.8733	0.9065	BLOCK1
539929A03_20_2012-07-13_13-23_Area1_532	AF367022	3	82.7016	0.8782	BLOCK1
539929A03_20_2012-07-13_13-23_Area1_532	AF367476	3	5502.1888	0.9907	BLOCK1
539929A03_20_2012-07-13_13-23_Area1_532	AF368064	3	5057.5232	0.9906	BLOCK1
539929A03_20_2012-07-13_13-23_Area1_532	AF370371	3	31.3892	0.8035	BLOCK1
539929A03_20_2012-07-13_13-23_Area1_532	AF370375	3	1214.3073	0.9805	BLOCK1
539929A03_20_2012-07-13_13-23_Area1_532	AF370377	3	166.5328	0.8082	BLOCK1
539929A03_20_2012-07-13_13-23_Area1_532	AF370382	3	15.9567	0.7716	BLOCK1
539929A03_20_2012-07-13_13-23_Area1_532	AF370399	3	9.5166	0.6616	BLOCK1
539929A03_20_2012-07-13_13-23_Area1_532	AF370405	3	20.0905	0.7276	BLOCK1
539929A03_20_2012-07-13_13-23_Area1_532	AF370407	3	137.9258	0.9453	BLOCK1
539929A03_20_2012-07-13_13-23_Area1_532	AF370412	3	43.9768	0.8640	BLOCK1
539929A03_20_2012-07-13_13-23_Area1_532	AF370414	3	45.6533	0.7964	BLOCK1
539929A03_20_2012-07-13_13-23_Area1_532	AF370415	3	3122.1618	0.9900	BLOCK1
539929A03_20_2012-07-13_13-23_Area1_532	AF370416	3	5356.7666	0.9906	BLOCK1
539929A03_20_2012-07-13_13-23_Area1_532	AF370421	3	3834.2341	0.9899	BLOCK1
539929A03_20_2012-07-13_13-23_Area1_532	AF370425	3	3299.7791	0.9892	BLOCK1
539929A03_20_2012-07-13_13-23_Area1_532	AF370426	3	2442.3090	0.9772	BLOCK1
539929A03_20_2012-07-13_13-23_Area1_532	AF370432	3	6724.8299	0.9912	BLOCK1
539929A03_20_2012-07-13_13-23_Area1_532	AF375480	3	16.1230	0.7663	BLOCK1
539929A03_20_2012-07-13_13-23_Area1_532	AF375481	3	24.3112	0.6982	BLOCK1
539929A03_20_2012-07-13_13-23_Area1_532	AF378757	3	940.0357	0.9817	BLOCK1
539929A03_20_2012-07-13_13-23_Area1_532	AF380578	3	607.0866	0.9761	BLOCK1
539929A03_20_2012-07-13_13-23_Area1_532	AF381283	3	45.9866	0.8816	BLOCK1
539929A03_20_2012-07-13_13-23_Area1_532	AF381284	3	64.2711	0.8327	BLOCK1
539929A03_20_2012-07-13_13-23_Area1_532	AF384856	3	74.3659	0.8742	BLOCK1
539929A03_20_2012-07-13_13-23_Area1_532	AF384996	3	20.8665	0.7349	BLOCK1
539929A03_20_2012-07-13_13-23_Area1_532	AF385322	3	6412.8396	0.9915	BLOCK1
539929A03_20_2012-07-13_13-23_Area1_532	AF385323	3	3767.6212	0.9906	BLOCK1
539929A03_20_2012-07-13_13-23_Area1_532	AF385324	3	1925.0255	0.9875	BLOCK1
539929A03_20_2012-07-13_13-23_Area1_532	AF385325	3	6865.3708	0.9875	BLOCK1
539929A03_20_2012-07-13_13-23_Area1_532	AF385327	3	8410.6324	0.9929	BLOCK1
539929A03_20_2012-07-13_13-23_Area1_532	AF385931	3	12995.7384	0.9936	BLOCK1
539929A03_20_2012-07-13_13-23_Area1_532	AF387364	3	17.1688	0.7193	BLOCK1
539929A03_20_2012-07-13_13-23_Area1_532	AF387506	3	7888.0058	0.9912	BLOCK1
539929A03_20_2012-07-13_13-23_Area1_532	AF387616	3	16.4650	0.7543	BLOCK1
539929A03_20_2012-07-13_13-23_Area1_532	AF387637	3	7608.3274	0.9914	BLOCK1
539929A03_20_2012-07-13_13-23_Area1_532	AF388364	3	43.6403	0.8836	BLOCK1
539929A03_20_2012-07-13_13-23_Area1_532	AF388365	3	18.9093	0.7556	BLOCK1
539929A03_20_2012-07-13_13-23_Area1_532	AF390550	3	651.7669	0.9761	BLOCK1
539929A03_20_2012-07-13_13-23_Area1_532	AF391114	3	2042.6041	0.9862	BLOCK1
539929A03_20_2012-07-13_13-23_Area1_532	AF391557	3	8.0579	0.5748	BLOCK1
539929A03_20_2012-07-13_13-23_Area1_532	AF391558	3	26.5193	0.7760	BLOCK1
539929A03_20_2012-07-13_13-23_Area1_532	AF392452	3	1282.0808	0.9845	BLOCK1
539929A03_20_2012-07-13_13-23_Area1_532	AF394064	3	27.9580	0.8339	BLOCK1
539929A03_20_2012-07-13_13-23_Area1_532	AF394735	3	4434.8393	0.9877	BLOCK1
539929A03_20_2012-07-13_13-23_Area1_532	AF394782	3	3279.5904	0.9884	BLOCK1
539929A03_20_2012-07-13_13-23_Area1_532	AF395440	3	2214.1058	0.9164	BLOCK1
539929A03_20_2012-07-13_13-23_Area1_532	AF395588	3	29.5691	0.7098	BLOCK1
539929A03_20_2012-07-13_13-23_Area1_532	AF397393	3	6.5427	0.5982	BLOCK1
539929A03_20_2012-07-13_13-23_Area1_532	AF398509	3	1862.2221	0.9862	BLOCK1
539929A03_20_2012-07-13_13-23_Area1_532	AF398511	3	190.5408	0.9524	BLOCK1
539929A03_20_2012-07-13_13-23_Area1_532	AF401235	3	1870.6039	0.9784	BLOCK1
539929A03_20_2012-07-13_13-23_Area1_532	AF401638	3	2770.5245	0.9885	BLOCK1
539929A03_20_2012-07-13_13-23_Area1_532	AF401654	3	6930.6883	0.9746	BLOCK1
539929A03_20_2012-07-13_13-23_Area1_532	AF403061	3	3859.0065	0.9872	BLOCK1
539929A03_20_2012-07-13_13-23_Area1_532	AF409060	3	883.5791	0.9682	BLOCK1
539929A03_20_2012-07-13_13-23_Area1_532	AF410154	3	49.4466	0.8957	BLOCK1
539929A03_20_2012-07-13_13-23_Area1_532	AF410477	3	12.8876	0.6517	BLOCK1
539929A03_20_2012-07-13_13-23_Area1_532	AF411214	3	46.1630	0.8463	BLOCK1
539929A03_20_2012-07-13_13-23_Area1_532	AF411456	3	1357.2191	0.9826	BLOCK1
539929A03_20_2012-07-13_13-23_Area1_532	AF416618	3	13.2787	0.7022	BLOCK1
539929A03_20_2012-07-13_13-23_Area1_532	AF418105	3	75.9194	0.8172	BLOCK1
539929A03_20_2012-07-13_13-23_Area1_532	AF418289	3	405.5908	0.9723	BLOCK1
539929A03_20_2012-07-13_13-23_Area1_532	AF420280	3	100.1918	0.9320	BLOCK1
539929A03_20_2012-07-13_13-23_Area1_532	AF420603	3	5866.0259	0.9904	BLOCK1
539929A03_20_2012-07-13_13-23_Area1_532	AF421360	3	4.4107	0.4212	BLOCK1
539929A03_20_2012-07-13_13-23_Area1_532	AF421361	3	9.7391	0.6341	BLOCK1
539929A03_20_2012-07-13_13-23_Area1_532	AF422925	3	3942.3375	0.9892	BLOCK1
539929A03_20_2012-07-13_13-23_Area1_532	AF425863	3	1167.7003	0.9814	BLOCK1
539929A03_20_2012-07-13_13-23_Area1_532	AF425865	3	117.8024	0.9470	BLOCK1
539929A03_20_2012-07-13_13-23_Area1_532	AF425867	3	764.3374	0.9806	BLOCK1
539929A03_20_2012-07-13_13-23_Area1_532	AF425868	3	801.2868	0.9812	BLOCK1
539929A03_20_2012-07-13_13-23_Area1_532	AF426259	3	441.2767	0.9731	BLOCK1
539929A03_20_2012-07-13_13-23_Area1_532	AF426262	3	271.5584	0.9635	BLOCK1
539929A03_20_2012-07-13_13-23_Area1_532	AF426265	3	33.7480	0.8138	BLOCK1
[truncated: 43,696 more rows]

## Sheet: CA_1
IMAGE_ID	SEQ_ID	PROBE_PAIRS	EXPRS	SE_EXPRS	GENE_EXPR_OPTION	GENE_INFO
[truncated: 45,034 more rows]

[truncated: 8 more sheets: CA_2, CA_3, CC_1, CC_2, CC_3, HCC_1, HCC_2, HCC_3]
